# Supplementary material for: Cryptic Binding Pockets in PDC‑3 β‑Lactamase Modulate Resistance Profiles
Source: JACS Au. 2026 Feb 20;6(3):1833–46. doi: 10.1021/jacsau.5c01707 (PMC13014224; doi:10.1021/jacsau.5c01707)
Supplement: Supplementary file 2 [file au5c01707_si_002.csv]

res1	res2	type	clu1_V211	clu1_V211A	clu1_V211G	clu1_G214	clu1_G214A	clu1_G214R	clu1_E219A	clu1_E219G	clu1_E219K	clu1_Y221A	clu1_Y221H	clu2_G214A	clu2_G214R	clu2_E219	clu2_E219A	clu2_E219K	clu2_Y221	clu2_Y221A	clu2_Y221H	clu3_E219	clu4_E219G	clu5_E219G	clu6_Y221	clu7_E219K	clu8_E219A	clu8_E219K	clu9_E219A	clu10_Y221A
A3	A5	hb	0.007722008	0	0.014072615	0	0	0.014237916	0.021052632	0	0	0.044228218	0	0.007733354	0	0.033456005	0	0	0	0	0.016772895	0.011928904	0.023057413	0	0.010050251	0.034048349	0	0.136239782	0	0
A3	R7	hb	2.625482625	0.078118897	2.209400507	1.822140729	3.132648067	12.68598277	0.378947368	13.22957198	3.073170732	2.089783282	36.50793651	0	0.393442623	6.139176982	0.021533161	0.498930862	0.044964029	0.114416476	1.54310634	2.719790051	0	3.639846743	2	0.289410964	0	0	0	5.557745369
A3	D6	hb	2.926640927	1.515506601	2.124964818	3.472381389	10.03426334	17.31330533	3.389473684	28.53437095	4.097560976	5.838124724	47.95918367	0.278400742	0.262295082	5.68752091	0.021533161	0.736516987	0	0	2.54948004	1.705833234	0.023057413	4.214559387	2.281407035	1.821586653	0	0	0	14.34765471
A3	E37	hb	13.93050193	2.413873916	17.40782437	10.7494843	16.98482624	18.87947604	4.568421053	11.15434501	28	14.19725785	4.308390023	29.2243446	35.40983607	13.53295417	7.321274763	18.41292469	19.01978417	15.2173913	16.87353237	14.24311106	18.00783952	17.62452107	21.39698492	17.7051413	4.715447154	16.82561308	12.2260669	7.804493496
A3	E361	hb	10.20849421	18.27982189	5.868280326	4.859041944	2.447381302	0.441375383	10.77894737	0.259403372	0.048780488	0.420168067	0	0.518134715	0.06557377	8.56473737	0.452196382	0.403896412	4.721223022	0	0.863804093	7.706071812	0.507263085	1.819923372	0.683417085	0.578821927	0	0	0.653594771	0.275916437
A3	G359	hb	12.75675676	56.83149754	5.769772024	5.821682329	0	0.747490567	3.789473684	0.259403372	1.804878049	0.563909774	0	0.123733663	0	8.982937437	0.043066322	1.80565455	8.902877698	0	0.410935928	10.84337349	0.345861194	0.287356322	0.653266332	0	0	0	0	0
A3	H39	hb	0.996138996	0.210921022	1.562060231	1.146000458	1.615271659	0.697657863	0.126315789	0.778210117	0.634146341	0.707651482	0.113378685	1.716804578	0.393442623	1.137504182	0.172265289	0.807792825	2.023381295	0.343249428	0.73800738	1.383752833	0.507263085	1.053639847	2.351758794	0.238338441	0.162601626	0.408719346	1.576316801	0.078833268
A3	L360	hb	1.976833977	0.52339661	0.717703349	0.194820078	0.24473813	0.106784367	14.69473684	0	0.195121951	0.818222026	0	0.100533601	0	0.93676815	0.538329027	0.451413637	4.811151079	0	0.06709158	1.169032566	0.092229652	0.670498084	0.190954774	0.068096697	0	0	0	0
A3	P38	hb	0.092664093	0.00781189	0.225161835	0.080220032	0	0	0.084210526	0	0	0.011057054	0	0.023200062	0	0.050184008	0.861326443	0.047517225	0.044964029	0	0.43609527	0.131217941	0	0	0.08040201	0	0.731707317	0	0.038446751	0
A110	G270	hb	0.007722008	0	0.028145229	0	1.272638277	0	0	0	0	0	0	13.71896992	0	0	0	0	20.32374101	0	2.733981885	0	44.4777496	0.287356322	28.79396985	0	0	0	0	0
A110	L106	hb	78.12355212	45.37926724	79.28511117	82.11093284	75.28144885	79.11297786	75.03157895	76.52399481	78	82.05440071	78.23129252	79.4756786	78.36065574	83.27199732	79.00516796	78.87859349	77.83273381	77.45995423	79.74672929	71.5614935	78.6488356	75.76628352	73.28643216	75.91079333	78.37398374	75.61307902	72.43367935	83.4450138
A110	L107	hb	0.023166023	12.22560737	0.126653532	0	0.195790504	0.049832704	0.042105263	0.129701686	0.048780488	0.055285272	0.113378685	0.146933725	0.590163934	0.117096019	0.215331611	0.047517225	0.179856115	0	0.016772895	0.322080401	0.092229652	0.095785441	0.32160804	0.051072523	0	0.068119891	0.269127259	0
A114	R100	hb	0.015444015	0	0	0	0	0	0	0	0	0	0	0	0	0	0	0	0	0	0	0	0	0	0	0	0	0	0	0
A114	D108	hb	3.613899614	6.991641278	7.97917253	5.867522347	7.195301028	0.334591016	0.652631579	0.518806744	0.585365854	0.199026979	0.680272109	12.78323409	0.983606557	1.288056206	0.150732127	0.831551437	7.553956835	0.114416476	0.092250923	1.252534892	42.54092691	20.11494253	2.201005025	0.221314266	0	0	0	0.354749704
A114	G116	hb	0.069498069	0.164049684	0.492541514	1.409580564	0	0.007118958	0	0	0.048780488	0.033171163	0	0.007733354	0.06557377	0.618936099	0.021533161	0.023758612	1.079136691	0	0.050318685	0.023857807	0	0	0.08040201	0.017024174	0	0	0	0
A114	G145	hb	1.436293436	0.843684087	0.140726147	2.463900986	16.98482624	0.021356873	0.042105263	0.129701686	0.097560976	0.09951349	0	31.09581626	0	0	0.129198966	0.023758612	0.989208633	0	0	2.111415961	0	0	6.793969849	0.11916922	0	0	0	0
A114	L117	hb	1.799227799	1.624873057	2.575288489	2.039880816	0.685266765	0.811561187	0.694736842	0.129701686	0.585365854	4.312251216	1.360544218	0	1.442622951	3.128136501	1.550387597	0.332620575	8.048561151	2.173913043	3.22039584	1.061672432	0.023057413	0	1.51758794	0	0.487804878	0	1.691657055	0.472999606
A114	Y112	hb	0.478764479	0.015623779	1.393188854	0.97410039	0.097895252	0.092546451	0.042105263	0	0.195121951	0.110570544	0	0.139200371	0	0.200736032	0.064599483	0	0.089928058	0	0.050318685	0.023857807	0.023057413	0.287356322	0.190954774	0	0	0	0.076893502	0
A114	Y142	hb	0.015444015	0.031247559	0.21108922	1.959660784	0	0	0	0	0	0	0	0	0	0.284376046	0	0	0.584532374	0	0	0	0	0	0.010050251	0	0	0	0	0
A14	A10	hb	34.34749035	20.18592297	32.5640304	39.67453587	40.33284386	42.32220403	40.75789474	37.22438392	34.43902439	43.26625387	37.3015873	43.73984997	49.1147541	33.03780529	34.51765719	40.36588263	39.43345324	49.19908467	40.61556525	34.93975904	40.09684113	43.8697318	26.58291457	51.37895812	33.49593496	45.36784741	43.25259516	60.34686638
A14	Q17	hb	1.281853282	1.937348645	0.872502111	2.681641073	0.195790504	0.021356873	0	0	0	0	0	0.085066894	0	1.639344262	0	0	0.314748201	0	0.008386448	0.596445187	0	0	0.090452261	0.068096697	0	0	0	0
A14	L11	hb	3.250965251	4.937114288	2.673796791	1.684620674	0.978952521	0.242044565	0.147368421	0.518806744	0.390243902	0.431225122	0.22675737	0.572268193	0.262295082	4.06490465	0.322997416	0.3801378	2.248201439	0.114416476	0.285139215	2.087558153	0.253631543	0.287356322	5.165829146	0.408580184	0	0.408719346	0.384467512	0.078833268
A14	K9	hb	0.355212355	0	0	0	0	0	0	0	0	0	0	0	0	0	0	0	0	0	0	0	0	0	0	0	0	0	0	0
A129	R132	hb	0.061776062	0.023435669	0.098508303	0.068760028	0.048947626	0.014237916	0	0	0.048780488	0.066342326	0	0.154667079	0.196721311	0.083640013	0.301464255	0.522689475	3.462230216	0	0.050318685	0.047715615	0.253631543	0.287356322	7.206030151	4.273067756	0	0.408719346	0.076893502	0.118249901
A129	D127	hb	49.97683398	58.55792516	51.61835069	52.86500115	52.22711698	43.56802164	43.85263158	46.04409857	34.14634146	42.68022999	44.55782313	43.02064806	39.47540984	45.98527936	46.77002584	31.52767878	52.9676259	43.13501144	40.97618249	48.64606943	63.06202444	53.92720307	50.01005025	37.96390875	56.50406504	34.33242507	61.01499423	27.55222704
A129	D133	hb	76.98841699	74.33794235	77.08978328	78.07701123	76.16250612	72.4781092	75.74736842	77.82101167	68.92682927	75.76293675	74.03628118	77.48047328	70.03278689	74.60689194	62.76916451	65.50249465	48.42625899	66.13272311	69.69137873	71.2394131	43.20959188	59.38697318	48.13065327	52.46850528	36.17886179	63.82833787	35.29411765	60.46511628
A129	Q128	hb	0.015444015	0.00781189	0.028145229	0.068760028	0.048947626	0.042713747	0	0	0	0.033171163	0	0.054133478	0	0	0.043066322	0	0	0	0.008386448	0.023857807	0	0	0	0	0	0	0	0.039416634
A15	A10	hb	0.015444015	0	0	0	0	0	0	0	0	0	0	0	0	0	0	0	0	0	0	0	0	0	0	0	0	0	0	0
A15	D13	hb	0.007722008	0.015623779	0.014072615	0	0	0	0	0	0	0	0	0.023200062	0	0	0	0	0	0	0	0	0	0	0	0	0	0	0	0
A15	L11	hb	23.05019305	25.06835403	22.57247397	27.72175109	24.91434165	21.34263544	21.89473684	19.19584955	27.51219512	20.01326847	27.21088435	17.87178099	21.37704918	25.12546002	22.65288544	25.54050843	22.70683453	27.34553776	23.71687353	20.21949183	20.35969564	21.55172414	37.20603015	24.7361253	21.70731707	30.04087193	22.22222222	31.84864013
A15	K351	hb	0.015444015	0.070307007	0.014072615	0.011460005	0	0	0.021052632	0	0	0	0	0	0	0	0	0.047517225	0	0	0	0	0	0	0	0	0	0	0	0
A15	V12	hb	12.33204633	12.09280525	10.59667886	7.231262893	7.880567792	8.094255001	8.021052632	8.300907912	5.902439024	9.000442282	5.66893424	11.26749671	5.901639344	12.73001004	6.589147287	6.319790924	11.51079137	5.491990847	5.467963771	10.03220804	7.747290754	8.524904215	5.336683417	4.596527068	6.341463415	5.040871935	4.459823145	2.877414269
A15	V19	hb	3.613899614	4.288727443	2.75823248	0.653220261	1.223690651	1.352601979	1.873684211	1.167315175	1.12195122	0.619195046	0.566893424	2.07253886	0.327868852	3.027768484	1.184323859	0.902827275	4.76618705	0.114416476	0.796712513	2.278420613	0.62255015	1.053639847	0.452261307	0.051072523	0.650406504	0.544959128	0.730488274	0.197083169
A143	Q147	hb	35.90733591	6.733848918	3.799605967	16.97226679	40.67547724	29.65045917	24.52631579	13.35927367	41.12195122	5.484298983	2.607709751	64.4265718	0.983606557	3.245232519	21.27476314	21.59657876	9.082733813	0.915331808	5.702784301	8.302516999	0.138344478	1.340996169	17.40703518	63.58529111	0.894308943	30.58583106	2.076124567	0.039416634
A143	G145	hb	0.007722008	0.062495118	0	0.011460005	0	0	0	0	0	0	0	0	0	0	0	0	0	0	0	0	0.023057413	0	0.010050251	0	0	0	0	0
A143	S146	hb	31.72972973	48.99617217	49.69040248	55.37474215	41.55653451	41.34690681	35.05263158	23.47600519	17.75609756	68.02299867	43.53741497	28.28860877	88.39344262	45.06523921	26.37812231	35.85174626	53.14748201	71.16704805	49.88258973	39.42502684	0.161401891	28.73563218	36.01005025	20.65032346	6.829268293	29.63215259	20.14609765	87.50492708
A162	G159	hb	0.061776062	0.046871338	0.112580918	0.103140041	0	0.056951662	0.084210526	0.129701686	0.048780488	0.033171163	0.113378685	0.479467945	0.06557377	0.100368016	0.043066322	0.071275837	0.089928058	0	0.159342503	0.178933556	0.069172239	0	1.346733668	0.017024174	0	0	0.038446751	0.039416634
A162	L166	hb	27.28957529	42.59823451	28.62369828	15.72312629	29.95594714	37.0328184	54.73684211	56.80933852	42.04878049	40.85581601	48.07256236	46.84092491	48.32786885	46.33656741	45.32730405	44.28605369	26.21402878	51.60183066	49.07749077	39.9260408	42.05672124	44.73180077	26.06030151	41.53898536	46.2601626	43.73297003	42.59900038	26.29089476
A162	F158	hb	64.02316602	69.09616436	62.31353786	67.10978684	65.63876652	65.20253435	62.35789474	65.62905318	71.17073171	66.3202123	62.01814059	52.13053901	64	57.09267313	61.21877692	71.18080304	70.27877698	63.95881007	58.91479369	67.01658118	62.04749827	67.04980843	58.72361809	69.33946204	57.23577236	69.75476839	63.93694733	67.08711076
A162	S165	hb	42.02316602	38.88758691	44.42724458	29.32615173	42.97601566	45.76066064	40.08421053	38.91050584	58	43.67536488	37.07482993	8.421622458	14.36065574	34.07494145	35.80964686	52.17391304	48.38129496	44.16475973	27.27272727	13.36037218	14.84897395	43.00766284	45.27638191	49.59141982	43.90243902	47.20708447	30.48827374	60.54394955
A163	Q168	hb	39.30501931	52.52714632	38.51674641	36.56887463	40.08810573	48.43738877	61.64210526	62.12710765	54.19512195	48.8611234	52.49433107	37.1510324	51.27868852	50.11709602	56.97674419	53.55191257	17.71582734	48.62700229	35.02180476	32.12453775	46.9679502	52.5862069	13.20603015	51.51515152	78.45528455	52.17983651	52.86428297	40.24438313
A163	G159	hb	78.39382239	81.60299977	75.99211934	77.64153106	73.47038669	78.63600769	74.92631579	73.28145266	74.29268293	78.80362671	81.17913832	69.36045163	74.55737705	73.63666778	75.02153316	74.43573295	62.09532374	76.08695652	64.68466957	69.55743767	77.88794097	80.651341	50.13065327	72.18249915	79.51219512	77.92915531	78.96962707	74.65510445
A163	G167	hb	4.702702703	5.233966096	4.897269913	5.248682099	4.747919726	4.904961914	4.526315789	4.928664073	4.243902439	5.440070765	5.555555556	4.55494548	4.786885246	4.734024757	3.509905254	4.965550012	6.205035971	6.864988558	5.073800738	5.117499702	4.380908462	5.842911877	4.743718593	4.834865509	2.682926829	6.267029973	4.805843906	5.715411904
A163	L166	hb	7.474903475	2.57011171	8.936110329	15.4939262	5.873715125	4.399515911	1.221052632	0.389105058	2.390243902	2.620521893	2.154195011	4.717345913	2.491803279	4.633656741	4.84496124	2.209550962	6.744604317	1.601830664	4.168064408	6.751759513	3.89670279	2.490421456	8.472361809	3.166496425	1.544715447	2.04359673	2.575932334	7.134410721
A163	Y160	hb	0.038610039	0	0.042217844	0.022920009	0	0.028475831	0.042105263	0	0.097560976	0.022114109	0	0.193333849	0	0.133824021	0.043066322	0.023758612	0.179856115	0	0.394163033	0.334009305	0	0	0.502512563	0.017024174	0	0	0.038446751	0
A181	D244	hb	0.015444015	0	0	0	0	0	0	0	0	0	0	0	0	0	0	0	0	0	0	0	0	0	0	0	0	0	0	0
A181	Q177	hb	42.996139	40.55151941	39.74106389	43.94911758	41.60548213	48.4658646	45.30526316	49.93514916	51.07317073	49.90048651	49.88662132	43.65478308	51.14754098	44.06155905	43.73385013	48.89522452	49.50539568	47.597254	47.76081852	37.74305141	46.25317039	45.59386973	45.61809045	50.56179775	39.83739837	48.56948229	50.09611688	50.41387466
A181	G183	hb	0.015444015	0	0	0.011460005	0	0	0.021052632	0	0	0	0	0.03866677	0	0	0.021533161	0	0.089928058	0	0.025159343	0.023857807	0	0	0	0.017024174	0	0	0	0
A181	V178	hb	0.888030888	0.406218264	0.562904588	0.378180151	0.685266765	0.412899552	0.336842105	0.648508431	0.487804878	0.475453339	0.340136054	1.03626943	0.393442623	0.451656072	0.40913006	0.308861962	0.539568345	0.57208238	0.410935928	0.536800668	0.368918607	0.670498084	0.552763819	0.374531835	0.650406504	0.204359673	0.346020761	0.433582972
A194	A197	hb	2.1003861	2.038903211	13.05938643	2.154480862	2.251590798	1.836691108	1.368421053	1.556420233	1.804878049	3.118089341	2.154195011	1.624004331	1.508196721	2.592840415	2.045650301	1.99572345	1.48381295	2.059496568	1.652130158	0.071573422	2.005994927	2.298850575	1.989949749	2.28123936	1.544715447	1.634877384	1.384083045	6.779661017
A194	Q198	hb	0.872586873	0.734317631	0.140726147	2.303460921	0.832109643	0.035594789	0	0	0	0.066342326	0	0.95893589	0	1.137504182	0	0.023758612	0.494604317	0	0.109023818	0	0.023057413	0.095785441	3.296482412	0.068096697	0	0.136239782	0.038446751	0.039416634
A194	E193	hb	0.069498069	0.218732911	0.084435688	0.137520055	0.146842878	0.783085356	0.968421053	0.778210117	1.073170732	0.298540469	0.566893424	0.131467017	0.524590164	0.200736032	0.60292851	0.997861725	0.134892086	0.57208238	0.888963435	0.178933556	0.737837215	0.670498084	0.090452261	0.902281239	0.650406504	1.226158038	1.114955786	0.039416634
A194	L196	hb	0.980694981	0.156237794	1.702786378	0.229200092	0	0.021356873	0	0	0	0.033171163	0.113378685	0.030933416	0	0.284376046	0	0.118793062	0.044964029	0.114416476	0	1.109388047	0	0	0.231155779	0	0	0	0.076893502	0
A194	P192	hb	0.023166023	0.00781189	2.504925415	0.011460005	0	0.007118958	0	0	0	0	0	0.007733354	0	0	0	0.023758612	0	0	0	0.023857807	0	0	0	0	0	0	0	0
A195	A197	hb	0.108108108	0.046871338	0.168871376	0	0	0	0	0	0	0	0	0	0	0.050184008	0	0	0	0	0	0.369796016	0	0	0.010050251	0.017024174	0	0	0	0
A195	Q198	hb	35.79150579	39.73908288	20.34900084	35.76667431	38.22809594	33.97878551	32.77894737	30.09079118	31.95121951	39.05351614	41.38321995	36.88036501	33.96721311	32.92070927	39.5994832	32.14540271	45.23381295	41.30434783	41.05166052	3.363950853	36.93797556	37.35632184	34.72361809	35.95505618	43.08943089	33.92370572	33.17954633	44.38312968
A195	E193	hb	0.023166023	0.031247559	1.519842387	0.011460005	0	0.014237916	0	0	0	0.066342326	0.113378685	0.007733354	0	0.033456005	0	0	0	0.114416476	0.016772895	0.09543123	0	0	0.010050251	0	0	0	0	0
A195	P192	hb	46.16216216	52.08968049	22.95243456	44.4877378	48.36025453	58.30426426	59.24210526	59.7924773	59.6097561	52.43255197	57.25623583	51.58920424	62.16393443	44.54667113	57.04134367	57.56711808	51.79856115	55.03432494	57.58134854	56.14934987	59.74175697	56.6091954	42.67336683	58.18862785	58.29268293	56.8119891	60.36139946	45.01379582
A195	Y199	hb	8.555984556	6.69478947	5.403884042	7.128122851	8.516886931	8.948529935	6.610526316	7.003891051	8.048780488	12.95886776	9.750566893	7.083752223	6.229508197	3.328872533	7.25667528	11.45165122	8.138489209	9.95423341	5.602146931	1.157103662	5.879640304	11.20689655	15.75879397	11.64453524	5.528455285	8.78746594	11.45713187	10.64249113
A197	R52	hb	0.262548263	0.289039919	0.098508303	0.194820078	0.146842878	0.234925607	0.610526316	0.648508431	0.585365854	0.143741707	1.020408163	0.170133787	0.327868852	0.133824021	0.925925926	0.403896412	0.584532374	0.343249428	0.486413955	0.011928904	0.322803781	0.478927203	0.120603015	0.11916922	1.788617886	1.907356948	0.538254517	0.039416634
A197	Q198	hb	0.054054054	0	0.014072615	0.091680037	0	0	0	0	0	0	0	0.007733354	0	0.066912011	0	0	0	0	0.008386448	0.19086246	0	0	0	0	0	0	0	0
A197	E193	hb	6.741312741	4.312163112	1.013228258	8.67522347	5.824767499	0.484089129	0.442105263	0.129701686	0.146341463	0.541795666	0.22675737	4.292011445	1.114754098	8.012713282	0.301464255	0.617723925	3.776978417	0.343249428	0.662529353	0.071573422	0.253631543	0.383141762	8.974874372	0.527749404	0.081300813	0.204359673	1.038062284	0.985415845
A197	Y199	hb	0.046332046	0.039059448	0.225161835	0.12606005	0	0.007118958	0	0	0	0	0	0.015466708	0	0.317832051	0	0.023758612	0	0	0.016772895	0.727663128	0	0	0.100502513	0	0	0	0	0
A200	R210	hb	0.370656371	1.812358409	1.449479313	0.137520055	0.342633382	0.014237916	12.61052632	12.32166018	4.926829268	0.65236621	2.154195011	0.154667079	0	0.016728003	0.236864772	3.587550487	0	0	0.008386448	0	0.253631543	0.670498084	0.251256281	0	0	0	0	0
A200	L59	hb	90.07722008	88.72744317	89.36110329	87.77217511	89.18257465	90.59585677	91.15789474	93.64461738	89.80487805	89.70588235	89.569161	90.24050731	92.59016393	86.63432586	89.42721792	91.13803754	89.97302158	89.13043478	89.70982892	88.44089228	91.83767581	91.37931034	85.1959799	89.93871297	90.24390244	90.46321526	89.81161092	74.81277099
A22	Q17	hb	0.030888031	0.062495118	0	0	0	0	0	0	0	0	0	0.061866832	0	0	0	0	0	0	0	0	0	0	0	0	0	0	0	0
A22	M20	hb	0.007722008	0	0.014072615	0.011460005	0	0.014237916	0	0.129701686	0.048780488	0.011057054	0	0.015466708	0	0	0	0.023758612	0	0	0.025159343	0.011928904	0.023057413	0	0	0	0	0	0	0
A22	P18	hb	73.94594595	75.49410202	70.27863777	65.92940637	66.47087616	63.62212572	67.68421053	64.98054475	64.53658537	67.01680672	66.89342404	58.71162323	59.60655738	72.34861158	65.91300603	64.69470183	71.26798561	64.41647597	67.4605837	70.6191101	67.02789947	64.8467433	68.35175879	64.82805584	66.99186992	63.28337875	68.28143022	67.75719354
A22	V19	hb	0.33976834	0.195297242	0.295524909	0.630300252	0.391581008	0.754609525	0.4	0.778210117	0.341463415	0.265369306	0.340136054	3.14747506	0.327868852	0.317832051	0.301464255	0.237586125	0.044964029	0.343249428	0.251593425	0.465227246	0.276688955	0.287356322	0.341708543	0.255362615	0.081300813	0.204359673	0.076893502	0.197083169
A218	D217	hb	11.63706564	10.53042731	10.84998593	8.423103369	7.684777288	8.443083933	3.115789474	1.426718547	1.804878049	3.482972136	3.287981859	2.057072152	7.409836066	0.267648043	0.172265289	0.28510335	1.034172662	0.57208238	0.06709158	0.334009305	0	0	0	0	0	0	0	2.049664959
A218	E219	hb	0.023166023	0.046871338	0	0.309420124	0	1.630241333	0	0	0	2.852720035	13.37868481	0	9.967213115	0.016728003	0	0	1.348920863	2.745995423	0.016772895	0	0	0	0.211055276	0	0	0	0	0.039416634
A218	G222	hb	9.513513514	15.47535349	13.15789474	8.159523264	5.922662751	1.281412401	0.505263158	0.129701686	4.926829268	3.527200354	0.340136054	0.116000309	0.524590164	0.819672131	1.356589147	3.9914469	0.944244604	1.372997712	0.008386448	2.672074436	0	0	1.648241206	0.051072523	0	0	0	0
A218	Y221	hb	0.015444015	0.078118897	0.042217844	0.27504011	0.783162017	2.683847085	0.526315789	0.129701686	5.804878049	0	0	0.479467945	23.01639344	1.204416193	10.42204996	5.345687812	4.991007194	0	0	3.495168794	10.95227116	3.16091954	18.92462312	5.958461015	0.243902439	0.204359673	0	0
A227	L231	hb	45.83783784	53.40207796	48.32535885	47.45587898	48.06656877	39.36071759	43.03157895	47.98962387	40.92682927	39.87173817	33.44671202	41.46624391	40.6557377	57.02576112	35.14211886	38.48895225	44.01978417	33.29519451	40.4478363	45.74734582	37.76804243	40.03831418	49.27638191	39.75144705	33.98373984	41.6893733	37.98539023	35.23847063
A227	P56	hb	0.046332046	0.062495118	0.028145229	0.67614027	0.048947626	0.206449776	0.147368421	0.129701686	0	0	0	0.417601114	0	0.267648043	0.107665805	0.09503445	0	0	0.03354579	0.262435882	0.207516717	0	0.040201005	0.017024174	0.081300813	0	0	0
A228	R232	hb	50.77992278	38.87196313	42.35857022	52.93376117	55.99608419	24.16174272	22.23157895	25.16212711	22.09756098	21.64971252	16.55328798	51.34173691	37.96721311	50.05018401	19.61670973	23.47350915	54.58633094	16.24713959	26.29989936	47.97805082	17.06248559	23.27586207	44.57286432	21.39938713	20.08130081	13.6239782	20.95347943	18.17106819
A228	L231	hb	0.030888031	0.046871338	0.028145229	0	0	0.049832704	0.042105263	0.129701686	0	0.088456435	0.22675737	0.054133478	0	0.016728003	0.258397933	0.142551675	0	0	0.109023818	0	0.138344478	0	0.010050251	0.085120872	0.162601626	0	0.076893502	0
A228	P56	hb	48.23938224	46.73853605	37.84126091	54.40064176	46.94077337	44.96333737	38.98947368	33.85214008	35.17073171	29.48916409	23.46938776	45.70412188	46.95081967	56.72465708	25.34453058	34.71133286	49.28057554	33.29519451	27.6836632	33.90194441	29.97463685	29.31034483	29.94974874	39.44501192	15.12195122	28.67847411	22.02998847	23.68939693
A228	S226	hb	0.671814672	0.414030154	0.971010414	0.183360073	0.391581008	0.875631808	2.294736842	1.556420233	2.390243902	1.625386997	2.607709751	0.425334468	0.524590164	0.150552024	1.959517657	1.900689	0.314748201	0.915331808	1.727608185	1.240605988	1.982937514	2.011494253	0.834170854	0.646918624	6.504065041	1.975476839	2.422145329	2.522664564
A236	R232	hb	42.78764479	49.08210296	40.85280045	51.45542058	44.88497308	46.55086495	46.56842105	44.8767834	47.31707317	47.70013268	47.16553288	51.04013611	45.04918033	56.10572098	45.17657192	45.04632929	48.29136691	49.31350114	43.83596109	55.25468209	42.5178695	39.08045977	55.01507538	49.01259789	42.84552846	45.50408719	43.02191465	47.77296019
A236	H239	hb	3.799227799	4.319975002	4.404728399	3.839101536	9.544787078	3.360148074	2.189473684	1.426718547	2.975609756	3.118089341	2.494331066	6.078416209	2.557377049	3.044496487	1.894918174	2.138275125	7.104316547	2.745995423	2.591412278	3.805320291	1.337329952	1.053639847	2.653266332	2.79196459	0.975609756	2.316076294	1.614763552	3.271580607
A236	F233	hb	0.216216216	0.117178345	0.253307064	0.057300023	0.146842878	0.106784367	0.084210526	0.129701686	0.146341463	0.09951349	0	0.092800247	0.131147541	0.050184008	0.129198966	0.213827512	0.089928058	0	0.184501845	0.035786711	0.046114826	0.095785441	0.110552764	0.136193395	0.243902439	0.204359673	0.230680507	0.039416634
A249	R246	hb	0.015444015	0.054683228	0.084435688	0.034380014	0.146842878	0.028475831	0.021052632	0	0	0.055285272	0.113378685	0.07733354	0.06557377	0.016728003	0	0.047517225	0.134892086	0	0	0.023857807	0	0	0.010050251	0.068096697	0	0	0	0.039416634
A249	D244	hb	85.17374517	84.33716116	83.7179848	84.35709374	76.89672051	81.69715954	80.82105263	82.74967575	81.41463415	80.53958425	79.59183673	81.68741783	82.09836066	88.02275008	83.91472868	81.08814445	81.33992806	81.57894737	86.13720228	86.61577001	83.14503113	83.04597701	84.63316583	79.8433776	82.5203252	81.40326975	85.08266052	82.89318092
A249	D253	hb	58.92664093	59.33911413	45.84857867	58.80128352	48.36025453	62.57563893	55.78947368	65.88845655	57.41463415	63.32375055	61.56462585	46.67079112	55.47540984	65.08865841	62.85529716	57.09194583	49.10071942	60.64073227	59.11606843	55.18310867	52.80147567	59.1954023	35.42713568	59.80592441	65.20325203	60.89918256	59.13110342	57.70595191
A249	L252	hb	0.054054054	0.039059448	0.098508303	0.022920009	0.48947626	0.206449776	0.4	0.518806744	0	0.210084034	0.113378685	0.394401052	0.524590164	1.120776179	0.172265289	0.356379187	0.224820144	0	0.251593425	0.178933556	0.069172239	0	0.552763819	0.085120872	0.243902439	0.204359673	0.115340254	0.118249901
A251	A254	hb	0.386100386	0.093742676	6.642274135	0.114600046	4.405286344	0.06407062	2.231578947	0.259403372	1.707317073	0.27642636	1.020408163	4.013610703	0.06557377	0.016728003	0.043066322	1.116654787	1.348920863	0	0.461254613	0.047715615	0	0.095785441	5.869346734	0	0.081300813	0	0	0.039416634
A251	P247	hb	38.91891892	38.97351769	43.2029271	46.80265872	30.59226628	30.16302413	27.47368421	34.11154345	26.19512195	29.5112782	30.6122449	36.0760962	34.29508197	49.31415189	35.55124892	28.39154193	33.54316547	31.57894737	39.35759812	49.12322558	42.37952502	35.44061303	47.96984925	27.93667007	37.07317073	25.20435967	41.21491734	27.1580607
A251	T255	hb	65.69111969	79.10319506	23.81086406	86.36259455	28.53646598	87.89065281	60.31578947	86.51102464	39.75609756	82.86156568	27.09750567	14.68563916	93.57377049	88.42422215	93.10938846	58.99263483	33.27338129	88.90160183	80.35893995	92.90230228	89.46276228	90.22988506	28.25125628	89.83656793	92.68292683	94.82288828	92.38754325	94.12692156
A251	W248	hb	0.092664093	0.210921022	0.182943991	0.114600046	0.146842878	0.227806649	0.357894737	0.129701686	0.292682927	0.37593985	0.22675737	0.324800866	0.131147541	0.133824021	0.172265289	0.261344737	0.224820144	0.228832952	0.16772895	0.059644519	0.023057413	0.191570881	0.281407035	0.255362615	0.162601626	0.068119891	0.192233756	0.236499803
A254	R257	hb	8.702702703	19.72502148	7.07852519	10.18794408	21.39011258	18.35267317	17.85263158	14.52658885	25.56097561	20.84254755	46.48526077	15.97710927	33.70491803	7.544329207	25.90439276	30.05464481	28.82194245	27.45995423	14.47500839	10.60479542	4.450080701	8.524904215	30.09045226	10.86142322	28.53658537	54.63215259	20.99192618	39.88963343
A254	Q250	hb	67.22779923	76.79087571	44.48353504	80.9993124	29.71120901	80.28048694	56.90526316	77.82101167	46.7804878	75.95090668	46.2585034	33.87209033	82.03278689	83.28872533	80.94315245	59.32525541	42.13129496	82.95194508	74.09426367	84.77871884	85.95803551	79.40613027	39.5879397	81.22233572	82.11382114	83.51498638	89.1964629	83.6815136
A254	H256	hb	0.077220077	0.00781189	0	0	0	0	0	0	0	0	0	0	0	0	0	0	0	0	0	0	0	0	0	0	0	0	0	0
A254	L269	hb	1.984555985	0	5.72755418	0	0.048947626	0.007118958	0	0	0	0	0	22.03232542	0	0	0	0	0.629496403	0	0.36900369	0	0	0	1.698492462	0	0	0	0	0
A254	Y259	hb	2.687258687	0.187485353	0.942865184	0.366720147	6.069505629	0.363066847	9.684210526	5.577172503	0.292682927	0.597080938	3.628117914	0.355734282	0.06557377	1.823352292	3.897502153	2.827274887	0.35971223	0	9.535390808	0.09543123	13.09661056	8.045977011	0.211055276	0.272386789	2.276422764	4.08719346	17.68550557	0
A29	L339	hb	99.11969112	99.10163268	99.19786096	98.9915196	98.72736172	99.26674735	99.28421053	99.48119326	99.07317073	99.42503317	99.77324263	99.16479777	99.60655738	98.86249582	99.28940568	99.33475885	99.0557554	99.77116705	99.3290842	99.05761661	99.42356468	99.5210728	98.23115578	99.52332312	99.18699187	99.45504087	98.96193772	99.32991723
A273	T266	hb	95.17374517	93.38332943	90.2336054	86.93559477	93.93049437	92.47526162	92.90526316	94.16342412	95.85365854	91.67403804	94.21768707	90.85917562	89.1147541	89.29407829	88.63049096	94.15538133	92.58093525	93.59267735	87.32807783	93.74925444	5.856582891	55.74712644	88.98492462	95.72693224	94.47154472	93.46049046	91.08035371	93.81158849
A285	R282	hb	4.911196911	43.8950082	6.853363355	17.35044694	1.615271659	16.02477397	5.031578947	1.68612192	5.707317073	17.35957541	1.700680272	0.502668007	52.72131148	5.035128806	3.122308355	4.537894987	5.935251799	10.75514874	0.796712513	20.82786592	0.069172239	0.287356322	20.4120603	18.81171263	0.406504065	2.111716621	0.230680507	13.55932203
A285	N287	hb	0.123552124	0.749941411	0.126653532	0.309420124	0	0.498327045	0.315789474	0	1.317073171	0.165855816	0	0.03866677	0.590163934	0.133824021	0.150732127	0.142551675	1.438848921	0.57208238	0.008386448	2.516998688	0	0	0.120603015	0.800136193	0	0	0	0.078833268
A285	K281	hb	43.07335907	7.600968674	47.70616381	15.16158606	61.13558492	28.25514345	47.89473684	54.99351492	30.92682927	17.35957541	54.76190476	53.84734359	4.918032787	50.70257611	55.16795866	41.88643383	48.74100719	18.30663616	64.76853405	21.90146726	67.95019599	68.00766284	16.16080402	33.38440586	67.64227642	53.74659401	58.24682814	14.62357115
A285	S288	hb	23.28957529	4.046558863	30.80495356	4.045381618	36.31913852	7.361002349	38.73684211	51.10246433	16.97560976	9.066784609	70.74829932	52.41667311	4	48.67848779	34.13006029	36.6832977	35.79136691	1.14416476	59.03220396	6.763688417	61.40189071	60.1532567	6.412060302	33.65679265	43.7398374	54.83651226	63.55247982	0
A285	Y274	hb	1.791505792	77.9392235	2.378271883	76.78203071	0	31.65088631	12.52631579	0	55.07317073	65.2034498	0	0	42.42622951	4.014720642	14.90094746	14.58778807	16.4118705	72.99771167	0	4.902779435	0	0	3.286432161	18.3009874	0	0	0	74.89160426
A31	V337	hb	96.08494208	95.94562925	96.69293555	96.94017878	96.76945668	95.36555848	96.08421053	96.2386511	96.43902439	95.72091995	96.14512472	95.97865594	93.7704918	96.2696554	96.08096469	95.91351865	96.13309353	96.56750572	96.15900704	94.95407372	95.82660825	95.59386973	97.59798995	95.72693224	96.74796748	96.1852861	95.73241061	95.66417028
A292	Q294	hb	0.131274131	0.140614015	0.197016606	0.183360073	0	1.829572151	0.105263158	0	0.292682927	0.243255197	0	0.07733354	0.655737705	0.267648043	0.107665805	0.047517225	0.134892086	0.457665904	0.025159343	3.709889061	0.39197602	0	0.090452261	0.017024174	0.081300813	0	0.115340254	0.354749704
A292	P290	hb	0.007722008	0.00781189	0	0.011460005	0	0.078308536	0	0	0.048780488	0	0	0	0.131147541	0	0.021533161	0.023758612	0	0.114416476	0	0.023857807	0	0	0	0.017024174	0	0	0	0.078833268
A292	S288	hb	30.38610039	16.49089915	40.16324233	14.88654595	31.81595693	7.218623194	16.65263158	20.75226978	17.56097561	10.61477222	41.83673469	25.18753383	6.557377049	27.16627635	44.81050818	27.91636968	41.95143885	7.66590389	30.07380074	42.41918168	16.92414111	45.59386973	48.98492462	18.84576098	32.68292683	42.09809264	39.06189927	3.783996847
A292	T289	hb	6.123552124	22.90446059	9.104981706	20.79990832	9.88742046	41.85947177	21.15789474	17.12062257	23.2195122	29.71030517	11.9047619	6.302683474	9.049180328	18.83573101	10.37898363	16.13209789	8.498201439	37.64302059	10.42435424	14.48168913	11.80539543	10.05747126	6.452261307	29.26455567	12.5203252	13.28337875	7.68935025	28.57705952
A292	Y112	hb	0.023166023	0.00781189	0.126653532	0	0	0	0	0	0	0.298540469	0	0	0	0	0	0	0	0	0.008386448	0	0	0	0	0	0	0	0	0
A292	Y150	hb	74.11583012	56.80024998	39.4596116	69.66536787	56.43661282	32.12785648	30.31578947	22.17898833	33.02439024	37.11853162	10.77097506	66.08150955	0.524590164	25.10873202	44.7459087	27.77381801	18.25539568	43.70709382	22.19054009	5.248717643	3.181922988	0.862068966	20.73366834	17.99455226	40.08130081	16.55313351	18.72356786	53.05478912
A299	K261	hb	82.07722008	10.86633857	1.632423304	0.848040339	8.614782183	2.811988325	31.15789474	37.74319066	18.14634146	2.476780186	85.8276644	0.015466708	0.06557377	0.719304115	1.356589147	31.78902352	0.044964029	0.686498856	10.49983227	0.167004652	76.57366843	87.06896552	0.020100503	9.056860742	0.487804878	61.92098093	0	0
A5	E37	hb	0.015444015	0.00781189	0	0.045840018	0	0	0.147368421	0	0	0	0	0	0	0.033456005	0	0	0.044964029	0	0.016772895	0	0	0	0.010050251	0	0	0	0	0
A5	H39	hb	3.250965251	0.726505742	2.955249085	7.827183131	0.783162017	5.0758169	1.768421053	0.648508431	0.146341463	4.002653693	0	0.688268502	7.540983607	3.99799264	64.08268734	6.628652887	1.48381295	5.606407323	5.476350218	2.051771442	1.913765276	3.927203065	4.331658291	2.502553626	68.29268293	1.089918256	21.49173395	6.740244383
A5	L8	hb	6.324324324	4.10124209	8.69687588	4.068301627	1.321585903	4.257136755	24.63157895	7.522697795	1.56097561	4.533392304	1.814058957	0.804268811	0.786885246	9.150217464	9.840654608	3.51627465	6.474820144	2.974828375	2.188862798	7.646427293	3.181922988	1.53256705	2.261306533	0.425604358	8.617886179	0.476839237	8.419838524	1.497832085
A5	K9	hb	57.12741313	32.27872822	59.23163524	68.38184735	73.81302007	72.32149213	29.34736842	63.16472114	75.17073171	73.21981424	69.27437642	80.97594927	80	51.80662429	64.2118863	73.81800903	61.01618705	75.51487414	53.26232808	60.01431468	72.65390823	77.77777778	73.76884422	77.59618658	75.6097561	83.78746594	67.05113418	77.88726843
A5	P38	hb	0.015444015	0	0	0	0	0	0	0	0	0	0	0	0	0.033456005	0.021533161	0	0	0	0.394163033	0	0	0	0	0	0	0	0	0
A303	A306	hb	0.308880309	0	0	0	0	0	0	0	0	0	0	0	0	0	0	0	0	0	0	0	0	0	0	0	0	0	0	0
A303	Q305	hb	0.355212355	0.117178345	0.014072615	0.022920009	0.48947626	0	0.357894737	0	0.146341463	0.033171163	0.680272109	0.007733354	0	0	0.021533161	0.308861962	0	0	0.125796713	0	0.023057413	0.191570881	0	0.051072523	0	0.204359673	0.076893502	0
A303	L301	hb	0.023166023	0	0	0	0	0.007118958	0	0	0	0.044228218	0	0.07733354	0	0.284376046	0	0	0	0	0.142569608	0.584516283	0	0	0.100502513	0.017024174	0	0	0	0
A306	R257	hb	0.069498069	0	0	0	0	0	0	0	0	0	0	0	0	0.016728003	0	0	0	0	0	0	0	0	0	0	0	0	0	0
A306	R311	hb	0.571428571	0	0.014072615	0	0.048947626	0	0.168421053	0	0.097560976	0	0	0	0	0	0	0.047517225	0	0	0.03354579	1.538828582	0	0	0	0	0	0	0	0
A306	Q305	hb	1.698841699	0.132802125	0.534759358	0.595920238	0.685266765	0.861393892	0.252631579	0.259403372	0.536585366	1.304732419	0.340136054	1.206403217	1.049180328	0.802944128	0.624461671	0.308861962	2.607913669	0.686498856	0.922509225	1.264463796	0.092229652	0.095785441	1.688442211	0.357507661	0.894308943	0.272479564	0.115340254	0.394166338
A306	E308	hb	1.760617761	0.398406375	1.927948213	0.916800367	5.873715125	3.018438101	5.157894737	8.560311284	10.24390244	1.304732419	8.049886621	5.807748821	1.573770492	0.75276012	0	11.83178902	2.922661871	0	0.377390138	0.596445187	0.046114826	1.053639847	1.266331658	1.804562479	0	20.23160763	0	0
A306	G258	hb	0.069498069	0	0.014072615	0	0	0	0	0	0	0	0	0	0	0	0	0	0	0	10.81851728	0	0	0	0	0	0	0	0	0
A306	G309	hb	0.030888031	0	0	0	0	0.056951662	0.021052632	0.129701686	0	0	0	0	0.06557377	0	0	0	0.494604317	0	0	0	0.461148259	2.969348659	0	0	0	0	0	0
A306	H256	hb	2.494208494	0	0	0	0	0	0	0	0	0	0	0	0	0	0	0	0	0	0	0	0	0	0	0	0	0	0	0
A306	K261	hb	0.494208494	0	0	0	0	0	0	0	0	2.421494914	0	0	0	0	0	0	0	0.228832952	0	0	0	0	0	0	0	0	0	0
A306	P304	hb	0.054054054	0	0	0	0	0.021356873	0	0	0	0	0	0	0	0	0	0	0	0	0	0.011928904	0.023057413	0.095785441	0	0	0	0	0	0
A306	T266	hb	1.065637066	0	0	0	0	0	0	0	0	0	0	0	0	0	0	0	0	0	0	0	0	0	0	0	0	0	0	0
A324	R349	hb	6.455598456	0.171861573	0.182943991	1.054320422	0.048947626	0.042713747	0.126315789	0	0	0.121627598	0	0.154667079	0	0.133824021	0.043066322	0.09503445	0.089928058	0	0.025159343	0.405582727	0.046114826	0.095785441	0	0.017024174	0	0.068119891	0	0.118249901
A324	G317	hb	92.17760618	89.96172174	91.40163242	70.65092826	91.28732256	93.58581904	91.72631579	92.60700389	92.14634146	91.91729323	94.7845805	92.25891269	96.59016393	92.37203078	94.16451335	94.03658826	91.50179856	94.39359268	95.84032204	91.82870094	93.244178	92.91187739	93.70854271	94.56928839	96.2601626	91.89373297	95.2710496	93.02325581
A324	S318	hb	0.247104247	0.148425904	0	0	0	0	0	0	0	0	0	0	0	0	0	0	0	0	0	0	0	0	0	0	0	0	0	0
A324	T316	hb	0.015444015	0.546832279	0.084435688	0.091680037	0.048947626	0.818680145	0.252631579	0.778210117	0.292682927	0.608137992	5.555555556	0.232000619	6.032786885	0.50184008	0.689061154	1.853171775	0.269784173	0.57208238	16.83160013	0.19086246	7.747290754	2.011494253	0.261306533	2.553626149	9.18699187	1.36239782	5.382545175	0.236499803
A327	L336	hb	98.03861004	98.33606749	98.59273853	98.4987394	97.79735683	98.2131416	98.71578947	98.44357977	98.48780488	98.2529854	98.5260771	98.5383961	96.78688525	98.24355972	97.97588286	98.74079354	98.11151079	98.39816934	98.33109695	98.29416677	98.31680885	98.27586207	96.17085427	98.65509023	97.39837398	99.04632153	98.19300269	98.50216791
A340	R342	hb	6.44015444	5.999531287	7.388122713	4.286041714	12.57953989	6.207731188	5.6	5.058365759	5.170731707	5.241043786	2.947845805	9.426958472	4.262295082	5.921712947	3.036175711	4.609170824	6.60971223	5.720823799	1.635357263	9.686269832	2.190454231	5.651340996	2.110552764	5.549880831	2.43902439	4.019073569	2.998846597	3.783996847
A340	G323	hb	85.25868726	84.23560659	87.60202646	80.89617236	85.60939794	84.38812558	83.53684211	82.49027237	84.48780488	82.04334365	81.40589569	86.85329828	81.57377049	86.13248578	82.90267011	82.84628178	87.67985612	82.49427918	82.50587051	86.71120124	81.34655292	77.77777778	88.4321608	84.89955737	81.78861789	85.626703	84.04459823	77.65076862
A347	N287	hb	0.007722008	0	0	0	0	0.007118958	0	0	0	0	0	0	0	0	0	0	0	0	0	0	0	0	0	0	0	0	0	0
A347	K351	hb	32.91119691	34.96601828	34.33717985	35.45725418	44.00391581	36.4917776	39.95789474	43.83916991	38.34146341	42.08314905	37.3015873	29.92034645	34.8852459	42.90732687	36.92937123	40.43715847	20.90827338	36.27002288	38.06608521	30.50220685	38.92091307	40.42145594	2.251256281	39.71739871	32.35772358	44.89100817	37.44713572	34.48955459
A347	T289	hb	0.054054054	0	0	0	0	0	0.021052632	0	0	0	0	0	0	0	0	0	0.179856115	0	0	0	0	0	0	0	0	0	0	0
A347	V350	hb	0.092664093	0.039059448	0.225161835	0.091680037	1.125795399	0.028475831	0.021052632	0	0.048780488	0.055285272	0	0.046400124	0	0.351288056	0.021533161	0.023758612	0.044964029	0.114416476	0.092250923	0.143146845	0.046114826	0	0.894472362	0.085120872	0	0	0	0
A353	R349	hb	61.77606178	79.47035388	69.77202364	70.63946826	41.50758688	79.97437175	83.57894737	76.52399481	71.17073171	77.96329058	81.06575964	70.9767226	86.62295082	47.87554366	86.92937123	76.78783559	51.52877698	74.14187643	63.46863469	71.59728021	85.7735762	84.1954023	1.949748744	80.25195778	84.87804878	79.08719346	74.39446367	80.84351596
A353	I356	hb	1.706563707	0.546832279	1.632423304	2.910841164	6.069505629	2.448921478	1.873684211	2.204928664	1.609756098	3.007518797	2.040816327	2.412806434	3.737704918	3.596520575	2.067183463	3.088619625	7.419064748	2.974828375	3.933243878	3.256590719	2.974406272	3.448275862	28.53266332	1.821586653	2.926829268	1.975476839	4.229142637	1.143082381
A353	L357	hb	91.32818533	91.64908991	89.92400788	91.03827642	92.16837983	94.54687834	94.02105263	94.4228275	94.3902439	95.14595312	93.99092971	94.13038435	95.67213115	91.01706256	95.43496985	94.6780708	84.8471223	95.65217391	95.33713519	91.92413217	95.7343786	95.97701149	54.53266332	94.2969016	96.09756098	95.77656676	95.69396386	94.8758376
A353	V350	hb	0.061776062	0.00781189	0.056290459	0.206280083	1.615271659	0	0	0	0	0.055285272	0	0.015466708	0	0.368016059	0	0.047517225	8.678057554	0	0.218047635	0.071573422	0	0	50.62311558	0.034048349	0	0.068119891	0.076893502	0
A355	G359	hb	9.791505792	12.49121162	11.32845483	9.569103828	7.342143906	8.64241475	10.71578947	9.987029831	10.73170732	6.45731977	9.977324263	7.207485887	2.163934426	8.380729341	6.761412575	6.985032074	8.498201439	7.208237986	8.747064743	7.837289753	5.649066175	8.429118774	10.0201005	8.750425604	6.016260163	5.585831063	6.1514802	9.69649192
A355	I352	hb	0.332046332	0.234356691	0.773993808	0.573000229	0.146842878	0.220687691	0.189473684	0.518806744	0.292682927	0.154798762	0.22675737	0.224267265	0.262295082	0.819672131	0.107665805	0.166310287	0.134892086	0.228832952	0.30191211	0.644160802	0.115287065	0.095785441	0	0.11916922	0.081300813	0.204359673	0.115340254	0.197083169
A355	K351	hb	56.8957529	60.83899695	54.10920349	66.46802659	67.05824767	54.14679291	54.82105263	56.29053178	52.87804878	60.8137992	48.63945578	63.57590287	44.32786885	57.14285714	54.84496124	56.90187693	63.4442446	64.98855835	51.49278766	58.71406418	52.24809776	55.74712644	18.40201005	58.69935308	51.05691057	62.80653951	50.21145713	65.0374458
A355	S358	hb	0.416988417	0.187485353	2.673796791	2.406600963	0.24473813	0.341709974	0.463157895	0.129701686	0	0.320654578	0.113378685	0.317067512	0.262295082	0.93676815	0.473729543	0.023758612	0.134892086	0.343249428	0.109023818	2.230704998	0.368918607	0.287356322	0.281407035	0.306435138	0.162601626	0	0.153787005	0.354749704
A46	R52	hb	37.44401544	39.81720178	34.99859274	48.15493926	37.20019579	33.29536556	34.46315789	38.13229572	34.3902439	31.34674923	39.45578231	33.28435542	39.93442623	40.84978254	34.45305771	30.86243763	39.11870504	31.46453089	39.05568601	40.91613981	35.78510491	31.99233716	37.64824121	31.85223017	35.69105691	28.67847411	33.94848135	37.36696886
A46	R53	hb	0.007722008	0.046871338	0.056290459	0.103140041	0.146842878	0.021356873	0	0	0.048780488	0.033171163	0	0.03866677	0	0.050184008	0.043066322	0.023758612	0.044964029	0	0.041932238	0.035786711	0.023057413	0	0.060301508	0.017024174	0.081300813	0	0.038446751	0.039416634
A46	Q201	hb	78.23166023	74.19732833	79.90430622	67.09832684	83.79833578	82.66533779	86.56842105	81.45265888	80.19512195	80.29632906	80.15873016	81.98901864	80.45901639	23.55302777	85.48664944	78.21335234	78.77697842	80.09153318	84.29218383	33.78265537	82.75305511	84.29118774	79.26633166	84.18454205	84.71544715	81.0626703	84.19838524	80.8829326
A46	V54	hb	0.015444015	0.015623779	0.014072615	0.045840018	0	0.028475831	0	0	0	0.022114109	0.113378685	0.023200062	0	0	0.021533161	0.071275837	0	0	0.025159343	0.023857807	0	0.191570881	0.010050251	0.017024174	0	0.068119891	0.038446751	0
A71	A74	hb	0.247104247	0.023435669	0	0.034380014	0.097895252	0	0.042105263	0.129701686	0	0	0	0.378934344	0	0.050184008	0.107665805	0	0.35971223	0	0.109023818	0.238578075	0.092229652	0	1.316582915	0	0.243902439	0	0.038446751	0
A71	G75	hb	66.31660232	61.06554175	60.86405854	58.22828329	67.05824767	57.37879974	62.86315789	61.60830091	57.75609756	50.79610792	53.96825397	64.07857088	60.6557377	56.52392104	65.84840655	57.44832502	62.76978417	51.25858124	69.02884938	61.51735655	59.18837906	56.22605364	55.6281407	57.28634661	65.28455285	61.51226158	64.82122261	59.36145053
A71	K67	hb	73.56756757	74.83790329	74.78187447	78.89067156	70.38668625	73.23271873	76.86315789	74.57846952	81.6097561	78.77045555	85.94104308	65.66390844	64.78688525	73.30210773	64.94401378	77.52435258	53.55215827	80.54919908	75.19288829	63.42598115	27.94558451	52.29885057	78.0201005	76.31937351	54.87804878	76.43051771	70.54978854	78.4391013
A71	T255	hb	0.038610039	0.031247559	0	0	0	0.007118958	0	0	0	0	0	0	0	0	0	0	0	0	0.083864475	0	0	0	0	0.017024174	0	0	0	0.039416634
A71	T68	hb	0.007722008	0	0	0	0	0.099665409	0.084210526	0.129701686	0	0.033171163	0	0.232000619	0.459016393	0	0.624461671	0.047517225	13.66906475	0	0.410935928	0.143146845	10.26054877	1.053639847	0.422110553	0.034048349	1.463414634	0.204359673	0.384467512	0.039416634
A74	A77	hb	0.061776062	0.124990235	0.084435688	0.034380014	0	0.042713747	0.042105263	0	0.195121951	0.066342326	0.22675737	0.046400124	0.06557377	0.284376046	0.064599483	0.09503445	0.044964029	0.114416476	0.13418316	0.107360134	0.069172239	0	0	0.051072523	0	0	0.038446751	0.157666535
A74	L78	hb	63.64478764	65.66674479	64.59330144	64.77194591	64.8556045	63.39431907	61.53684211	59.92217899	63.41463415	64.46262716	61.56462585	63.66096976	68.06557377	60.92338575	65.33161068	64.67094322	62.1852518	60.52631579	60.45790003	64.04628415	66.82038275	65.3256705	64.63316583	66.80286006	66.17886179	68.80108992	64.70588235	59.203784
A74	T70	hb	64.68725869	75.96281541	79.04587672	78.77607151	75.03671072	83.27044921	75.91578947	76.00518807	75.31707317	86.65413534	81.06575964	60.09589359	77.44262295	75.05854801	67.22652885	76.2413875	67.31115108	79.86270023	63.17510902	64.33257784	78.90246714	83.33333333	54.81407035	83.0268982	61.62601626	75	71.93387159	80.72526606
A77	Q80	hb	0.872586873	1.335833138	1.435406699	3.013981206	3.377386197	2.071616715	0.463157895	0.129701686	1.024390244	0.72976559	0.453514739	1.832804887	2.491803279	1.003680161	1.636520241	1.187930625	1.663669065	0.457665904	0.796712513	3.48323989	3.919760203	0.478927203	1.829145729	0.919305414	0.81300813	1.158038147	0.692041522	1.221915648
A77	L73	hb	70.26254826	63.79189126	73.1775964	74.34104974	68.2329907	73.02626895	67.07368421	63.03501946	66.24390244	71.83768244	62.35827664	72.27592607	69.18032787	61.54232185	71.57622739	65.81135662	73.33633094	64.98855835	67.50251593	71.13205296	66.61286604	67.72030651	72.50251256	71.68879809	69.18699187	69.55040872	71.12648981	71.69885692
A77	K82	hb	23.65250965	16.85024607	19.09653814	23.28672931	19.43220754	30.43354453	30.67368421	30.09079118	36	29.8982751	30.49886621	19.61951899	23.80327869	17.74841084	25.8828596	33.54716085	23.92086331	32.49427918	26.17410265	22.24740546	26.42379525	32.56704981	20.94472362	30.59244127	31.62601626	31.40326975	27.8354479	29.52305873
A77	M83	hb	9.135135135	23.93563003	9.287925697	8.82420353	9.64268233	9.069552218	13.17894737	15.43450065	10.29268293	13.30163644	11.33786848	14.94083984	8.06557377	15.80796253	10.83118002	9.028272749	12.5	13.27231121	16.50452868	10.98652034	9.407424487	13.79310345	10.66331658	9.346271706	8.048780488	8.991825613	7.535563245	15.68782026
A79	D81	hb	0.023166023	0.031247559	0	0.045840018	0	0.028475831	0.042105263	0.129701686	0	0.011057054	0	0.03866677	0	0.050184008	0.043066322	0	0.044964029	0	0	0.035786711	0	0	0.030150754	0.017024174	0	0	0.115340254	0.039416634
A79	G75	hb	64.71042471	63.65127724	64.60737405	65.20742608	64.46402349	62.71089912	62.92631579	66.66666667	62	63.4343211	64.73922902	66.22070992	63.54098361	64.4028103	63.52282515	61.77239249	64.97302158	63.95881007	66.15229789	65.39425027	64.74521559	61.97318008	65.16582915	62.25740552	64.30894309	61.23978202	65.16724337	64.09144659
A79	Y76	hb	0.007722008	0.054683228	0.014072615	0.011460005	0	0.049832704	0.042105263	0	0.048780488	0.033171163	0	0.046400124	0	0.016728003	0.064599483	0	0	0	0.008386448	0.035786711	0.069172239	0	0.100502513	0.085120872	0	0	0	0.039416634
A10	R7	hb	3.011583012	11.94437935	1.37911624	0.756360303	0.342633382	0.647825158	5.557894737	1.68612192	2.195121951	0.65236621	1.133786848	0.146933725	0	3.663432586	0.925925926	1.23544785	1.888489209	0.114416476	0.796712513	1.848980079	1.544846668	0.574712644	0.743718593	0.085120872	0.081300813	0.136239782	0.538254517	0.394166338
A10	D13	hb	0.007722008	0.015623779	0	0.045840018	0	0	0	0	0	0.022114109	0	0	0	0	0	0	0	0	0	0.035786711	0	0	0	0	0	0	0	0
A10	D6	hb	49.22007722	18.42824779	51.9138756	59.56910383	58.24767499	58.97344629	23.47368421	47.60051881	49.75609756	58.87881468	53.96825397	63.56043616	66.09836066	47.22315156	59.92678725	55.11998099	46.0881295	69.33638444	42.18383093	51.72372659	52.52478672	58.90804598	54.85427136	67.38168199	65.6097561	63.41961853	57.0165321	69.05794245
A89	H92	hb	11.5984556	10.30388251	23.41683085	19.13820766	17.71904063	32.27023564	23.15789474	21.27107652	20.09756098	18.99601946	26.64399093	9.426958472	37.7704918	9.300769488	42.93712317	32.24043716	22.84172662	21.85354691	28.43005703	12.71621138	23.86442241	25.28735632	40.63316583	40.24514811	56.09756098	31.8119891	46.02076125	21.08789909
A89	I104	hb	89.05019305	82.97789235	88.39009288	86.5115746	84.48360255	81.35544956	86.14736842	85.47341115	82.24390244	89.04245909	88.88888889	88.9490372	79.40983607	87.93911007	91.02067183	81.27821335	88.57913669	87.75743707	83.25226434	89.00155076	86.1194374	86.01532567	83.00502513	82.26081035	91.46341463	82.28882834	92.07996924	75.32518723
A89	F101	hb	0.015444015	0.00781189	0	0	0	0.021356873	0	0	0	0	0	0	0	0.016728003	0	0.023758612	0	0	0.016772895	0	0	0	0	0.017024174	0	0	0	0
A89	W93	hb	17.45945946	4.429341458	9.625668449	10.26816411	3.768967205	2.527230014	9.978947368	4.798962387	1.902439024	14.0645732	7.029478458	8.220555255	0.06557377	10.33790565	4.24203273	1.948206225	12.1852518	13.38672769	4.52868165	10.62865323	6.732764584	5.555555556	2.994974874	3.694245829	0.162601626	0.817438692	4.690503652	0.236499803
A95	R132	hb	3.984555985	62.82321694	4.137348719	2.326380931	4.94371023	21.6701075	1.136842105	0.389105058	0.195121951	1.194161875	7.029478458	3.309875493	0.590163934	7.12612914	0.40913006	1.164172012	5.215827338	0	3.95840322	5.475366814	0	0	3.135678392	0.017024174	0	0	0	0
A95	R136	hb	3.397683398	0.429653933	4.489164087	3.988081595	3.720019579	2.527230014	4.968421053	5.447470817	3.804878049	5.484298983	3.968253968	1.809604826	1.508196721	2.37537638	2.260981912	3.492516037	3.012589928	2.288329519	4.553840993	1.491112967	0.092229652	1.436781609	2.281407035	0.834184542	0.162601626	0.068119891	1.691657055	0.551832873
A95	Q97	hb	0.108108108	0	0.028145229	0	0	0	0.126315789	0	0	1.75807165	0	0.046400124	0	0.016728003	0	0.023758612	0	15.90389016	0.025159343	0.083502326	0.023057413	0.478927203	0.030150754	11.4742935	0	0.476839237	0	9.578242018
A95	G98	hb	0.092664093	0	0	0.515700206	0	0	0.168421053	0	0	0.033171163	0	0	0	0	0.107665805	0	0	0	0.008386448	0	0.023057413	1.53256705	0	0	2.113821138	0	0.153787005	0
A95	W93	hb	0.007722008	0	0	0	0	0	0	0	0	0.011057054	0	0	0	0	0	0	0	0	0	0	0	0	0	0	0	0	0.038446751	0
R132	R136	hb	57.44401544	59.88594641	58.35913313	49.06027962	61.42927068	53.92610522	58.14736842	57.06874189	57.41463415	50.34276869	58.50340136	67.26471271	68.85245902	62.66309803	38.63049096	59.72915182	57.86870504	40.9610984	52.0127474	56.59071931	13.78833295	33.7164751	44.0201005	47.20803541	0	55.10899183	1.191849289	35.00197083
R132	D133	hb	50.74903475	2.984141864	51.71685899	54.46940179	50.5628977	38.56339432	61.05263158	57.06874189	53.26829268	58.79035825	53.62811791	51.92947181	45.96721311	47.89227166	52.95004307	52.12639582	38.21942446	58.92448513	52.86816505	51.24657044	7.977864884	33.14176245	37.5879397	51.08954716	0	54.5640327	0	60.62278281
R132	Q128	hb	79.56756757	74.89258652	78.00450324	79.20009168	75.62408223	76.32234641	79.49473684	79.11802853	78.34146341	80.6501548	78.57142857	68.09218158	73.04918033	77.83539645	78.01464255	74.7208363	44.3794964	80.09153318	78.78228782	72.15793869	78.18768734	74.80842912	38.35175879	63.48314607	84.63414634	80.04087193	81.19953864	80.96176587
R132	W93	hb	0.007722008	0	0	0	0	0	0.042105263	0	0	0	0	0	0	0	0	0	0.044964029	0	0.016772895	0	0	0	0.010050251	0	0	0	0	0
R136	R136	hb	0.146718147	0.00781189	0.126653532	0.034380014	0.146842878	0.156617071	0.105263158	0.259403372	0	0.011057054	0	0.007733354	0	0.100368016	0	0	0.089928058	0	0	0	0	0.095785441	0.060301508	0	0	0	0.038446751	0
R136	D133	hb	6.393822394	5.265213655	5.600900647	7.85010314	4.94371023	3.317434328	6.947368421	5.577172503	3.56097561	6.490490933	1.020408163	13.08483489	0.524590164	8.079625293	12.53229974	7.578997387	12.41007194	7.322654462	3.673264005	10.42586186	27.18468988	13.2183908	11.84924623	21.6207014	73.17073171	22.20708447	71.66474433	6.385494679
R136	Q137	hb	0.046332046	0.039059448	0.014072615	0.045840018	0.048947626	0.085427493	0.042105263	0	0	0.09951349	0	0.046400124	0	0.033456005	0	0.071275837	0	0	0.025159343	0.059644519	0.023057413	0.095785441	0.130653266	0.017024174	0	0	0	0.039416634
R136	Q97	hb	3.752895753	6.210452308	3.053757388	1.22622049	3.377386197	9.169217627	4.884210526	0.389105058	1.512195122	6.623175586	2.83446712	2.52107339	10.81967213	2.693208431	0.387596899	4.229033024	3.327338129	38.5583524	4.386112043	3.793391387	0	0	4.251256281	17.26251277	0	0	0	50.88687426
R136	G98	hb	0.540540541	0.984298102	0.394033211	0.320880128	0.978952521	0.697657863	0.105263158	0	0.487804878	0.055285272	0	0.40986776	0.262295082	0.68584811	0	0.47517225	0.539568345	0	0.452868165	1.049743529	0	0	1.115577889	0.017024174	0	0	0	0
R136	L96	hb	0.023166023	0.406218264	0.070363073	0	0.097895252	0.234925607	0.021052632	0	0	0.033171163	0	0.100533601	0	0.100368016	0	0.142551675	0.134892086	0	0.486413955	0.047715615	0	0	0.090452261	0	0	0	0	0
R136	S99	hb	0.131274131	1.01554566	0.562904588	0	0.048947626	0	0	0	0.048780488	0.033171163	0	0.146933725	0	0	0.064599483	0.023758612	0.134892086	0	0.578664878	0	0	0	0.090452261	0	0.487804878	0	0	0
R136	W138	hb	0.015444015	0.039059448	0	0	0.048947626	0.06407062	0.021052632	0.129701686	0	0.044228218	0	0.030933416	0	0.016728003	0.107665805	0.047517225	0	0.114416476	0.050318685	0.011928904	0	0	0.08040201	0.034048349	0	0	0.153787005	0
R136	Y134	hb	0.015444015	0	0	0	0	0.007118958	0	0	0	0	0	0	0	0	0	0	0	0	0	0	0	0	0	0	0	0	0	0
R148	Q147	hb	0.77992278	0.062495118	1.702786378	0.068760028	0	0.021356873	0	0	0	12.87041132	0	0.015466708	0	0.016728003	0.021533161	0.023758612	0.044964029	6.864988558	0	0	0.069172239	0.095785441	0.030150754	0	0	0	0	0
R148	Q267	hb	40.24710425	3.304429341	2.870813397	2.761861105	29.36857562	4.712750053	14.42105263	21.14137484	16.24390244	2.299867315	42.63038549	25.72113526	7.93442623	28.60488458	0.086132644	22.66571632	19.73920863	1.029748284	25.09225092	3.507097698	0.046114826	1.819923372	37.08542714	7.694926796	0	31.8119891	0	0
R148	E272	hb	0.023166023	0	0	0	0	0	0	0	0	0	0	0.139200371	0	0	0	0	0	0	0	0	0	0	0.020100503	0	0	0	0	0
R148	H296	hb	85.86100386	91.0553863	67.37967914	89.7547559	85.95203133	90.68128426	91.55789474	84.17639429	90.3902439	43.37682441	93.76417234	82.44528652	95.60655738	88.97624624	87.08010336	92.0171062	89.92805755	63.84439359	90.28849379	89.88428963	0.322803781	4.022988506	90.58291457	88.32141641	88.37398374	92.4386921	91.23414072	71.14702404
R148	S146	hb	0.007722008	0	0.394033211	0.011460005	0	0	0	0	0	0	0	0	0	0	0	0	0	0	0	0	0.530320498	0.383141762	0	0.017024174	0	0	0	0
R148	T111	hb	0.023166023	0	0	34.5060738	0	1.480743219	0	1.556420233	0	0.973020787	0	0.185600495	1.049180328	0	0	0.023758612	0	5.491990847	0	0	0	1.053639847	0.452261307	0.255362615	0	0	0	0.039416634
R148	Y112	hb	0.015444015	0	0.042217844	0.011460005	0.048947626	0	0	0	0	0	0	0.023200062	0	0	0	0	0	0	0	0	0	0	0.010050251	0	0	0	0	0
R148	Y260	hb	2.617760618	3.148191548	1.182099634	1.260600504	1.664219285	34.79746565	7.768421053	13.0998703	8.585365854	1.492702344	1.020408163	1.70133787	7.606557377	0.033456005	0.473729543	8.481824661	28.95683453	0	0.192888293	0.047715615	0.161401891	12.54789272	7.085427136	34.79741233	0	0.68119891	0	0.275916437
R164	R164	hb	0.061776062	0.054683228	0.112580918	0.080220032	0	0	0	0	0	0.011057054	0	0.085066894	0	0.167280027	0	0	0.089928058	0	0.008386448	0.274364786	0.069172239	0.191570881	0.08040201	0	0	0	0	0.039416634
R164	Q128	hb	0.007722008	0.00781189	0.042217844	0.091680037	0.048947626	0.142379156	0.042105263	0	0.048780488	0.011057054	0	3.85121027	0	0.016728003	0.150732127	0.071275837	0	0	0.03354579	0.071573422	0	0	0.020100503	0	0	0	0	0
R164	G167	hb	21.76833977	15.94406687	19.27948213	27.64153106	19.53010279	17.73332384	15.2	14.65629053	16.48780488	17.16054843	15.07936508	16.87417833	15.40983607	15.0050184	18.62618432	15.9657876	18.70503597	12.70022883	16.57162026	19.64690445	17.17777265	18.3908046	22.52261307	16.47940075	17.88617886	15.53133515	16.53210304	22.03389831
R164	H92	hb	5.382239382	6.42137333	6.318603997	3.266101306	5.628976995	7.994589592	11.68421053	13.35927367	12.92682927	12.74878372	8.049886621	1.856004949	2.950819672	9.718969555	11.88630491	15.70444286	7.374100719	18.99313501	12.61321704	4.556841226	5.349319806	15.03831418	4.894472362	22.0803541	19.51219512	16.07629428	15.34025375	35.67205361
R164	L161	hb	0.030888031	0.039059448	0.042217844	0.022920009	0	0	0.021052632	0.129701686	0.048780488	0.011057054	0	0.232000619	0	0.184008029	0.043066322	0	0.764388489	0	1.316672258	0.047715615	0.023057413	0	5.718592965	0	0	0	0	0.039416634
R164	W93	hb	0.054054054	0.015623779	0.070363073	0.034380014	0.048947626	0.092546451	0.063157895	0.129701686	0	0.077399381	0	0.07733354	0.06557377	0.083640013	0.086132644	0	0	0	0	0.047715615	0.023057413	0.191570881	0.040201005	0	0	0	0	0
R164	Y160	hb	75.77606178	72.47090071	76.51280608	77.96241118	78.65883505	73.66697515	79.43157895	81.06355383	80.87804878	78.58248563	79.93197279	75.98020261	84.6557377	79.52492472	81.24461671	78.94986933	70.09892086	76.43020595	75.61221067	80.24573542	82.54553839	80.55555556	53.54773869	82.07354443	84.3902439	79.15531335	82.62206844	87.62317698
R172	R172	hb	0.007722008	0	0	0	0	0.035594789	0	0	0.048780488	0	0	0	0	0	0	0	0	0	0.025159343	0	0	0	0	0	0	0	0.038446751	0
R172	Q168	hb	0.308880309	0.328099367	0.23923445	0.194820078	0.636319139	1.053605752	0.947368421	1.167315175	0.292682927	0.442282176	1.700680272	0.139200371	0.06557377	0.25092004	0.107665805	0.47517225	0	0	0.595437773	0	0.507263085	1.62835249	0.381909548	0.766087845	0	0.885558583	0.538254517	0.867165944
R172	Q176	hb	74.47104247	70.7366612	68.8713763	79.38345175	82.03622124	67.28838898	64.02105263	63.68352789	72.34146341	75.6302521	75.85034014	82.10501895	80.26229508	73.93777183	67.93712317	73.67545735	80.21582734	81.12128146	72.56793022	62.97268281	75.28245331	71.26436782	68.35175879	70.37793667	68.45528455	73.91008174	69.89619377	70.91052424
R172	E171	hb	35.95366795	30.09139911	23.86715452	54.65276186	66.27508566	38.6345839	6.378947368	2.723735409	0.634146341	36.35559487	6.462585034	79.7618127	72.32786885	6.222816996	1.61498708	6.272273699	83.9028777	73.11212815	66.49614223	0	3.066635923	11.7816092	58.44221106	6.33299285	0.162601626	0.068119891	9.957708574	5.754828538
R172	E175	hb	22.72586873	25.52925553	32.46552209	8.297043319	1.664219285	7.183028405	26.21052632	9.727626459	16.29268293	11.60990712	0.680272109	4.748279329	2.62295082	24.43961191	46.03789836	4.038964124	1.978417266	2.745995423	1.836632003	61.74400573	5.948812543	2.777777778	3.206030151	12.85325162	56.34146341	1.089918256	4.92118416	7.292077257
R172	P169	hb	19.92277992	8.382157644	9.611595835	15.52830621	12.13901126	14.75759949	8.252631579	11.41374838	8.341463415	9.929234852	9.410430839	13.53336942	6.754098361	10.55536969	6.804478898	6.723687337	11.10611511	7.551487414	13.73700101	14.72026721	8.254553839	8.333333333	20.75376884	7.116104869	0.650406504	5.722070845	4.344482891	7.607410327
R205	R205	hb	0.16988417	0.210921022	0.281452294	0.320880128	0.146842878	0.049832704	0.231578947	0	0.195121951	0.033171163	0.340136054	0.232000619	0	0.200736032	0.366063738	0.28510335	0.404676259	0	0.259979873	0.011928904	0.276688955	0.670498084	0.291457286	0.034048349	0.569105691	0	0.192233756	0.039416634
R205	R207	hb	2.44015444	2.499804703	2.04052913	8.847123539	15.56534508	3.509646188	2.547368421	2.204928664	2.243902439	1.072534277	2.040816327	5.482947955	0.131147541	6.390097022	3.768303187	2.993585175	3.507194245	0.114416476	3.28748742	0.715734224	3.527784183	5.842911877	7.67839196	4.426285325	2.032520325	7.42506812	2.960399846	0
R205	D24	hb	0.849420849	0.77337708	3.095975232	0.252120101	11.16005874	0.904107639	0	0	0	0	0	15.20377388	0.262295082	9.049849448	0	0	0.179856115	0	0.025159343	8.099725635	0	0	2.693467337	11.30405175	0	0	3.421760861	0
R207	D206	hb	0.023166023	0.023435669	0.028145229	0.057300023	21.92853647	2.434683562	0.063157895	0	0	0.265369306	0	0.912535767	0.459016393	1.388424222	0.064599483	0	0	0.57208238	0.779939618	0.477156149	0.023057413	0	0.020100503	3.268641471	0	0	1.499423299	0.157666535
R207	E49	hb	0.162162162	0.078118897	0.014072615	0.160440064	0	13.74670748	0	0	0	0	0	0.030933416	12.59016393	0.736032118	0	0	0.314748201	0	2.51593425	0.011928904	0	0	0.130653266	0	0	0	0	0
R207	G204	hb	62.81081081	65.61206156	64.31184914	39.84643594	33.77386197	6.172136399	71.43157895	77.82101167	66.3902439	4.268022999	72.56235828	68.13084835	0.06557377	45.48343928	69.48751077	68.18721787	70.45863309	0.114416476	57.08654814	0.071573422	71.82384136	71.36015326	52.29145729	0.289410964	69.91869919	55.51771117	0.653594771	0
R207	L209	hb	0.023166023	0.00781189	0.295524909	0	0	0.021356873	0.042105263	0	0	0	0	0.023200062	0	0	0.043066322	0	0	0	0.041932238	0	0	0	0.040201005	0	0	0.272479564	0	0
R207	K204a	hb	54.40926641	53.26146395	56.38896707	44.52211781	30.05384239	16.60140955	63.68421053	60.44098573	62.87804878	5.650154799	69.84126984	50.18173382	0	46.01873536	66.68819983	63.79187455	54.58633094	0.57208238	56.59174774	18.32279614	65.02190454	65.42145594	48.68341709	25.21280218	63.65853659	59.26430518	54.63283353	0
R207	P208	hb	0.393822394	0.351535036	0.548831973	0.412560165	0.293685756	0.06407062	0.105263158	0.259403372	0.146341463	34.14418399	0.340136054	0.510401361	0	0.133824021	0.086132644	0.213827512	0.134892086	18.64988558	0.360617243	0.226649171	0.276688955	0	0.422110553	0.034048349	0	0.068119891	0	0.867165944
R210	R210	hb	0.054054054	0.031247559	0.45032367	0.14898006	0.048947626	0.042713747	0	0	0.048780488	0.033171163	0	0.510401361	0	0.050184008	0.043066322	0	0.089928058	0	0	0	0	0	0.16080402	0.051072523	0	0.408719346	0.192233756	0
R210	N320	hb	0.262548263	0.445277713	1.37911624	0.263580105	0	2.626895423	0.063157895	0	0	0.574966829	0.113378685	1.569870853	0.196721311	0.016728003	0	0	0.134892086	0	0.109023818	0.99009901	0.046114826	0	0.261306533	0.902281239	0	0.068119891	0.076893502	0
R210	Q201	hb	1.243243243	1.382704476	1.294680552	1.673160669	0.440528634	0.092546451	0.378947368	0.389105058	2.829268293	0	0.680272109	2.265872709	0	0.468384075	1.593453919	7.982893799	1.214028777	0	5.358939953	0.226649171	15.37929444	2.011494253	0.884422111	0	4.634146341	0.272479564	0	0
R210	E193	hb	1.189189189	3.796578392	3.813678581	0.080220032	0	0	0	0	0	2.454666077	0	0.03866677	0	0.836400134	0	0	0.539568345	4.919908467	0.041932238	9.185255875	0	0	0.361809045	0	0	0	0	11.0760741
R210	E61	hb	1.72972973	0.789000859	1.266535322	0.848040339	0.048947626	1.195984908	0.084210526	0.259403372	0	0.232198142	0	0.061866832	0.721311475	0	0.495262705	0	2.517985612	0	0.03354579	0.310151497	0	0	5.698492462	0	0	0	0	0
R210	G202	hb	0.1003861	0.140614015	0.112580918	0.011460005	0.097895252	0	0	0	1.073170732	0	0	0.03866677	0.06557377	0.083640013	0.150732127	2.779757662	0.134892086	0	0.60382422	1.526899678	3.135808162	0	0.613065327	0.068096697	0.406504065	0	0	0
R210	G212	hb	0.996138996	0.460901492	0.014072615	0.928260371	0	0.042713747	0	0	0.048780488	0.088456435	0	0.487201299	0	0.016728003	0	0	0	0.114416476	0	0.274364786	0.046114826	0	0.010050251	0.051072523	0	0.068119891	0	2.128498226
R210	G321	hb	0.054054054	0	0	0	0	0	0	0	0	0	0	0	0	0	0	0	0	0	0	0	0	0	0	0.153217569	0	0	0	0
R210	L209	hb	3.752895753	0.156237794	13.62229102	0.12606005	0.146842878	0.149498113	0.021052632	0.129701686	0.341463415	0.033171163	0.22675737	5.312814168	0	0.100368016	0.538329027	0.356379187	0.089928058	0.686498856	0.352230795	0.011928904	0.069172239	0	0.623115578	0	0.569105691	0.340599455	0	0
R210	K224	hb	0.023166023	0	0	0	0	0.007118958	0	0	0	0	0	0.007733354	0.196721311	0	0	0	0	0	0.041932238	0	0	0	0.010050251	0	0	0	0	0
R210	P208	hb	0.015444015	0.046871338	0.098508303	0.985560394	0.195790504	0.790204314	0.021052632	0	0	0.044228218	0	0.07733354	0.06557377	0.100368016	0.129198966	0.142551675	0.134892086	0.228832952	0.075478028	0.011928904	0.046114826	0	0.48241206	0.034048349	1.951219512	0.204359673	2.806612841	0.236499803
R210	T319	hb	1.814671815	1.249902351	1.576132845	0.011460005	0	0	0	0	0	0	0	0.116000309	0	0	0	0	0	0	0	0	0	0	0	0.017024174	0	0	0	0
R210	Y199	hb	0.671814672	0.445277713	0.731775964	0.114600046	0.293685756	0.014237916	0.042105263	0.129701686	0	0.011057054	0	0.116000309	0	0.083640013	0.043066322	0.071275837	0.269784173	0	0.041932238	0	0.046114826	0.287356322	0.261306533	0	0	0	0	0
R210	V211	hb	0.277992278	0	0	0.790740316	1.370533529	0.398661636	0	0	0	0.055285272	0.340136054	0.239733973	0.06557377	0.066912011	0.236864772	0.047517225	0.089928058	0	0.083864475	0.178933556	0.115287065	1.62835249	0.72361809	0	0	0	0	0
R232	D229	hb	25.92277992	33.12241231	21.44666479	21.54480862	27.11698483	23.30746779	19.57894737	14.13748379	23.80487805	23.28615657	34.92063492	19.03178408	21.37704918	33.38909334	31.18001723	21.24019957	27.02338129	22.31121281	26.80308621	29.66718359	31.58865575	26.05363985	27.35678392	23.90194076	27.39837398	23.22888283	24.87504806	32.1639732
R232	G183	hb	0.864864865	0.656198734	0.619195046	0.607380243	1.762114537	0.284758311	0.589473684	1.426718547	0.487804878	0.254312251	0	0.928002475	0.262295082	0.066912011	1.033591731	1.377999525	0.314748201	0.57208238	0.075478028	0.274364786	0.184459304	0.287356322	0.201005025	0.238338441	0.975609756	0	2.537485582	0.867165944
R232	L182	hb	0.71042471	0.687446293	0.816211652	0.309420124	0.048947626	0.199330818	1.136842105	0.259403372	0.43902439	0.254312251	2.267573696	0.100533601	0.327868852	0.284376046	2.8208441	1.473033975	0	0.343249428	0.192888293	0.417511631	1.821535624	2.777777778	0.592964824	2.042900919	4.146341463	0.953678474	0.30757401	0.315333071
R242	R242	hb	0.046332046	0.00781189	0.028145229	0.022920009	0.048947626	0	0	0	0.048780488	0	0	0.023200062	0	0	0	0.047517225	0	0	0	0	0	0	0	0	0	0	0	0
R242	D235	hb	6.555984556	0.749941411	1.125809175	0.69906028	0.881057269	5.353456254	22.18947368	40.46692607	6.048780488	4.124281291	7.029478458	3.07014152	3.868852459	0.184008029	13.39362618	11.85554764	2.517985612	12.24256293	4.302247568	0.405582727	12.56629006	17.14559387	1.125628141	7.524685053	22.84552846	18.25613079	7.266435986	2.719747734
R242	E241	hb	0.123552124	0.124990235	0.182943991	0.103140041	0	0.042713747	0.084210526	0	0	0.09951349	0.340136054	0.085066894	0.262295082	0.016728003	0.021533161	0.118793062	0.089928058	0.228832952	0.150956055	0.059644519	0.092229652	0.095785441	0.050251256	0.017024174	0.243902439	0.136239782	0.115340254	0.118249901
R242	H239	hb	45.24324324	59.48754004	52.98339431	61.27664451	63.28928047	67.0819392	62.69473684	68.74189364	56.92682927	65.77841663	60.09070295	48.43399582	66.36065574	68.01605888	56.99827735	61.20218579	53.50719424	63.61556064	56.27306273	65.83561971	46.622089	54.78927203	43.57788945	70.37793667	57.15447154	68.1880109	57.97770088	57.78478518
R242	P240	hb	0.061776062	0.023435669	0.014072615	0.022920009	0	0.007118958	0.042105263	0	0.048780488	0.044228218	0	0.015466708	0.06557377	0.033456005	0.043066322	0.047517225	0	0	0.025159343	0.035786711	0.069172239	0	0.120603015	0.034048349	0.081300813	0	0.076893502	0
R246	R246	hb	0.015444015	0.00781189	0.014072615	0.022920009	0.048947626	0.035594789	0.126315789	0	0	0.022114109	0	0.023200062	0	0.016728003	0.021533161	0.09503445	0.044964029	0	0.03354579	0.047715615	0.069172239	0	0.030150754	0.017024174	0	0	0.038446751	0
R246	D244	hb	0.749034749	0.812436528	0.717703349	0.481320193	0.587371512	2.31366128	2.357894737	2.464332036	2.43902439	2.255639098	2.267573696	0.649601732	2.68852459	0.585480094	1.959517657	2.542171537	0.764388489	0.915331808	2.021133848	0.429440534	2.605487664	3.256704981	0.653266332	2.417432755	1.788617886	2.111716621	1.345636294	1.813165156
R246	Q250	hb	77.67567568	77.87672838	73.30424993	77.30919092	81.15516397	81.38392539	80.31578947	76.13488975	78.43902439	81.01503759	80.15873016	75.89513572	80.26229508	77.03245233	80.70628768	80.4229033	79.31654676	77.34553776	79.5370681	76.97721579	74.06041042	74.61685824	71.35678392	81.29043241	80	81.88010899	79.50788158	81.3559322
R246	L243	hb	0.015444015	0.00781189	0	0.045840018	0.048947626	0.014237916	0	0	0	0	0	0.015466708	0	0.050184008	0	0	0.044964029	0	0.008386448	0.011928904	0	0	0	0	0	0	0	0
R257	D253	hb	66.52509653	63.93250527	46.20039403	74.39834976	37.20019579	42.91307753	41.30526316	30.99870298	14.09756098	53.44980097	23.46938776	63.8388369	22.62295082	75.87822014	44.48751077	18.65051081	44.55935252	39.70251716	64.32405233	67.64881307	67.14318653	58.04597701	53.49748744	76.45556691	52.27642276	32.08446866	71.81853133	39.45605045
R257	Q305	hb	0.023166023	0	0.014072615	0	0	0.790204314	0	0	0	0.022114109	0	0.007733354	0.393442623	0.418200067	0	0	0	0	0.729620933	3.089586067	0.023057413	0.191570881	1.246231156	0.017024174	0	0	0	0
R257	E308	hb	0.046332046	0	0	0	0	0	0	0	0	0	0	0	0	0	0	0	0	0	0	0	0	0.095785441	0	0	0	0	0	0
R257	L269	hb	5.250965251	31.48191548	2.983394315	1.936740775	11.01321586	26.64625899	8.484210526	15.30479896	27.36585366	17.75762937	20.74829932	0.007733354	22.2295082	3.06122449	28.66063738	23.44975053	9.442446043	38.44393593	8.780610533	1.98019802	3.251095227	10.05747126	0.060301508	8.035410283	34.14634146	34.8773842	13.8792772	38.27355144
R257	P304	hb	0.33976834	0.25779236	1.196172249	0.011460005	0	0.049832704	0.505263158	0.389105058	0.097560976	0.917735515	0.113378685	0.734668626	0	0.033456005	0.107665805	0.118793062	0.179856115	0	0.3354579	0.60837409	0	0	0.763819095	0.170241743	0.081300813	0.340599455	0.153787005	0.51241624
R257	T255	hb	0.702702703	0.156237794	0.619195046	0.527160211	7.978463045	2.669609169	4.652631579	9.727626459	10.53658537	1.072534277	2.267573696	0.007733354	0.131147541	0.050184008	2.368647717	8.315514374	2.517985612	0	0.06709158	0	0	0	0.070351759	0.068096697	0	0.136239782	0	0.039416634
R257	Y259	hb	1.181467181	0.023435669	0.914719955	0.011460005	1.468428781	0.149498113	0.989473684	0.129701686	0	0.033171163	1.247165533	0.765602042	2.032786885	0	0	0.047517225	0.044964029	0	0.109023818	1.622330908	1.959880101	1.245210728	0.40201005	10.6741573	0	0	0	0
R282	D264	hb	41.76833977	52.12092805	57.81030115	26.54137062	55.35976505	58.69580693	64.21052632	59.53307393	54.82926829	34.27686864	65.41950113	80.79034877	41.70491803	36.78487789	78.61757106	62.41387503	73.02158273	48.74141876	69.74169742	42.43111058	5.349319806	47.60536398	73.96984925	53.59210078	75.85365854	57.28882834	84.39061899	62.27828143
R282	D275	hb	0.980694981	0.015623779	0.703630735	8.044923218	0	0.113903325	0.021052632	0	0	1.072534277	0	0	0	0.100368016	0	0	0	3.203661327	0	1.013956817	24.18722619	3.927203065	0	0.034048349	0	0	0	0
R282	Q284	hb	0.007722008	0	0	0	0	0	0	0	0	0	0	0	0	0	0	0	0	0	0	0	0	0	0	0	0	0	0	0
R282	G286	hb	48.5019305	2.5779236	27.41345342	5.615402246	60.00978953	20.69481028	33.36842105	45.65499351	11.26829268	7.695709863	50.45351474	74.96713325	1.31147541	52.86048846	36.82170543	32.64433357	45.36870504	1.830663616	54.74672929	4.998210664	60.77934056	54.69348659	7.135678392	25.46816479	54.55284553	48.29700272	58.01614764	0
R282	S279	hb	31.58301158	51.81626435	35.20968196	30.70135228	29.36857562	31.80750338	29.26315789	29.96108949	24.7804878	30.37372844	31.51927438	31.14221638	46.09836066	29.90966879	33.29026701	27.22736992	38.17446043	31.69336384	32.65682657	37.85041155	38.2522481	36.97318008	31.87939698	45.50561798	36.17886179	27.92915531	29.71933872	29.32597556
R282	Y274	hb	4.972972973	0.062495118	1.956093442	0.962640385	4.747919726	2.178401082	1.326315789	0.907911803	0.43902439	0.154798762	0.113378685	0.464001237	0.131147541	4.382736701	0.107665805	0.66524115	1.663669065	0	0.385776585	1.872837886	0	0.095785441	12.88442211	1.14061968	0.243902439	0.408719346	0.153787005	0.118249901
R297	R297	hb	0.030888031	0.054683228	0.098508303	0.034380014	0.48947626	0.284758311	0.063157895	0	0	0.165855816	0	0.061866832	0.06557377	0.033456005	0.021533161	0	0	0.114416476	0.025159343	0.047715615	0	0	0.08040201	0.051072523	0	0	0	0.433582972
R297	Q147	hb	0.625482625	0.453089602	1.294680552	5.684162274	1.811062163	0.484089129	0.463157895	0.389105058	0.243902439	0.519681557	0.680272109	2.080272214	0.524590164	0.602208096	1.141257537	0.688999762	1.124100719	0.457665904	0.478027508	3.626386735	0	0	1.226130653	0.885257065	2.43902439	0.613079019	0.384467512	0.51241624
R297	G263	hb	0.401544402	0	0	0	0	0	0	2.33463035	0	0	0	0	0	0	0	0	0	0	0.083864475	0	68.75720544	34.96168582	0	0	0	0	0	0
R297	H296	hb	1.235521236	0.312475588	1.491697157	0.206280083	0.342633382	0.576635581	0.610526316	0.907911803	0.341463415	0.773993808	0.793650794	0.092800247	0	0.301104048	0.947459087	0.617723925	0.584532374	0.457665904	0.486413955	0.178933556	24.41780032	13.2183908	0.190954774	0.544773578	0.81300813	0.544959128	0.30757401	0.354749704
R297	I298	hb	0.355212355	0.124990235	0.084435688	0.034380014	0	0.06407062	0.126315789	0.129701686	0.146341463	0.044228218	0.113378685	0.030933416	0	0.200736032	0.107665805	0.213827512	0.089928058	0	0.109023818	0.167004652	0.046114826	0	0.120603015	0.11916922	0	0.204359673	0.115340254	0
R297	P295	hb	0.007722008	0	0.014072615	0.057300023	0	0.042713747	0	0	0	0.011057054	0	0	0	0	0	0	0	0	0.008386448	0	0	0.095785441	0	0	0	0	0	0
R297	S146	hb	1.11969112	1.101476447	5.966788629	5.718542287	4.503181596	1.516338008	1.368421053	0.778210117	1.609756098	0.608137992	0.907029478	5.900549068	0	1.204416193	2.110249785	1.092896175	0.899280576	0	0.696075143	0.763449839	1.152870648	0	1.788944724	1.617296561	1.382113821	0.68119891	1.384083045	0.039416634
R300	D108	hb	0.038610039	4.976173736	0.056290459	64.84070594	32.64806657	16.28817541	0.042105263	0	0	5.141530296	0	55.67241513	55.73770492	21.46202743	5.577088717	0	12.99460432	20.70938215	0.117410265	49.58845282	9.384367074	1.149425287	31.83919598	0	0	0	0	44.73787939
R300	G145	hb	0.123552124	1.171783454	0.633267661	0	0.097895252	22.40336015	0.231578947	0.129701686	0.195121951	9.962406015	0.680272109	0.154667079	77.50819672	1.271328203	4.500430663	0.522689475	9.082733813	49.19908467	0.13418316	25.28927592	0	0	12.84422111	0.153217569	0.243902439	0.136239782	0.653594771	65.66811194
R300	L301	hb	0.362934363	0.124990235	0.084435688	0.045840018	0.048947626	0.035594789	0.189473684	0.518806744	0.146341463	0.431225122	0.907029478	0.092800247	0	0.184008029	0.129198966	0.237586125	0	0	0.06709158	0.011928904	0	0	0.030150754	0.085120872	0	0	0.038446751	0
R300	K261	hb	0.015444015	0	0	0	0	0	0	0	0	0	0	0	0	0	0	0	0	0	0	0	0	0	0	0	0	0	0	0
R300	S146	hb	0.007722008	0.093742676	2.4908528	0.011460005	0	0	0	0	0	0.82927908	0	0	0	0	0	0	0	0.114416476	0.016772895	0	0	0	0	0	0	0	0	14.46590461
R300	Y259	hb	0.007722008	0.023435669	0	0	0	0	0.021052632	0	0	0	0	0	0	0	0.043066322	0	0	0	0.008386448	0	0	0.478927203	0	0	0	0	0	0
R300	Y260	hb	0.401544402	0	0	0	0	0	0	0	0	0	0	0	0	0	0	0	0	0	0	0	1.2451003	0.191570881	0	0	0	0	0	0
R311	R311	hb	0.054054054	0	0	0	0	0	0	0	0	0	0	0	0	0	0	0	0	0	0	0.023857807	0	0	0	0	0	0	0	0
R311	D275	hb	2.640926641	4.296539333	11.83506896	3.72450149	18.15956926	15.00676301	3.326315789	6.614785992	5.512195122	1.802299867	5.215419501	24.0507308	29.7704918	5.235864838	0.710594315	4.727963887	17.71582734	0.114416476	13.77893324	0.870809973	0.023057413	2.586206897	32.12060302	4.136874362	0	0.749318801	0	0
R311	Q305	hb	0.046332046	0	0.028145229	0	0.097895252	0.049832704	0.210526316	0	0.292682927	0.011057054	0	0	0	0	0	0.142551675	0	0	0.184501845	0	0.438090846	0	0	0.017024174	0	0	0	0
R311	Q310	hb	0.254826255	0.00781189	0.253307064	0.27504011	0.097895252	0.476970172	0.021052632	0.129701686	0.048780488	3.881026095	0.113378685	0.07733354	2.098360656	1.020408163	0.021533161	0.09503445	0	1.945080092	0.159342503	0.489085053	1.452617016	0.287356322	0.542713568	0.051072523	0	0.068119891	0	0.039416634
R311	E308	hb	7.528957529	88.80556207	32.00112581	54.20582168	13.21585903	28.4829501	45.97894737	13.22957198	7.463414634	10.83591331	26.53061224	2.126672338	11.21311475	24.74071596	69.33677864	8.743169399	4.946043165	7.208237986	37.73062731	7.753787427	0.207516717	3.0651341	7.115577889	77.20463058	74.71544715	1.634877384	76.12456747	0
R311	G309	hb	5.969111969	0.273416139	6.107514776	3.72450149	15.4185022	10.99878978	9.178947368	22.30869001	24.24390244	8.39230429	18.70748299	2.196272523	2.950819672	7.962529274	0.301464255	22.85578522	12.99460432	1.14416476	11.65716203	3.507097698	4.726769656	13.60153257	3.005025126	4.68164794	0	25.68119891	0.038446751	0.039416634
R311	H256	hb	3.142857143	0	0	0.114600046	0	0.007118958	0	0	0	0.033171163	0	0	0	0	0	0	0	1.029748284	0	0	0	0	0	0	0	0	0	0.078833268
R311	L307	hb	1.451737452	0.015623779	0.070363073	0.97410039	0.636319139	0.035594789	4.821052632	0.129701686	1.609756098	0.353825741	0.113378685	0.015466708	0.131147541	0.618936099	0	0.261344737	6.115107914	0.114416476	0	0.870809973	0	0.287356322	0.08040201	0.034048349	0	0.068119891	0	0
R311	K261	hb	0.007722008	0.00781189	0.042217844	0.045840018	0.097895252	0.078308536	0.105263158	0	0	0.011057054	0	0.139200371	0.459016393	0.016728003	0.021533161	0	0.044964029	0	0.075478028	0	0	0	0.140703518	0	0	0	0	0
R311	P330	hb	28.64864865	0	0.731775964	0.721980289	0.097895252	0.099665409	0.021052632	0	0	1.492702344	0	4.230144614	0	2.459016393	0	0	0	5.377574371	0	0.739592031	0.023057413	0	1.929648241	0	0	0	0	1.064249113
R311	T266	hb	0.015444015	0.031247559	0.154798762	0.011460005	0	0.021356873	0.189473684	0	0	0.066342326	0	0.007733354	0	2.024088324	0.086132644	0	0.044964029	0	0.008386448	6.489323631	0	0	0.030150754	0	0	0	0	0
R311	W276	hb	0.007722008	0	0.281452294	0.011460005	0	0	0	0	0	0	0	0	0	0	0	0	0	0	0.016772895	0.083502326	0	0	0.010050251	0.051072523	0	0	0	0
R311	Y274	hb	0.084942085	0.203109132	0.112580918	0.458400183	0	0.334591016	0.189473684	0.129701686	0.87804878	0.254312251	0	0	0	0.468384075	1.313522825	0.498930862	0.089928058	0.114416476	0.008386448	0.501013957	0	0.095785441	0	8.546135512	0	0.136239782	0	0
R332	R332	hb	0.046332046	0.015623779	0.014072615	0.091680037	0	0.085427493	0.147368421	0	0	0.088456435	0	0.085066894	0.06557377	0.083640013	0.021533161	0.071275837	0	0	0.03354579	0.453298342	0.023057413	0	0.040201005	0.034048349	0	0	0.346020761	0.039416634
R332	Q310	hb	1.891891892	1.054605109	8.274697439	3.804721522	6.363191385	3.459813483	0.505263158	1.556420233	2.682926829	3.007518797	10.65759637	5.127213673	8.983606557	4.466376715	0	0.831551437	4.40647482	2.745995423	2.130157665	5.045926279	5.257090154	3.256704981	7.527638191	3.251617297	0	0	0	1.813165156
R332	E361	hb	35.89189189	2.023279431	15.57838446	31.48063259	25.50171317	29.37993878	39.30526316	70.03891051	57.56097561	37.1738169	43.42403628	16.26324337	17.31147541	25.6105721	15.33161068	69.0187693	17.94064748	26.201373	33.13485408	17.35655493	32.46483745	51.91570881	7.487437186	12.71705822	14.55284553	77.38419619	3.037293349	21.6791486
R332	G331	hb	0.069498069	0.078118897	0.112580918	0.022920009	0.097895252	0.199330818	0.021052632	0	0.585365854	0.110570544	0	0.046400124	0.06557377	0.083640013	0.021533161	0.356379187	0	0	0.10063737	0.131217941	0.023057413	0.095785441	0.020100503	0.153217569	0.081300813	0	0	0
R332	K35	hb	11.53667954	7.335364425	9.175344779	9.259683704	8.272148801	13.25549939	15.91578947	19.71465629	19.75609756	14.29677134	16.66666667	8.645889722	1.704918033	7.62796922	11.64944014	17.62889047	6.339928058	14.18764302	15.254948	4.222831922	14.9412036	13.69731801	7.185929648	10.16343207	10.24390244	15.46321526	7.612456747	13.00748916
R332	P330	hb	10.77220077	10.0851496	12.11652125	4.996561999	3.426333823	3.587954723	11.2	1.037613489	0.146341463	9.807607253	0.566893424	11.50723069	12.06557377	10.99029776	14.77174849	0.332620575	6.115107914	14.41647597	8.998658168	14.63676488	7.378372147	2.394636015	16.59296482	0.408580184	20.16260163	0.613079019	16.76278354	16.35790304
R332	W276	hb	0.749034749	0.015623779	1.027300873	0.27504011	0.293685756	1.195984908	0.463157895	0	0.536585366	1.183104821	1.587301587	0.541334777	0.131147541	0.802944128	0.215331611	0.28510335	0.494604317	0.915331808	0.763166723	2.242633902	2.052109753	1.436781609	0.854271357	0.272386789	0.162601626	0.068119891	0.153787005	0.630666141
R332	V329	hb	14.20849421	34.26294821	20.34900084	34.81549393	38.86441508	38.40677725	17.28421053	41.50453956	47.02439024	24.23706325	49.20634921	12.14909906	13.57377049	19.78922717	11.58484065	42.59919221	28.5971223	12.70022883	27.44045622	9.197184779	18.10006917	34.00383142	8.371859296	46.44194757	7.967479675	41.82561308	8.61207228	7.292077257
R342	N23	hb	0.957528958	0.76556519	1.787222066	1.615860646	1.419481155	11.41880829	0.147368421	0.129701686	0.097560976	1.216275984	0.113378685	0.750135334	11.47540984	0.43492807	0.538329027	0.118793062	0.404676259	1.14416476	0.444481718	1.717762138	0.276688955	0	0.070351759	0.544773578	0.81300813	0	0.461361015	0.51241624
R342	N343	hb	0.277992278	0.046871338	0.112580918	0.194820078	0	3.103865594	0.168421053	0	0.146341463	0.154798762	0	0.108266955	2.557377049	0.217464035	3.01464255	0.261344737	0.089928058	0	0.561891983	0.501013957	0.415033433	0.478927203	0.170854271	0.085120872	2.601626016	0.272479564	0	0.118249901
R342	D206	hb	0.16988417	0.054683228	1.153954405	1.180380472	0	0.113903325	0.210526316	0.907911803	1.951219512	0.044228218	1.133786848	0.092800247	0	0.200736032	0.559862188	0.85531005	0.809352518	0	0.796712513	0	0.368918607	0.287356322	0.442211055	0.085120872	0.81300813	0.749318801	3.306420607	0
R342	D24	hb	6.725868726	4.905866729	6.163805235	6.784322714	35.63387176	10.86352958	11.78947368	24.51361868	13.56097561	10.07297656	21.99546485	20.33098755	12.52459016	17.81532285	7.945736434	7.507721549	3.642086331	10.75514874	14.34082523	13.4080878	9.776343094	2.011494253	5.35678392	14.60674157	1.300813008	2.929155313	40.52287582	2.049664959
R342	G204	hb	0.115830116	0.203109132	0.45032367	0.194820078	3.573176701	3.531003061	0.021052632	0	0.146341463	0.077399381	0.113378685	1.755471348	4.655737705	3.144864503	0.021533161	0.213827512	0.269784173	1.487414188	0.385776585	4.28247644	0.207516717	0.095785441	0.281407035	8.631256384	0.325203252	0.136239782	0	0.630666141
R342	I25	hb	0.015444015	0.00781189	0	0.011460005	0.048947626	0.021356873	0	0	0.048780488	0.033171163	0	0.007733354	0	0.016728003	0.021533161	0	0	0	0.041932238	0	0.046114826	0	0	0.017024174	0	0	0	0
R342	Y203	hb	4.316602317	3.663776267	2.265690965	4.457941783	0.048947626	0.633587243	14.35789474	6.614785992	2.390243902	2.930119416	4.875283447	1.670404454	0	1.823352292	0.430663221	0.7602756	4.136690647	1.372997712	0.57027843	0.584516283	1.706248559	1.436781609	1.537688442	0.153217569	0.569105691	0.068119891	0	0.551832873
R342	Y344	hb	0.185328185	0.242168581	0.351815367	0.252120101	0.391581008	5.837545383	2.968421053	1.167315175	0.926829268	0.685537373	3.628117914	0.78106875	1.967213115	0.083640013	14.2118863	2.542171537	0.179856115	0.686498856	10.76819859	0.071573422	5.602951349	4.597701149	0.030150754	0.306435138	24.71544715	1.498637602	1.922337562	0.748916043
R349	N346	hb	0.239382239	0.812436528	1.027300873	0.527160211	0.195790504	0.726133694	0.505263158	0.778210117	0.243902439	0.486510394	0.22675737	1.229603279	0.262295082	1.037136166	0.882859604	0.593965312	6.744604317	0.457665904	0.419322375	0.954312299	0.345861194	0.574712644	44.60301508	0.425604358	0.406504065	0.68119891	0.461361015	0.433582972
R349	G317	hb	0.054054054	0.109366456	0.267379679	0.080220032	0.146842878	0.163736029	0.231578947	0.518806744	0.243902439	0.221141088	0.22675737	0.092800247	0	0.033456005	0.129198966	0.213827512	0.089928058	0.228832952	0.10063737	0.167004652	0.092229652	0.095785441	0	0.136193395	0.081300813	0.068119891	0	0.078833268
R349	I352	hb	0.061776062	0.124990235	0.267379679	0.263580105	0.097895252	0.690538905	0.252631579	0.389105058	0.43902439	0.398053958	0.793650794	0.216533911	0.918032787	0.133824021	0.79672696	0.641482537	0.089928058	0.228832952	0.754780275	0.274364786	0.415033433	0.957854406	0	0.612870276	0.975609756	0.340599455	0.692041522	0.275916437
R349	P345	hb	69.57528958	41.30146082	41.96453701	44.02933761	62.84875184	44.73553072	38.69473684	43.19066148	56.87804878	47.49004865	48.29931973	48.32572887	58.95081967	57.44396119	39.66408269	44.92753623	54.09172662	52.63157895	55.69439785	48.20469999	49.85012682	45.21072797	3.407035176	49.38712972	43.90243902	47.34332425	55.70934256	44.46196295
R349	S318	hb	0.023166023	0.015623779	0	0	0	0	0	0	0	0	0.113378685	0	0	0	0	0	1.169064748	0	0.03354579	0	0	0	12.57286432	0	0	0	0	0
R349	T316	hb	12.8957529	0	0	0	0	0	0	0	0	0	0	0	0	0.016728003	0	0	9.622302158	0	0	0	0	0	84.44221106	0	0	0	0	0
R349	Y344	hb	5.111969112	20.58432935	25.44328736	32.55787302	31.81595693	22.70235638	20.02105263	23.99481193	32.82926829	26.34896064	21.42857143	26.66460444	23.47540984	32.83706925	15.97760551	23.42599192	31.42985612	28.37528604	35.35726266	25.68292974	24.41780032	21.9348659	25.20603015	20.05447736	22.84552846	15.05449591	25.56708958	24.20181317
R7	R7	hb	0.015444015	0	0.042217844	0.045840018	0.048947626	0.014237916	0	0	0	0.09951349	0	0	0	0.016728003	0	0.023758612	0	0	0.016772895	0.011928904	0.046114826	0	0.020100503	0	0	0	0	0
R7	D6	hb	20.92664093	2.554487931	19.57500704	20.81136832	19.28536466	2.050259842	10.86315789	10.89494163	7.170731707	9.630694383	5.782312925	70.35032093	0.06557377	15.84141853	1.076658053	9.598479449	30.26079137	2.517162471	8.981885273	25.16998688	0.760894628	9.291187739	18.98492462	0.085120872	0	0	8.91964629	0
R7	E361	hb	0.67953668	0	4.193639178	0.928260371	1.664219285	0.51256496	0.210526316	0	0	0.984077842	0.113378685	0.278400742	0.983606557	1.62261626	0.581395349	0	0	0.228832952	0.16772895	1.061672432	0.184459304	0.766283525	0.522613065	13.38100102	0.162601626	0	0.384467512	5.005912495
R7	G359	hb	0.015444015	0	0.056290459	0.171900069	0	0.142379156	0.021052632	0.648508431	0	0.055285272	0	0.007733354	0.06557377	0.050184008	0.043066322	0.047517225	0	0	0.050318685	0.023857807	0	0	0.010050251	0	0	0	0	0.078833268
R7	L360	hb	0.015444015	0	0.056290459	0	0.048947626	0.014237916	0	0	0	0	0	0.007733354	0	0.234192037	0	0	0	0	0	0.131217941	0	0	0	0.017024174	0	0	0	0.157666535
R7	L11	hb	25.12741313	7.835325365	27.84970448	31.73275269	29.12383749	34.34897131	23.41052632	26.58884565	30.68292683	28.6377709	23.35600907	26.68007115	51.08196721	25.57711609	16.19293712	29.79330007	28.82194245	47.25400458	18.57598121	24.9314088	24.60225963	32.85440613	20.28140704	56.00953354	10.81300813	51.63487738	21.91464821	51.83287347
R7	P4	hb	5.706563707	10.49917975	4.58767239	5.947742379	2.741067058	7.852210436	4.652631579	12.45136187	12	5.62804069	6.349206349	7.052818808	11.93442623	3.964536634	0.581395349	8.553100499	5.800359712	4.919908467	4.369339148	8.457592747	9.591883791	7.662835249	4.613065327	7.524685053	0.162601626	8.10626703	5.420991926	4.729996058
R52	R53	hb	0.015444015	0.015623779	0	0.022920009	0	0	0.042105263	0	0.048780488	0.011057054	0	0	0	0.016728003	0.021533161	0	0.044964029	0	0	0	0	0	0.060301508	0	0	0	0	0
R52	D50	hb	43.16602317	40.92649012	42.34449761	33.31423333	50.41605482	15.83256211	11.38947368	11.15434501	8.87804878	29.56656347	14.51247166	42.31691285	3.540983607	37.85547006	21.87769165	13.4948919	27.60791367	23.22654462	16.36195907	33.35321484	16.43993544	20.59386973	30.91457286	29.94552264	24.22764228	12.26158038	25.10572857	36.34213638
R52	L196	hb	0.007722008	0	0	0	0	0	0	0	0	0	0	0	0	0	0	0	0	0	0	0	0	0	0.010050251	0	0	0	0	0
R52	S47	hb	41.83783784	42.43418483	42.92147481	33.52051341	42.97601566	44.08770556	41.13684211	41.24513619	49.2195122	48.45201238	38.7755102	47.29719279	36.26229508	49.3476079	40.07321275	49.22784509	40.28776978	45.53775744	37.24421335	45.00775379	43.48628084	48.94636015	40.48241206	40.14300306	39.02439024	56.8119891	34.17916186	49.19195901
R52	T58	hb	0.007722008	0	0	0	0	0	0	0	0	0.011057054	0	0	0	0	0	0	0	0	0	0	0	0	0	0	0	0	0	0
R52	Y199	hb	0.046332046	0	0	0.011460005	0	0	0	0	0	0.011057054	0.113378685	0.007733354	0	0.050184008	0	0	0.134892086	0	0.016772895	0.071573422	0	0	0.432160804	0	0	0	0.038446751	0
R53	R53	hb	0.023166023	0.070307007	0.014072615	0.034380014	0.195790504	0	0	0	0	0.022114109	0	0.146933725	0	0	0	0.142551675	0	0	0.058705133	0.035786711	0.023057413	0	0.010050251	0.306435138	0	0	0	0.078833268
R53	G44	hb	0.239382239	0.398406375	0.21108922	0.217740087	0.293685756	0.185092902	0.126315789	0.129701686	0.146341463	0.254312251	0.22675737	0.177867141	0.131147541	0.267648043	0.107665805	0.142551675	0.134892086	0.228832952	0.159342503	0.226649171	0.069172239	0.191570881	0.211055276	0.204290092	0.081300813	0.136239782	0.115340254	0.197083169
R53	G51	hb	0.077220077	0.046871338	0.056290459	0.022920009	0.146842878	0.042713747	0.084210526	0	0.097560976	0.011057054	0	0.085066894	0.06557377	0.066912011	0.043066322	0.023758612	0	0	0.050318685	0.059644519	0.046114826	0	0.020100503	0.051072523	0	0.068119891	0.076893502	0.078833268
R53	S42	hb	0.007722008	0.023435669	0.014072615	0.034380014	0	0.007118958	0.021052632	0	0	0.011057054	0	0	0.06557377	0.033456005	0	0	0	0	0	0.023857807	0	0	0.010050251	0	0	0	0	0
R53	V54	hb	1.451737452	2.124833997	2.814522938	2.097180839	2.251590798	2.683847085	0.821052632	0.778210117	1.56097561	2.089783282	0.680272109	2.088005568	1.508196721	2.643024423	2.21791559	0.736516987	2.517985612	1.945080092	2.767527675	2.373851843	2.190454231	1.053639847	1.768844221	2.025876745	0.81300813	3.065395095	1.499423299	2.010248325
R84	R84	hb	0.046332046	0.039059448	0.042217844	0.103140041	0	0.028475831	0.042105263	0	0	0	0	0.030933416	0	0.050184008	0	0	0	0	0	0.011928904	0	0	0	0.017024174	0	0	0	0
R84	D81	hb	0.61003861	1.820170299	0.506614129	0.183360073	0.146842878	3.844237204	10.82105263	10.76523995	2.292682927	9.442724458	8.390022676	0.649601732	0.721311475	1.321512211	0.990525409	2.0907579	0.584532374	22.99771167	7.782623281	0.262435882	1.2451003	9.961685824	0.391959799	1.055498808	2.357723577	2.520435967	0.961168781	7.252660623
R84	D86	hb	10.74903475	53.54269198	48.86011821	35.39995416	39.50073421	50.8934292	27.85263158	26.84824903	59.31707317	33.73507298	17.9138322	39.31637151	67.27868852	40.46503847	62.36003445	54.78736042	60.25179856	31.12128146	43.55082187	47.65597042	61.44800553	42.43295019	57.00502513	52.96220633	47.39837398	55.65395095	62.78354479	62.04178163
R84	D87	hb	70.88030888	69.89297711	42.33042499	24.0087096	40.77337249	33.72250303	87.70526316	83.00907912	43.65853659	70.27863777	85.37414966	33.81795685	12.59016393	54.95148879	28.07924203	37.15846995	46.49280576	74.14187643	46.49446494	27.74663008	21.14364768	51.81992337	15.86934673	36.99353081	20.40650407	28.40599455	11.18800461	14.11115491
R84	H92	hb	6.525096525	2.491992813	10.0619195	35.90419436	10.03426334	1.18886595	1.789473684	0.389105058	0	5.62804069	4.081632653	24.80859949	0	5.704248913	2.971576227	0	11.82553957	0.114416476	2.088225428	23.92938089	20.84390131	11.30268199	3.236180905	0.442628533	0.487804878	3.201634877	7.227989235	0
R84	M83	hb	0.447876448	0.085930787	0.21108922	0.446940179	0	0.113903325	0.042105263	0.389105058	0	0.033171163	0	0.061866832	0.06557377	0.066912011	0.021533161	0	0.134892086	0	0.016772895	0.047715615	0.023057413	0.095785441	0.16080402	0.051072523	0	0	0	0
R88	R88	hb	0.061776062	0.546832279	0.042217844	0	0	0.021356873	0.105263158	0.129701686	0.048780488	0	0	0	0	0.016728003	0	0.023758612	0	0.114416476	0.016772895	0.047715615	0.023057413	0	0	0.051072523	0	0.068119891	0	0
R88	D102	hb	2.355212355	1.617061167	4.446946243	12.86958515	3.230543319	1.544813839	3.705263158	0.907911803	1.463414634	12.84829721	0.113378685	2.861340964	1.770491803	2.994312479	17.8079242	1.354240912	1.753597122	3.546910755	6.935592083	2.349994036	1.291215126	1.149425287	3.035175879	1.515151515	19.43089431	1.634877384	14.34063822	1.497832085
R88	D86	hb	0.308880309	1.976408093	0.084435688	0.022920009	0.048947626	0.149498113	0.821052632	0.389105058	0.243902439	0.044228218	0.680272109	0	0	0.217464035	0	0.09503445	0.269784173	0	0.041932238	0.143146845	0.046114826	0.287356322	0	0.085120872	0	0	0	0
R88	D87	hb	0.138996139	2.148269666	2.561215874	4.698601879	5.286343612	8.457321848	1.010526316	1.556420233	8.43902439	2.86377709	0.680272109	1.832804887	15.60655738	0.903312145	11.2833764	8.505583274	2.383093525	2.059496568	6.365313653	2.672074436	8.531242795	5.172413793	7.738693467	7.575757576	10.32520325	11.51226158	12.03383314	15.56957036
R88	Q91	hb	64.7953668	71.01788923	58.16211652	68.82878753	57.02398434	37.43148003	75.95789474	73.92996109	53.6097561	67.56965944	78.79818594	71.41752378	22.81967213	69.92305119	44.65977606	38.27512473	59.44244604	64.07322654	52.70882254	67.98282238	57.04403966	61.7816092	29.6080402	68.02860061	48.29268293	51.29427793	48.51980008	68.93969255
R88	Q97	hb	0.015444015	0.00781189	0.168871376	0	0.097895252	0.042713747	0	0	0.048780488	0.011057054	0	0.030933416	0	0.033456005	0.064599483	0	0.044964029	0	0.06709158	0.011928904	0.023057413	0	0.16080402	0	0	0.272479564	0	0
R88	G103	hb	0.254826255	0.124990235	0.056290459	0.080220032	0	0.12814124	1.2	0.389105058	0	0.210084034	0.453514739	0.023200062	0.131147541	0.117096019	0.021533161	0.071275837	0.314748201	0.228832952	0.075478028	0.011928904	0.069172239	0.287356322	0	0.136193395	0	0	0	0
R88	H92	hb	15.66795367	4.132489649	6.051224317	3.586981435	1.321585903	0.526802876	2.505263158	1.297016861	0.682926829	6.988058381	1.814058957	4.786946099	0	9.284041485	2.8208441	0.237586125	6.339928058	4.919908467	1.77792687	7.145413337	1.129813235	0.383141762	0.874371859	0.136193395	0.081300813	0.068119891	0.576701269	0
R88	S105	hb	0.007722008	0	0	0	0	0	0	0	0	0.011057054	0	0	0	0	0	0	0	0	0	0	0	0	0	0	0	0	0	0
R88	S90	hb	0.787644788	1.562377939	2.927103856	2.039880816	3.475281449	5.453121663	0.357894737	0.648508431	4.487804878	0.707651482	0	1.600804269	6.098360656	2.609568418	0.452196382	2.708481825	1.214028777	0.343249428	2.0127474	1.50304187	1.567904081	2.107279693	1.909547739	0.885257065	0.569105691	5.790190736	1.153402537	0.630666141
R100	R100	hb	0.594594595	0.039059448	0.267379679	0.194820078	0	0.021356873	0.063157895	0.259403372	0	0.055285272	0	0.015466708	0	0.368016059	0.064599483	0	0	0	0.058705133	0.357867112	0.023057413	0	0.020100503	0	0.081300813	0	0	0
R100	D102	hb	2.054054054	0.289039919	0.042217844	0.252120101	0	0	3.621052632	0	0	0.022114109	0	0.015466708	0	0.217464035	0	0	0	10.64073227	0.06709158	0.548729572	0	0	0	0.051072523	0	0	0	0
R100	Q139	hb	8.486486486	10.45230841	6.079369547	3.17442127	15.2227117	13.46906813	10.75789474	13.22957198	9.609756098	7.983193277	15.98639456	23.03766143	20.06557377	11.02375376	1.679586563	13.28106439	9.172661871	6.636155606	11.31331768	10.67636884	44.1318884	44.63601533	11.67839196	10.40177051	2.195121951	20.29972752	1.499423299	14.78123768
R100	G103	hb	56.20849421	48.94930084	48.57866592	13.56864543	55.80029369	48.03160817	43.30526316	50.71335927	47.80487805	18.28836798	38.7755102	61.81269817	47.80327869	44.41284711	1.701119724	47.51722499	57.86870504	29.29061785	30.77826233	55.87498509	48.90477288	50.19157088	56.62311558	38.18522302	0.975609756	46.32152589	0.576701269	39.85021679
R100	I104	hb	25.66023166	27.34942583	30.73459049	10.02750401	35.19334312	71.41026554	53.78947368	62.90531777	70	28.20654578	47.16553288	21.3981904	75.14754098	28.7554366	0.861326443	71.34711333	44.0647482	50.34324943	46.39382757	33.96158893	71.29352087	65.8045977	57.6080402	84.25263875	0	74.2506812	0	88.56917619
R100	S99	hb	0.007722008	0.00781189	0	0.011460005	0	0.021356873	0	0	0	0	0	0	0	0	0	0	0	0	0	0	0	0	0	0	0	0	0	0
R100	W138	hb	0.324324324	0.703070073	0.830284267	3.690121476	0.195790504	0.113903325	0.821052632	0	0	2.874834144	0.793650794	0	0	0.451656072	1.42118863	0.213827512	0.179856115	2.631578947	1.962428715	0.155075749	0	0	0.592964824	0.136193395	0.162601626	0.136239782	0.961168781	0
N152	G156	hb	77.1969112	74.43168502	67.95665635	60.63488425	64.80665688	76.02335018	59.13684211	67.70428016	81.90243902	68.35471031	64.1723356	54.17214446	63.40983607	59.21712947	50.45219638	77.50059397	57.82374101	62.47139588	58.41160684	62.66253131	39.91238183	40.42145594	59.83919598	81.80115764	0	84.1280654	2.268358324	53.09420575
N152	I155	hb	0.594594595	0.562456058	0.351815367	0.137520055	0.195790504	2.18552004	1.410526316	1.037613489	1.073170732	0.895621406	1.247165533	0.649601732	0.131147541	0.167280027	7.708871662	1.282965075	0.179856115	0	0.243206978	0.035786711	0.714779802	0.287356322	0.08040201	0.102145046	0.650406504	0.272479564	2.652825836	1.497832085
N152	L119	hb	82.96525097	81.04054371	82.95806361	77.71029108	83.74938815	74.96974443	83.34736842	87.54863813	51.41463415	75.04422822	81.29251701	74.54179878	80.26229508	87.52091	70.97329888	71.34711333	84.30755396	75.51487414	82.17879906	88.72718597	79.13304127	84.00383142	84.0201005	79.19645897	68.61788618	76.77111717	78.08535179	75.71935357
N152	K67	hb	22.57915058	28.94305132	23.7545736	8.319963328	45.17865884	34.31337652	28.96842105	34.37094682	49.75609756	20.04643963	37.18820862	11.7392313	3.803278689	13.43258615	29.84496124	53.38560228	6.25	19.33638444	3.99194901	2.707861148	12.451003	19.06130268	9.969849246	61.44024515	63.57723577	59.19618529	5.344098424	22.38864801
N152	S64	hb	0.656370656	0	0	0	0	0.06407062	0	0	0.634146341	0.033171163	0	3.456809218	0	0.418200067	0.021533161	0.047517225	1.618705036	0	1.03991949	0	0.484205672	1.62835249	0	0	0	0	0	0
N152	Y150	hb	2.525096525	1.070228888	14.98733465	34.78111391	6.265296133	10.22282338	9.768421053	8.300907912	2.87804878	26.08359133	8.049886621	3.000541335	44.52459016	5.971896956	9.776055125	3.4212402	6.205035971	21.62471396	11.00301912	3.530955505	1.567904081	15.61302682	6.904522613	1.430030644	0.162601626	2.316076294	45.55940023	50.72920773
N152	Y221	hb	0.023166023	0	0	0.171900069	0.048947626	0.071189578	1.431578947	0.518806744	0.195121951	0	0	0.023200062	0	0.184008029	16.47286822	4.799239724	0.089928058	0	0	0.035786711	0	0	0	0.034048349	88.1300813	0	47.17416378	0
N23	M20	hb	11.75289575	10.45230841	10.94849423	12.28512491	11.55163975	7.218623194	6.905263158	4.928664073	7.219512195	6.954887218	5.782312925	6.844018251	6.163934426	11.15757779	6.524547804	7.080066524	9.622302158	7.208237986	5.870513251	8.958606704	6.179386673	6.992337165	9.929648241	7.201225741	7.479674797	8.10626703	3.460207612	5.873078439
N23	P18	hb	0.038610039	0.124990235	0.084435688	0.011460005	0	0	0	0	0	0	0	0.015466708	0	0.133824021	0	0	0	0	0	0.035786711	0	0	0	0	0	0	0	0
N23	V19	hb	27.42084942	28.6618233	30.73459049	31.06807243	30.39647577	39.50309675	38.10526316	47.34111543	35.26829268	37.22910217	42.85714286	36.22302993	39.60655738	28.67179659	38.99655469	36.77833215	30.48561151	33.86727689	39.63435089	32.74484075	39.26677427	39.46360153	34.08040201	40.97718761	38.86178862	34.0599455	51.17262591	43.71304691
N237	H256	hb	9.065637066	0.070307007	3.222628764	1.787760715	0	0.341709974	0.378947368	0.129701686	0.048780488	0.055285272	4.195011338	3.286675431	3.409836066	14.62027434	0.947459087	0.261344737	1.573741007	0	10.86044951	5.27257545	6.386903389	5.842911877	2.673366834	0.153217569	1.544715447	1.702997275	0.692041522	0.078833268
N237	F233	hb	46.41698842	44.34028592	45.31381931	45.87439835	53.84238864	44.0307539	38.31578947	37.87289235	48.04878049	42.04997789	39.569161	48.12466167	44.6557377	47.89227166	34.25925926	43.40698503	53.41726619	35.46910755	40.52331432	46.86866277	31.47336869	30.26819923	38.94472362	40.89206673	28.69918699	42.77929155	37.40868897	38.86480095
N237	T255	hb	0.146718147	0.367158816	2.504925415	0	2.643171806	0	0.778947368	0	0.048780488	0.199026979	0.113378685	33.89529039	0	0	0	0.047517225	5.350719424	0	0.10063737	0	0.092229652	0	44.54271357	0	0	0	0	0
N237	W271	hb	4.316602317	6.718225139	11.73656065	2.532661013	1.272638277	51.86872642	13.97894737	13.48897536	13.85365854	62.41707209	14.28571429	0.03866677	18.03278689	1.538976246	16.02067183	20.05226895	2.967625899	34.43935927	17.25930896	2.505069784	17.86949504	39.17624521	0.010050251	57.76302349	19.10569106	24.31880109	22.29911572	35.51438707
N237	V234	hb	0.386100386	0.398406375	0.4784689	0.40110016	0.48947626	0.370185805	0.652631579	0.259403372	0.682926829	0.331711632	0.793650794	0.610934962	0.393442623	0.284376046	0.904392765	0.427655025	0.35971223	0.915331808	0.779939618	0.28629369	1.660133733	1.245210728	0.773869347	0.595846101	1.788617886	0.613079019	1.076509035	0.985415845
N287	Q284	hb	7.274131274	37.44238731	6.079369547	39.02131561	13.1669114	26.65337795	13.45263158	2.723735409	18.34146341	31.68951791	5.66893424	8.197355193	16.45901639	9.886249582	10.16365202	13.80375386	13.75899281	41.53318078	5.945991278	0.787307646	4.311736223	12.2605364	54.74371859	8.086482806	7.317073171	3.678474114	3.306420607	43.43713047
N287	L283	hb	45.80694981	0.51558472	10.62482409	2.47536099	20.75379344	19.89748701	20.02105263	37.61348898	5.658536585	5.583812472	26.41723356	43.77078339	0.983606557	28.1197725	17.39879414	22.95081967	29.13669065	1.029748284	40.59879235	1.2763927	33.29490431	20.78544061	4.412060302	15.88355465	26.66666667	31.13079019	45.55940023	0
N287	T316	hb	0.200772201	0.046871338	0.014072615	0.022920009	0	0.007118958	0	0	0	0.011057054	0	0	0	1.338240214	0	0	0.584532374	0	0.192888293	0	0	0	0.090452261	0	0	0	0	0
N287	Y274	hb	0.247104247	2.281071791	17.64705882	0.160440064	1.713166911	0.526802876	1.852631579	6.095979248	0.243902439	1.371074746	1.133786848	0.146933725	0.327868852	2.425560388	2.519379845	2.0907579	8.588129496	0.57208238	7.765850386	15.73422402	1.383444777	1.149425287	0.753768844	5.362614913	2.601626016	2.452316076	3.99846213	0
N287	Y325	hb	2.386100386	1.757675182	0.562904588	1.111620445	4.356338718	13.70399374	1.789473684	2.983138781	0.585365854	2.58735073	0.680272109	7.540020107	0.06557377	5.118768819	1.80878553	2.043240675	4.856115108	1.487414188	1.450855418	0.155075749	0.668664976	3.448275862	0.140703518	1.157643854	2.845528455	1.430517711	0.115340254	1.261332282
N314	E272	hb	60.48648649	91.35223811	92.79482128	94.13247765	86.04992658	95.5648893	94.31578947	92.4773022	93.90243902	93.5979655	92.85714286	82.97888794	95.67213115	87.97256608	94.68130922	93.37134711	79.40647482	93.36384439	90.50654143	88.59596803	97.78648836	95.68965517	84.25125628	93.93939394	91.46341463	94.27792916	93.42560554	94.67875443
N314	K315	hb	0.046332046	0.015623779	0	0.080220032	0.097895252	0.007118958	0	0	0	0.022114109	0	0.023200062	0	0.066912011	0	0	0.044964029	0	0.008386448	0	0	0	0.010050251	0	0.162601626	0	0	0
N314	Y274	hb	2.108108108	0.078118897	0.92879257	0.137520055	0.048947626	1.466505304	0.084210526	0.129701686	0.048780488	0	0	0.054133478	3.737704918	0.43492807	0.19379845	0.118793062	0.044964029	0	0.184501845	0.107360134	0.345861194	0.766283525	0	9.788900238	0.569105691	0	0.192233756	0
N314	Y325	hb	58.15444015	42.98101711	44.37095412	78.71877149	62.75085658	17.78315655	49.91578947	52.91828794	63.70731707	47.13622291	30.72562358	65.13804037	4.262295082	67.24657076	15.56847545	47.08956997	42.44604317	66.01830664	33.03421671	29.45246332	5.164860503	15.22988506	75.84924623	41.79434797	23.08943089	50.54495913	11.49557862	67.40244383
N320	N343	hb	0.007722008	0.023435669	0	0	0	0	0	0	0	0	0	0	0	0	0	0	0	0	0	0	0	0	0	0	0	0	0	0
N320	G212	hb	0.146718147	0.039059448	0.084435688	0.022920009	0.146842878	0.38442372	0.294736842	0.129701686	0.243902439	0	0.907029478	0.100533601	0.06557377	0.819672131	5.081826012	0.142551675	0.314748201	0	0	0	1.106755822	6.034482759	0.864321608	0.612870276	0	5.517711172	0	0
N320	G321	hb	0.023166023	0.031247559	0	0.527160211	0	0	0	0	0	0	0	0.03866677	0	0	0	0	0	0	0	0	0	0	0.090452261	0	0	0	0	0
N320	K204a	hb	0.007722008	0.023435669	0	2.177400871	1.027900147	0.06407062	0.084210526	0.129701686	0.585365854	4.168509509	0	0.015466708	0	0.083640013	0	0.047517225	0	2.631578947	0	0.429440534	0	0	0.010050251	0	0	0	0	0.236499803
N320	T319	hb	0.123552124	0.070307007	0.070363073	2.440980976	0	0.775966399	0.084210526	0	0.585365854	0.398053958	0.113378685	0.023200062	0.786885246	0	0.818260121	1.924447612	0.044964029	0	0.788326065	0	2.559372838	1.053639847	0.432160804	0.544773578	0.650406504	0.408719346	3.498654364	0.039416634
N320	V211	hb	0.216216216	0	0	0.080220032	1.664219285	12.18053677	1.2	0	1.56097561	0.022114109	23.58276644	0.757868688	15.27868852	0.953496153	27.84237726	8.743169399	0.584532374	0	42.70379067	0.238578075	4.496195527	0.095785441	23.28643216	0	13.57723577	0	0.192233756	0
N341	G27	hb	74.3011583	74.03327865	75.23219814	74.07746963	69.75036711	72.84829501	78.58947368	80.4150454	79.65853659	75.23219814	75.17006803	64.75137267	71.14754098	85.96520575	78.35917313	76.95414588	76.25899281	72.54004577	77.54109359	80.06680186	79.27138575	76.43678161	72.16080402	71.60367722	80.56910569	71.1852861	80.77662438	73.94560505
N341	Y203	hb	52.25482625	40.83274744	34.28088939	40.98097639	32.40332844	31.05289386	43.91578947	43.19066148	46.73170732	45.24546661	35.37414966	38.34970227	30.62295082	35.11207762	20.26270457	45.02257068	48.02158273	47.25400458	32.50587051	34.90397232	44.77749596	34.48275862	31.29648241	25.97889002	19.51219512	40.53133515	16.99346405	25.06897911
N343	G321	hb	0.185328185	0.906179205	0.464396285	2.796241118	0.048947626	3.701858048	0.526315789	0.129701686	4.780487805	9.962406015	1.814058957	1.415203774	5.049180328	0	9.862187769	6.604894274	1.48381295	10.64073227	1.685675948	0	8.41595573	13.79310345	23.08542714	1.14061968	0	58.10626703	0.499807766	38.86480095
N343	K204a	hb	0.030888031	0	0	0.011460005	0.195790504	0.67630099	0.273684211	0.129701686	0.097560976	0.210084034	0.566893424	0.301600804	0.196721311	1.070592171	0.021533161	0.071275837	0.089928058	0.114416476	0.16772895	0.584516283	0.115287065	0	0.010050251	0.817160368	0.081300813	0	0.692041522	0.630666141
N343	S318	hb	2.239382239	4.062182642	2.462707571	0.481320193	1.566324033	0.847155976	1.873684211	1.68612192	1.268292683	1.293675365	3.401360544	1.809604826	1.31147541	1.722984276	0.258397933	1.354240912	3.821942446	1.830663616	4.545454545	2.314207324	1.821535624	2.298850575	18.99497487	1.293837249	0	0.136239782	0.807381776	0.394166338
N343	Y203	hb	6.756756757	0.921802984	4.939487757	12.38826496	39.15810083	24.0478394	19.62105263	24.64332036	11.56097561	11.97478992	32.76643991	2.876807671	45.31147541	11.15757779	33.80706288	27.46495605	12.85971223	19.79405034	38.68668232	13.13372301	26.07793406	13.2183908	34.50251256	36.34661219	47.72357724	17.4386921	72.54901961	27.31572724
N343	Y344	hb	0.733590734	0.51558472	0.492541514	0.309420124	0.440528634	0.170854987	0.189473684	0.389105058	0.097560976	0.442282176	0.22675737	0.324800866	0	0.50184008	0	0.261344737	0.584532374	0.343249428	0.218047635	0.787307646	0.484205672	0.478927203	0.854271357	0.068096697	0	0	0	0.039416634
N346	T289	hb	0.208494208	1.406140145	0.225161835	0.160440064	0.685266765	0.071189578	0.063157895	0.259403372	3.707317073	0.674480318	0.680272109	0.116000309	0	0.736032118	0.150732127	0.617723925	4.676258993	0	0.243206978	0.011928904	0	0	7.67839196	0.136193395	0	0	0	0
N346	T316	hb	78.65637066	80.7436919	72.19251337	88.11597525	41.45863926	88.48864526	78.31578947	84.04669261	29.02439024	75.37593985	72.44897959	76.34367025	75.80327869	71.74640348	88.95348837	73.29531955	55.98021583	67.1624714	55.76987588	70.65489681	81.39266774	82.37547893	1.557788945	81.95437521	72.03252033	89.03269755	67.47404844	93.57508869
N346	V350	hb	81.14285714	86.66510429	71.10892204	89.83497593	54.52765541	82.99280985	83.38947368	79.24773022	68	83.71295887	84.58049887	68.54071611	87.27868852	66.29307461	88.86735573	80.73176526	63.17446043	83.18077803	77.87655149	77.69295002	88.0793175	85.44061303	2.391959799	86.78924072	84.63414634	89.57765668	81.81468666	94.83642097
D102	G103	hb	0.023166023	0	0.028145229	0.481320193	0	0	0.042105263	0	0	0.143741707	0.113378685	0	0	0	0.839793282	0	0	0.228832952	0.209661188	0	0	0	0	0	0.731707317	0	0.884275279	0
D102	G98	hb	44.48648649	53.09741426	58.07768083	68.82878753	57.12187959	56.78080729	51.51578947	52.78858625	63.6097561	63.13578063	60.99773243	54.80627948	61.57377049	55.6038809	67.14039621	60.91708244	54.18165468	33.52402746	63.53572627	49.11129667	42.49481208	32.37547893	53.22613065	40.84099421	13.00813008	58.10626703	70.08842753	31.41505715
D102	I104	hb	0.023166023	0.015623779	0	0.40110016	0	0	0.042105263	0	0	0.055285272	0.22675737	0.007733354	0	0.016728003	0.732127476	0	0.044964029	0	0.016772895	0	0	0	0	0	0.731707317	0	0.461361015	0
D102	S90	hb	81.03474903	91.13350519	93.35772587	89.2619757	95.1052374	95.82117178	88.10526316	97.01686122	95.70731707	94.13976117	96.37188209	94.60211894	94.49180328	88.7755102	95.5211025	96.45996674	95.32374101	72.99771167	94.05400872	85.17237266	96.42610099	95.30651341	96.20100503	93.53081376	96.2601626	96.25340599	96.38600538	97.04375246
D102	S99	hb	69.37451737	81.75142567	78.89107796	48.22369929	84.33675967	93.97736171	81.97894737	92.08819715	93.85365854	66.79566563	82.87981859	80.29541412	95.21311475	80.42823687	49.84926787	92.91993348	86.73561151	48.05491991	78.81583361	75.70082309	93.98201522	84.00383142	87.14572864	59.97616616	59.18699187	91.55313351	54.78662053	63.06661411
D108	G145	hb	0.146718147	0.421842044	0.23923445	0.045840018	0	0.206449776	0.484210526	0.907911803	0.243902439	0.265369306	0.566893424	0.007733354	0	0.267648043	0.344530577	0.617723925	0.629496403	0.114416476	1.232807783	0.501013957	0	0	1.608040201	0.221314266	3.25203252	0.544959128	2.883506344	0.039416634
D108	S105	hb	91.31274131	66.76822123	82.31072333	38.10451524	76.01566324	98.29145013	96.77894737	96.75745785	97.41463415	97.50110571	95.01133787	79.91647978	98.68852459	79.77584476	86.58484065	97.41031124	90.24280576	98.62700229	96.09191546	75.03280449	97.09476597	96.4559387	91.31658291	97.36125298	87.88617886	97.82016349	95.92464437	95.70358691
D108	T111	hb	0.27027027	10.27263495	0.534759358	0.183360073	0.440528634	2.619776465	2.652631579	1.815823606	1.512195122	2.443609023	1.927437642	0.549068131	1.31147541	1.405152225	4.543496985	3.183654075	2.068345324	2.517162471	2.926870178	1.013956817	0.507263085	1.149425287	3.708542714	4.000680967	2.032520325	5.722070845	2.345251826	2.049664959
D108	T113	hb	44.77992278	29.7164284	23.6560653	61.28810452	28.92804699	52.75147718	60.90526316	66.27756161	69.85365854	64.73905352	69.04761905	13.4869693	49.96721311	27.83539645	65.35314384	68.87621763	23.51618705	66.93363844	74.8238846	53.51306215	6.363845976	30.55555556	41.6281407	66.71773919	83.90243902	78.95095368	80.69973087	46.31454474
D108	Y112	hb	0.007722008	0.015623779	0	0	0	0	0	0	0	0	0	0.007733354	0	0	0	0	0	0	0	0	0.023057413	0	0.010050251	0	0	0	0.038446751	0
D108	Y260	hb	4.517374517	0	0	0	0	0	0	0	0	0	0	0	0	0	0	0	0	0	0	0	85.61217431	30.36398467	0	0	0	0	0	0
D13	Q17	hb	30.88030888	38.14545739	38.20714889	34.64359386	34.41018111	53.81932085	58.16842105	54.08560311	52.58536585	51.61432994	57.70975057	50.59933493	49.83606557	31.54901305	55.01722653	54.19339511	40.82733813	52.97482838	58.36967461	34.5103185	54.36937976	51.72413793	13.94974874	50.03404835	59.83739837	48.84196185	58.05459439	57.31178557
D13	L8	hb	0.138996139	0	0	0	0	0	0	0	0	0	0	0	0	0	0	0	0	0	0	0	0	0	0	0	0	0	0	0
D13	K9	hb	96.8957529	96.72681822	97.93132564	90.21315609	97.89525208	96.14152488	95.81052632	98.70298314	98.24390244	95.63246351	93.99092971	98.22906194	97.57377049	96.77149548	97.13608958	97.74293181	97.75179856	95.08009153	96.73767192	97.18477872	98.06317731	98.18007663	98.14070352	96.91862445	97.23577236	98.16076294	97.57785467	83.05084746
D13	Y43	hb	94.16216216	96.97679869	96.59442724	60.42860417	96.18208517	95.89948032	96.8	97.14656291	96.24390244	96.47279965	97.27891156	96.80612482	96.45901639	94.81431917	96.74849268	96.34117368	96.53776978	93.13501144	96.70412613	96.02767506	96.37998617	97.12643678	96.10050251	92.57745999	96.91056911	90.46321526	95.88619762	91.91959007
D13	V16	hb	0.154440154	0.851495977	0.562904588	0.27504011	0.195790504	0.177973945	0.105263158	0	0.097560976	0.121627598	0	0.340267574	0.196721311	0.535296086	0.150732127	0.142551675	0.494604317	0.57208238	0.10063737	0.274364786	0.046114826	0.095785441	0.251256281	0.068096697	0	0.068119891	0.115340254	0.315333071
D123	D123	hb	0.030888031	0	0	0	0	0	0.021052632	0	0	0.011057054	0	0.023200062	0	0	0.043066322	0	0	0	0	0.011928904	0	0	0	0	0	0	0	0
D123	S124	hb	0.216216216	0.242168581	0.225161835	0.160440064	0.783162017	0.498327045	0.842105263	0.129701686	0.390243902	0.221141088	0.113378685	7.911221097	0.131147541	0.719304115	0.236864772	0.28510335	1.618705036	0.228832952	0.23482053	1.324108314	0.438090846	0.574712644	1.35678392	0.868232891	0.081300813	0.476839237	0.153787005	1.221915648
D123	V125	hb	0.030888031	0.031247559	0.014072615	0.022920009	0	0.071189578	0.063157895	0.129701686	0.292682927	0.044228218	0	0.177867141	0.06557377	0.066912011	0.086132644	0.213827512	0.044964029	0	0.050318685	0.131217941	0	0.095785441	0	0.697991147	0	0.68119891	0	0.078833268
D127	Q125a	hb	5.868725869	8.577454886	7.599211934	9.019023608	8.272148801	10.58589023	10.08421053	10.63553826	10.82926829	7.695709863	8.616780045	4.369344985	8.06557377	6.005352961	6.45994832	10.52506534	1.438848921	5.377574371	5.543441798	6.704043898	0.138344478	2.394636015	0.08040201	8.580183861	0.081300813	8.446866485	0	12.65273946
D127	Q128	hb	0.007722008	0	0	0	0	0.014237916	0.042105263	0	0.097560976	0.022114109	0	0.030933416	0	0.033456005	0.043066322	0.213827512	0	0.114416476	0.016772895	0	0.161401891	0.478927203	0.08040201	0.11916922	0	0	0.153787005	0.236499803
D127	Q130	hb	14.82625483	11.87407234	15.97241768	15.28764612	16.98482624	12.44393821	12.10526316	13.74837873	12.87804878	12.98098187	13.15192744	28.80674348	17.18032787	15.6406825	14.53488372	14.37396056	35.65647482	14.53089245	12.99899363	16.44995825	10.05303205	13.60153257	28.25125628	24.17432755	9.349593496	13.82833787	10.41906959	15.64840363
D127	I131	hb	77.18146718	79.27505664	77.84970448	77.22897089	79.49094469	81.91072827	80.96842105	79.76653696	78.53658537	78.02963291	76.75736961	66.0892429	83.01639344	74.57343593	76.20585702	76.36018057	31.20503597	78.71853547	76.0063737	79.2437075	69.44892783	58.42911877	45.63819095	60.62308478	79.3495935	79.22343324	78.85428681	79.62160032
D127	K126	hb	0.038610039	0.015623779	0	0.240660096	0.146842878	0.028475831	0.147368421	0	0.243902439	1.061477222	0	4.949346532	0.196721311	2.592840415	1.227390181	0.451413637	6.60971223	1.601830664	1.316672258	0.620302994	0.968411344	0.383141762	8.291457286	1.344909772	1.869918699	0.68119891	0.807381776	0.630666141
D133	Q130	hb	0.023166023	0	0.028145229	0.011460005	0.048947626	0.106784367	0.126315789	0.129701686	0.048780488	0.121627598	0	0.054133478	0	0.050184008	0.60292851	1.663102875	4.091726619	0.228832952	0.16772895	0.107360134	1.63707632	0.670498084	5.27638191	0.459652707	1.219512195	0.136239782	1.84544406	0.670082775
D133	Q137	hb	33.14285714	35.73158347	33.43653251	35.13637405	35.29123837	44.18025201	39.41052632	37.74319066	44.92682927	40.18133569	36.96145125	32.69662052	47.86885246	32.33522917	33.63479759	40.74602043	37.94964029	44.16475973	40.70781617	36.47858762	13.25801245	18.96551724	38.64321608	50.76608784	0.569105691	50.27247956	3.844675125	49.34962554
D190	E175	hb	0.308880309	0.132802125	0.070363073	0.011460005	0	1.801096319	7.094736842	8.560311284	1.12195122	0.707651482	0.566893424	0	0.524590164	0.050184008	11.47717485	1.5205512	0	0	0.63737001	0	0.39197602	3.352490421	0.110552764	2.962206333	3.170731707	1.226158038	1.191849289	0.867165944
D190	H188	hb	26.33976834	21.47488477	13.20011258	22.77102911	20.06852668	10.12315797	0.736842105	1.426718547	6.292682927	13.78814684	7.709750567	26.92753847	6.360655738	15.32285045	0.495262705	6.272273699	38.17446043	20.0228833	6.893659846	1.383752833	5.234032742	8.141762452	23.83919598	5.600953354	0.243902439	4.019073569	7.612456747	5.202995664
D190	K224	hb	1.196911197	0.26560425	1.322825781	1.879440752	8.810572687	7.033530291	4.589473684	5.447470817	9.902439024	6.777974348	11.9047619	1.871471657	7.475409836	0.033456005	2.885443583	7.674031837	3.237410072	8.695652174	8.990271721	0	6.848051649	0.287356322	4.201005025	6.435137896	7.642276423	9.673024523	9.996155325	17.81631849
D190	V191	hb	0.532818533	0.359346926	0.45032367	0.985560394	0.587371512	1.430910515	0.084210526	0.259403372	2.048780488	3.162317559	3.174603175	0.494934653	0.786885246	0.083640013	0.107665805	1.591827037	1.079136691	2.288329519	1.694062395	0	1.222042887	0.766283525	1.27638191	2.349336057	0.081300813	2.384196185	4.498269896	1.970831691
D206	G204	hb	0.579150579	0.24998047	0.253307064	16.31904653	0.195790504	55.53498968	0.652631579	1.297016861	0.975609756	1.094648386	1.133786848	0.232000619	83.67213115	0.317832051	0.753660637	0.688999762	0.134892086	0.343249428	12.42032875	0.262435882	0.645607563	0.383141762	8.984924623	4.392236977	0.731707317	8.923705722	9.84236832	2.049664959
D206	K48	hb	38.26254826	39.08288415	39.05150577	43.06669723	18.7958884	11.08421727	28.67368421	25.29182879	32.24390244	2.255639098	46.03174603	37.68463383	0.459016393	26.09568418	39.64254953	30.38726538	38.84892086	0	43.76886951	1.407610641	37.30689417	33.81226054	45.47738693	5.209397344	27.64227642	38.01089918	7.804690504	13.91407174
D217	G214	hb	83.85328185	85.08710257	79.72136223	31.57231263	0	0	75.76842105	71.9844358	55.46341463	67.35957541	55.44217687	0	0	44.59685514	29.39276486	25.87312901	46.98741007	17.27688787	27.64173096	44.16080162	0	2.107279693	29.72864322	0	47.31707317	2.520435967	33.41022684	0
D217	G220	hb	7.081081081	3.788766503	11.65212496	10.22232409	22.07537934	43.42564249	17.24210526	17.38002594	34.09756098	17.90137107	8.73015873	10.45549455	15.40983607	9.618601539	8.850129199	8.529341886	19.60431655	29.0617849	29.24354244	3.471310987	6.571362693	1.245210728	18.25125628	3.013278856	16.17886179	1.021798365	0	30.94205755
D217	G222	hb	12.11583012	8.522771658	10.89220377	31.37749255	37.39598629	29.35146295	37.81052632	31.90661479	25.36585366	8.547103052	7.482993197	27.29873946	2.819672131	10.95684175	8.742463394	21.71537182	12.14028777	5.606407323	11.07849715	0.846952165	0	0.095785441	0.64321608	0	0	0	0	0.039416634
D217	K126	hb	63.81467181	57.05804234	63.05938643	41.03827642	43.4165443	39.48173987	66.33684211	57.32814527	11.80487805	25.14374171	68.36734694	23.88833037	51.21311475	6.908665105	14.70714901	7.127583749	7.104316547	1.258581236	0.97282791	10.8672313	0	1.245210728	0.010050251	0	0.081300813	0	0	3.902246748
D217	Y221	hb	82.38610039	75.09569565	80.88938925	80.35755214	66.96035242	53.15725778	39.38947368	29.31258106	18.34146341	0	0	4.524012064	14.16393443	0.953496153	7.515073213	8.410548824	9.577338129	0	0	0.107360134	37.92944432	32.27969349	9.708542714	10.0783112	4.227642276	6.267029973	0	0
D24	K21	hb	32.57915058	32.61463948	35.75851393	30.33463213	38.52178169	40.6065352	42.42105263	40.46692607	45.02439024	40.65678903	47.7324263	22.38032635	46.36065574	33.7403814	41.10680448	43.57329532	35.65647482	43.70709382	46.36866823	35.41691519	42.54092691	43.29501916	38.55276382	38.10010215	38.1300813	45.50408719	43.40638216	42.37288136
D24	K204a	hb	0.316602317	0.296851808	0.281452294	0.045840018	2.447381302	16.11732042	0.021052632	0	0	0	0	0.448534529	11.60655738	0.468384075	0.064599483	0	0.134892086	0.114416476	0.545119088	1.705833234	0.069172239	0	0.341708543	0.068096697	0	0.068119891	0	0
D24	K48	hb	0.077220077	0.210921022	0.168871376	0.710520284	0	0.035594789	0.063157895	0	0.048780488	0.022114109	0	0.007733354	0	0.066912011	0.086132644	0.023758612	0	0	0.058705133	0.09543123	0	0	0.08040201	0.017024174	0.162601626	0	0.115340254	0
D24	M20	hb	0.146718147	0.085930787	0.168871376	0.378180151	0.048947626	0.049832704	0.042105263	0	0.195121951	0.077399381	0.113378685	0.07733354	0.262295082	0.217464035	0.172265289	0.047517225	0.044964029	0	0.041932238	0.107360134	0	0.095785441	0.050251256	0.153217569	0.325203252	0	0.076893502	0.078833268
D229	Q186	hb	74.76447876	76.65807359	63.12974951	77.16021086	79.68673519	69.06100947	64.06315789	66.53696498	66.29268293	67.06103494	68.82086168	76.86180496	74.29508197	69.92305119	67.8079242	67.52197672	76.30395683	66.36155606	70.79000335	71.45413337	64.88356006	68.3908046	74.72361809	72.02928158	60.08130081	69.6866485	69.62706651	70.1616082
D229	E185	hb	90.31660232	88.95398797	74.27526034	88.45977538	87.76309349	87.85505802	81.64210526	77.82101167	85.6097561	86.38876603	86.96145125	90.40290774	87.93442623	91.16761459	82.17054264	82.46614398	88.93884892	87.75743707	88.7537739	90.31373017	83.76758128	83.52490421	90.23115578	86.02315288	81.62601626	86.44414169	83.35255671	89.1604257
D229	F233	hb	59.18146718	56.12842747	56.14973262	61.37978455	55.60450318	41.46081014	43.28421053	46.82230869	40.34146341	38.08049536	28.79818594	62.33856624	53.44262295	61.69287387	33.82859604	39.22546923	63.1294964	27.23112128	39.65951023	55.54097578	29.3520867	40.51724138	54.35175879	41.96458972	29.02439024	24.72752044	36.13994617	30.98147418
D229	S226	hb	69.13513514	75.87688462	66.80270194	72.51890901	68.4287812	57.64932014	49.01052632	47.21141375	49.51219512	55.53958425	60.430839	69.20578455	50.75409836	73.7704918	40.69767442	50.48705156	72.25719424	53.66132723	53.88292519	68.91327687	48.81254323	44.348659	57.45728643	54.05175349	34.71544715	50.20435967	50.21145713	50.13795822
D229	T187	hb	95.50579151	50.44918366	64.66366451	98.09763924	93.34312286	91.22944401	90.67368421	83.39818418	92.04878049	94.23927466	97.0521542	97.10772562	81.7704918	92.45567079	89.51335056	93.27631266	98.42625899	97.36842105	92.87151962	98.19873554	91.58404427	92.52873563	96.92462312	87.62342526	84.47154472	92.4386921	92.3490965	95.11233741
D229	T225	hb	0.015444015	0.00781189	0	0.114600046	0.195790504	0.007118958	0.021052632	0	0	0	0	0.007733354	0	0	0.021533161	0	0	0	0.016772895	0.023857807	0.023057413	0	0.020100503	0.068096697	0	0	0	0
D235	H239	hb	28.38610039	24.95117569	26.20320856	44.65963786	13.46059716	19.7978216	25.85263158	25.81063554	24.63414634	20.94206103	28.11791383	25.38086768	22.55737705	58.07962529	31.93367786	24.56640532	20.99820144	27.57437071	28.59778598	58.73792198	32.51095227	27.87356322	33.22613065	19.95233231	35.36585366	41.41689373	29.45021146	27.74931021
D235	L231	hb	83.81467181	84.67307242	85.58964256	85.77813431	90.50416055	86.76585748	87.83157895	87.54863813	86.3902439	84.86289253	89.22902494	91.32317686	88.6557377	89.19371027	88.97502153	88.28700404	87.54496403	88.67276888	86.02817846	89.59799594	91.05372377	89.17624521	90.07035176	85.71671774	89.59349593	88.96457766	88.65820838	89.12100907
D235	L238	hb	0.27027027	0.617139286	0.225161835	0.206280083	0.097895252	0.149498113	0.315789474	0.259403372	0.146341463	0.254312251	0.22675737	0.29386745	0.196721311	0.167280027	0.19379845	0.142551675	0.224820144	0.343249428	0.285139215	0.131217941	0.276688955	0.095785441	0.391959799	0.153217569	0.162601626	0.272479564	0.230680507	0.591249507
D235	S33	hb	3.111969112	1.929536755	1.435406699	1.994040798	10.42584435	5.666690397	11.53684211	7.652399481	10.82926829	6.059265812	13.37868481	6.25628335	5.704918033	0.401472064	16.49440138	13.97006415	1.708633094	7.551487414	8.327742368	0.310151497	11.87456767	8.908045977	3.085427136	5.958461015	16.91056911	5.177111717	12.4567474	12.49507292
D244	W248	hb	7.312741313	8.522771658	7.430340557	6.692642677	8.125305923	8.265109988	8.568421053	8.560311284	8	8.071649713	7.369614512	6.944551852	7.475409836	6.975577116	6.65374677	8.244238536	7.464028777	6.750572082	6.407245891	6.024096386	4.657597418	5.076628352	5.618090452	8.205652026	6.910569106	7.493188011	7.035755479	8.238076468
D253	Q250	hb	0.084942085	0.070307007	1.35097101	0.080220032	0.587371512	0.277639354	0.884210526	0.518806744	0.487804878	0.154798762	0.680272109	0.33253422	0.262295082	0.033456005	0.043066322	0.522689475	0.404676259	0	0.30191211	0.143146845	0.207516717	0.191570881	0.834170854	0.068096697	0	0	0.076893502	0.394166338
D253	H256	hb	16.10810811	50.09764862	20.92597805	33.15379326	3.524229075	18.11774756	24.4	27.36705577	8.536585366	21.14108801	22.78911565	16.00804269	28.19672131	25.56038809	43.49698536	12.59206462	10.56654676	44.96567506	23.10466286	32.75676965	32.60318192	20.78544061	21.55778894	20.25876745	48.7804878	41.34877384	50.40369089	42.68821443
D264	D275	hb	6.594594595	81.39989063	55.10835913	15.08136603	31.71806167	22.95863886	6.610526316	0.389105058	3.365853659	5.694383016	1.927437642	66.25937669	46.09836066	24.47306792	27.00258398	1.401758137	64.47841727	13.95881007	31.08017444	36.88417034	3.020521098	4.406130268	74.49246231	25.96186585	44.47154472	0.204359673	37.48558247	7.449743792
D264	H296	hb	0.007722008	0	0	0	0	0	0	0	0	0	0	0	0	0	0	0	0	0	0.016772895	0	7.701175928	0.957854406	0	0	0	0	0	0
D264	K261	hb	5.266409266	0.062495118	1.153954405	11.0016044	6.607929515	0.86851285	0.947368421	2.33463035	1.219512195	0.818222026	0.793650794	0.007733354	0	9.384409502	0.043066322	1.116654787	1.079136691	1.372997712	0.209661188	0.823094358	18.07701176	5.363984674	0.030150754	0.255362615	0	1.634877384	0	0.157666535
D264	M265	hb	0.115830116	0	0.042217844	0.034380014	0.097895252	0.007118958	0	0	0	0.011057054	0	0.023200062	0	0.050184008	0	0	0	0.114416476	0	0	0	0	0.010050251	0	0	0	0	0.039416634
D264	Y274	hb	2.494208494	0	0.351815367	0.664680266	2.496328928	3.296077454	0.252631579	0	0	0.033171163	0	0.123733663	0	2.760120442	0.021533161	0	0.134892086	0	0.259979873	4.401765478	0	0.191570881	0	0.017024174	0	0	0	0
D264	V262	hb	0.702702703	0	0.084435688	0.366720147	0.146842878	0.121022282	0.168421053	0.389105058	0.097560976	0.221141088	0.793650794	0.015466708	0.06557377	0.217464035	0.021533161	0.071275837	0.134892086	0	0.06709158	0.09543123	0.092229652	0.191570881	0.030150754	0.068096697	0	0.068119891	0	0.039416634
D275	D275	hb	0.1003861	0	0.014072615	0.045840018	0	0	0	0	0	0.011057054	0	0	0	0.016728003	0	0	0	0	0.008386448	0.023857807	0.115287065	0	0	0	0	0	0	0
D275	E308	hb	0.015444015	0	0	0	0	0	0	0	0	0	0	0	0	0	0	0	0	0	0	0	0	0	0	0	0	0	0	0
D275	L312	hb	0.046332046	0	0.070363073	0.137520055	0.048947626	0.170854987	0.126315789	0.389105058	0.780487805	0.265369306	0.566893424	0	0.131147541	0.167280027	0.021533161	0.451413637	0	0	0.050318685	0.071573422	0.092229652	0.287356322	0	0.11916922	0	0.408719346	0	0
D275	K261	hb	5.806949807	67.4009843	25.89361103	7.930323172	33.96965247	27.50053392	17.66315789	2.204928664	9.12195122	5.296329058	5.89569161	77.27940608	49.44262295	11.10739378	65.31007752	4.133998574	66.45683453	19.90846682	48.21368668	9.960634618	4.12727692	6.704980843	65.24623116	57.13312904	74.06504065	1.907356948	73.54863514	2.916830903
D275	W276	hb	0.023166023	0	0.154798762	0.068760028	0	0.142379156	0.021052632	0.129701686	0.243902439	2.200353826	0.113378685	0	0	0.117096019	0	0.142551675	0	0.800915332	0.016772895	0.250506978	0.092229652	0.478927203	0	0.187265918	0	0	0	0.354749704
D333	G331	hb	0.895752896	1.640496836	1.547987616	0.607380243	0	0.135260198	0.547368421	0	0	0.840336134	0.22675737	0.757868688	0.852459016	0.535296086	0.387596899	0	0.404676259	0.800915332	2.063066085	0.70380532	0.276688955	0.095785441	2.623115578	0	3.495934959	0	0.422914264	0.82774931
D333	G36	hb	1.984555985	1.562377939	1.252462708	0.355260142	0.391581008	0.455613298	0.673684211	0.518806744	0.487804878	1.780185759	0.113378685	0.935735829	0	1.840080294	1.42118863	0.261344737	0.494604317	0.343249428	0.6709158	1.288321603	0.599492737	0.095785441	0.472361809	0.561797753	0.975609756	0.544959128	2.575932334	0.906582578
D333	H239	hb	70.86486486	67.44004375	66.70419364	48.9915196	34.06754772	41.67437887	54.14736842	49.15693904	49.6097561	43.99601946	51.24716553	51.80573815	41.50819672	60.50518568	60.5081826	44.59491566	50.53956835	54.80549199	53.94163033	64.03435524	51.04911229	51.91570881	66.0201005	45.53966633	51.2195122	52.04359673	56.20915033	62.79069767
D333	K35	hb	42.51737452	47.02757597	46.35519279	43.39903736	32.69701419	52.08229515	63.53684211	64.98054475	65.70731707	50.29854047	55.66893424	34.6995592	25.31147541	27.01572432	51.98105082	65.19363269	27.78776978	59.83981693	58.88963435	23.16593105	43.48628084	57.47126437	37.41708543	49.65951651	53.65853659	70.16348774	42.44521338	58.25778479
D333	P330	hb	1.544401544	23.2013124	14.24148607	31.18267247	30.54331865	35.88666619	13.95789474	56.29053178	46.19512195	20.69880584	45.80498866	0.007733354	0.590163934	13.23185012	0.021533161	52.36398194	13.21942446	4.233409611	28.29587387	0.178933556	5.53377911	33.7164751	0.170854271	47.99114743	0.162601626	55.51771117	0	0
D333	S33	hb	11.74517375	4.413717678	5.544610189	15.02406601	28.3896231	13.73246957	1.515789474	0.129701686	0.097560976	7.38611234	0	24.98646663	60.39344262	32.56942121	8.613264427	0.023758612	39.20863309	2.631578947	1.761153975	40.46284146	19.48351395	11.30268199	29.5879397	1.804562479	3.658536585	0	20.87658593	1.616081987
D333	V329	hb	1.428571429	0.921802984	1.37911624	0.790740316	1.272638277	0.719014736	0.4	0.518806744	0.682926829	0.906678461	1.020408163	0.66506844	0.590163934	1.087320174	0.19379845	0.522689475	1.169064748	0.457665904	0.452868165	0.727663128	0.62255015	0.478927203	1.457286432	0.62989445	0.325203252	0.476839237	0.115340254	0.630666141
D6	H39	hb	0.424710425	0.24998047	0.422178441	0.022920009	0	0.06407062	0	0	0	0.011057054	0	0	0	0.117096019	0	0.023758612	0	0	0.008386448	0.155075749	0	0	0.261306533	0	0	0	0	0
D6	L8	hb	0.007722008	0	0.028145229	0	0	0.014237916	0.652631579	0.129701686	0.048780488	0.011057054	0	0.007733354	0	0.468384075	0.129198966	0.047517225	0.044964029	0	0.075478028	0	0	0	0.010050251	0	0	0	0	0
D6	K9	hb	2.571428571	4.694945707	1.913875598	1.2491405	1.908957416	1.708549868	6.484210526	0.648508431	0.097560976	2.388323751	0.453514739	0.07733354	0.131147541	3.261960522	3.552971576	0.308861962	0.584532374	1.14416476	21.16739349	0.966241202	1.060640996	0.191570881	1.165829146	0.459652707	2.032520325	0.068119891	4.61361015	4.178163185
D6	P4	hb	0.347490347	0.101554566	0.802139037	0.263580105	0.24473813	0.078308536	0.421052632	0.259403372	0.146341463	0.221141088	0.113378685	0.023200062	0	0.68584811	0.107665805	0.237586125	0.314748201	0.457665904	0.218047635	0.214720267	0.046114826	0.095785441	0.281407035	0.11916922	0	0.068119891	0.192233756	0.197083169
D50	D50	hb	0.007722008	0	0	0	0	0	0	0	0	0	0	0	0	0	0	0	0	0	0	0	0	0	0	0	0	0	0	0
D50	E49	hb	0.007722008	0	0	0.011460005	0	0.035594789	0	0.129701686	0	0.022114109	0	0	0	0.033456005	0	0.047517225	0	0	0.092250923	0	0	0	0	0	0	0	0.038446751	0
D50	G51	hb	0.007722008	0.00781189	0.028145229	0.011460005	0	0	0	0	0	0.022114109	0	0.023200062	0	0	0	0	0.134892086	0	0	0.023857807	0	0	0.030150754	0	0	0	0	0
D50	S47	hb	71.83783784	71.26005781	68.28032648	71.79692872	70.43563387	78.41532	79.66315789	77.30220493	78.87804878	76.03936311	74.48979592	71.35565695	85.57377049	74.27233188	74.24633936	78.49845569	68.4352518	74.94279176	78.21200939	71.69271144	79.13304127	74.80842912	65.24623116	74.99148791	67.23577236	77.38419619	72.93348712	77.65076862
D81	L78	hb	40.00772201	40.56714319	40.17731495	44.70547788	41.75232501	34.9754396	31.43157895	29.96108949	35.07317073	33.09376382	34.3537415	43.85585028	33.70491803	39.94647039	35.7881137	34.4024709	41.99640288	32.60869565	37.57967125	44.49481093	35.27784183	28.35249042	42.93467337	35.86993531	36.50406504	36.98910082	36.60130719	35.4355538
D81	K82	hb	0.054054054	0.046871338	0.042217844	0.080220032	0	0.049832704	0.042105263	0	0.048780488	0.022114109	0	0.146933725	0	0.200736032	0.021533161	0	0.134892086	0	0.025159343	0.011928904	0.069172239	0	0.060301508	0.017024174	0	0	0	0
D81	M83	hb	0.023166023	0	0.028145229	0.011460005	0	0.007118958	0	0	0	0	0	0.007733354	0	0.016728003	0	0	0.044964029	0	0.041932238	0.035786711	0	0	0	0	0	0.068119891	0	0
D86	D86	hb	0.007722008	0.00781189	0.028145229	0.034380014	0	0.021356873	0	0	0	0.022114109	0.113378685	0.030933416	0	0.016728003	0	0.047517225	0.044964029	0	0.041932238	0.035786711	0.023057413	0	0.010050251	0	0.243902439	0.068119891	0	0.039416634
D86	S105	hb	0.872586873	0.273416139	1.111736561	37.02727481	6.314243759	0.142379156	0.442105263	0.518806744	0.097560976	0.486510394	0.340136054	7.74108731	0.196721311	0.786216126	2.196382429	0.1900689	1.528776978	0.114416476	0.176115398	2.719790051	1.152870648	1.62835249	0.814070352	0.62989445	0.650406504	0.408719346	0.230680507	0.709499409
D87	H92	hb	37.61389961	51.39442231	27.11792851	5.79876232	14.53744493	20.23207802	74.50526316	67.57457847	26.63414634	58.09376382	65.41950113	6.828551543	1.245901639	28.00267648	16.06373816	24.21002613	31.38489209	61.55606407	29.72995639	10.07992366	8.923218815	43.29501916	2.572864322	17.73918965	0.243902439	12.8746594	2.037677816	0.197083169
D87	L106	hb	49.83783784	70.90071088	55.06614129	77.97387119	61.82085169	41.58895138	56.75789474	53.43709468	56.73170732	64.27465723	56.80272109	58.81215683	33.44262295	62.14452994	52.49784668	50.89094797	54.94604317	61.78489703	60.07212345	61.42192533	27.53055107	38.79310345	51.64824121	48.31460674	42.35772358	54.63215259	48.55824683	63.14544738
D87	L85	hb	0.16988417	2.195141005	5.811989868	4.205821682	4.601076848	7.239980067	0.526315789	0.518806744	5.463414634	1.923927466	0.340136054	2.180805815	7.868852459	1.237872198	7.708871662	7.436445712	3.68705036	3.318077803	5.593760483	3.829178099	4.150334332	1.62835249	9.638190955	4.868913858	11.38211382	7.084468665	9.996155325	7.449743792
D87	S105	hb	0.478764479	0.429653933	0.464396285	0.905340362	1.321585903	0.242044565	0.863157895	0.259403372	0.097560976	1.946041575	0.793650794	1.670404454	0.131147541	0.786216126	0.559862188	0.28510335	0.539568345	0.114416476	1.0063737	0.668018609	0.39197602	0.287356322	0.331658291	0.221314266	0	0.817438692	0.038446751	0
Q120	Q120	hb	0.046332046	0.070307007	0.140726147	0.114600046	0.146842878	0.042713747	0.063157895	0	0	0.110570544	0	0.116000309	0	0.167280027	0.021533161	0.047517225	0.134892086	0	0.058705133	0.131217941	0.115287065	0	0.130653266	0.102145046	0.162601626	0.136239782	0.038446751	0.039416634
Q120	F121	hb	25.6988417	19.49066479	20.70081621	8.743983498	10.62163485	13.31957001	13.78947368	17.769131	5.902439024	7.784166298	14.62585034	26.95847189	6.426229508	30.32786885	7.342807924	3.540033262	25.35971223	8.352402746	11.14558873	27.62734105	15.1256629	14.8467433	25.00502513	0.357507661	0.081300813	7.833787466	8.958093041	5.67599527
Q120	Y134	hb	0.038610039	0.054683228	0.042217844	0	0.636319139	0.889869723	1.684210526	1.297016861	0	0.663423264	0.793650794	1.886938365	0.983606557	0.066912011	1.119724376	0.213827512	0.089928058	0.343249428	0.150956055	0.011928904	0	0.478927203	0.030150754	0	0	0	0.038446751	0
Q120	Y150	hb	0.007722008	0.00781189	0	0	0	0	0.021052632	0	0	0	0	0.015466708	0	0.066912011	0	0	0	0	0	0.28629369	0	0	0.020100503	0	0	0	0	0
Q120	Y221	hb	0.1003861	0.195297242	0.028145229	0.332340133	0.587371512	0.149498113	0.294736842	0.518806744	0.731707317	0	0	0.007733354	0.06557377	0.066912011	0	0.879068662	0.494604317	0	0	0	0	0	0	0	0	0	0	0
Q125a	Q125a	hb	1.698841699	4.038746973	1.308753166	1.180380472	1.86000979	2.000427137	1.157894737	0.648508431	7.463414634	1.93498452	1.247165533	4.052277473	1.770491803	2.208096353	0.947459087	5.535756712	2.517985612	2.059496568	2.356591748	2.349994036	0.023057413	1.53256705	1.055276382	7.303370787	0	9.128065395	0	5.597162002
Q125a	Q130	hb	26.67181467	18.8813374	29.14438503	26.67889067	31.91385218	52.85826155	59.11578947	59.27367056	12.24390244	45.55506413	57.59637188	4.392545047	50.36065574	21.14419538	35.35745047	13.01971965	3.462230216	39.47368421	30.85374036	23.57151378	0.853124279	27.39463602	0.231155779	3.609124957	0	6.74386921	0	11.47024044
Q125a	K126	hb	1.436293436	1.28114991	1.266535322	1.707540683	2.545276554	1.366839895	1.221052632	0.778210117	1.365853659	1.127819549	0.793650794	1.276003403	1.770491803	1.973904316	0.732127476	1.734378712	0.764388489	0.228832952	1.517946998	1.681975426	0.461148259	1.053639847	0.070351759	1.14061968	0	0.953678474	0	1.182499015
Q125a	S124	hb	0.015444015	0.015623779	0.056290459	0.068760028	0.048947626	0	0.021052632	0	0	0	0	11.3370969	0	0.100368016	0	0	0.044964029	0	0.016772895	0.083502326	0.023057413	0	0.030150754	3.285665645	0	0	0	0
Q128	Q128	hb	3.212355212	4.913678619	3.391500141	4.079761632	4.062652961	5.068697943	2.021052632	2.33463035	0.926829268	3.217602831	2.154195011	2.992807981	3.278688525	3.027768484	2.304048234	1.04537895	2.56294964	2.974828375	5.283461926	3.57867112	3.228037814	1.53256705	2.040201005	1.174668029	0.162601626	1.430517711	1.653210304	1.34016555
Q128	I131	hb	0.061776062	0.031247559	0.042217844	0.080220032	0	0.014237916	0.021052632	0	0.048780488	0.077399381	0	0.247467327	0	0.133824021	0.150732127	0.7602756	13.35431655	0	0.150956055	0.011928904	0.461148259	0.670498084	13.66834171	12.39359891	0.162601626	0	0	0.315333071
Q128	W93	hb	0.231660232	0.296851808	0.21108922	0.183360073	0.636319139	1.096319499	0.252631579	0.389105058	0.341463415	0.254312251	0	1.956538551	1.37704918	0.43492807	0.064599483	0.403896412	0	0.114416476	0.276752768	0.441369438	0	0.383141762	0.070351759	0.306435138	0	1.226158038	0	0.157666535
Q128	Y160	hb	13.3976834	14.27232247	13.43934703	14.14164566	10.67058248	12.92090838	24.58947368	20.49286641	8.585365854	14.73905352	12.92517007	6.867218313	8.852459016	14.77082636	11.54177433	6.937514849	3.327338129	18.53546911	17.78765515	12.7877848	0.207516717	11.7816092	3.015075377	1.940755873	0	4.564032698	0	4.138746551
Q130	Q130	hb	0.007722008	0	0	0	0	0.007118958	0.042105263	0	0	0.022114109	0	0.054133478	0	0.066912011	0.064599483	0.09503445	1.214028777	0	0.016772895	0.083502326	0	0	1.608040201	0.11916922	0	0.068119891	0	0.118249901
Q130	K126	hb	0.077220077	0	0	0.034380014	0.440528634	0	0	0	0	0	0	4.817879514	0	0.100368016	0.452196382	0	0.944244604	0	0.008386448	0.011928904	1.798478211	0.574712644	4.040201005	1.208716377	2.764227642	0.544959128	3.460207612	0
Q130	Y134	hb	49.52895753	56.12842747	50.32367014	49.89685996	53.64659814	44.7212928	36.46315789	38.00259403	40.87804878	33.0495356	37.3015873	55.49454799	41.44262295	46.8551355	28.72523686	36.37443573	54.99100719	33.29519451	35.29017108	51.80722892	42.8867881	36.68582375	54.06030151	25.21280218	19.83739837	31.40326975	20.83813918	30.42964131
Q137	S124	hb	0.007722008	0	0	0.011460005	0	0	0	0	0	0	0	0	0	0	0	0	0	0	0	0	0	0	0	0	0	0	0	0
Q137	Y134	hb	4.942084942	4.468400906	5.24908528	6.108182443	4.747919726	3.175055172	4.421052632	2.204928664	3.707317073	5.495356037	4.761904762	3.944010517	2.68852459	5.955168953	7.751937984	4.775481112	5.350719424	4.691075515	4.906071788	4.127400692	36.10790869	30.17241379	6.864321608	2.451481103	27.72357724	3.337874659	34.52518262	3.350413875
Q139	Q139	hb	0.015444015	0.031247559	0.014072615	0.057300023	0	0.007118958	0	0	0	0.044228218	0	0.007733354	0	0	0.064599483	0	0	0	0.008386448	0	0	0	0.010050251	0.017024174	0	0	0.076893502	0
Q139	S99	hb	0.069498069	0	0	0	0	0	0.021052632	0	0	0	0	0	0	0	0	0	0	0	0	0	1.959880101	2.394636015	0	0	0	0	0.038446751	0
Q139	T141	hb	0.007722008	0	0.014072615	0.045840018	0	0.028475831	0.147368421	0	0	0.088456435	0	0	0	0	0.279931094	0.023758612	0	0	0.06709158	0	0.599492737	0	0	0	0	0.068119891	0	0
Q147	Q147	hb	0.084942085	0.054683228	1.745004222	0.412560165	0	0	0.084210526	0.129701686	0	0.132684653	0	0	0	0.033456005	0.021533161	0	0	0	0.259979873	0.011928904	19.62185843	9.291187739	0.010050251	0	0	0	0	0
Q147	G115	hb	0.370656371	0	0.028145229	0.527160211	0.636319139	0.049832704	0.484210526	0	1.170731707	0.011057054	0	2.320006187	0	0.016728003	0.043066322	0.071275837	0	0	0	0.047715615	0	0	0.24120603	0.051072523	0	0	0	0
Q147	G145	hb	0.046332046	0.398406375	0.267379679	0.068760028	0.048947626	0	0	0	0	0	0.113378685	0	0	0	0.021533161	0	0.134892086	0	0.016772895	0	0.345861194	0.957854406	0.291457286	0	0	0	0	0
Q147	H296	hb	0.942084942	0.031247559	0.914719955	0.469860188	0.391581008	0.092546451	0.063157895	0.129701686	0	26.52587351	0	0.255200681	0	0.133824021	0.301464255	0.047517225	0.044964029	23.56979405	0	0.059644519	0.161401891	0.191570881	0.371859296	0.017024174	0.081300813	0	0.115340254	0.236499803
Q147	P144	hb	0.007722008	0	0.281452294	0	0	0	0	0	0	0	0	0	0	0	0	0	0	0	0.184501845	0	0	0.095785441	0	0	0	0	0	0
Q147	S146	hb	2.293436293	1.195219124	0.619195046	0.446940179	0.587371512	0.719014736	2.084210526	2.594033722	0.682926829	0.696594427	1.587301587	0.201067203	0	1.756440281	0.882859604	0.546448087	0.809352518	0	1.752767528	1.992126924	2.397970948	1.724137931	2.150753769	0.732039496	1.382113821	1.907356948	0.92272203	0.433582972
Q147	T113	hb	0.471042471	0.023435669	0	0.962640385	16.88693098	0.007118958	0.042105263	0	0	0.033171163	0	35.30276081	0	0	0	0	0.404676259	0	0	1.073601336	0.322803781	1.724137931	3.969849246	0	0	0	0	0
Q147	Y142	hb	6.185328185	22.53730177	14.29777653	16.67430667	10.23005384	21.09347192	23.38947368	6.614785992	2.731707317	43.089341	26.64399093	0	55.73770492	8.297089328	16.12833764	16.9161321	5.980215827	57.32265446	36.89198256	8.612668496	0.138344478	0.478927203	4.934673367	0.068096697	0.406504065	0.068119891	0.153787005	65.35277887
Q17	Q17	hb	0.594594595	0.460901492	0.605122432	0.916800367	0	0.028475831	0	0	0	0.033171163	0	0.030933416	0	0.986952158	0	0	0.044964029	0	0	0.214720267	0	0	0.020100503	0	0	0.068119891	0	0
Q17	K21	hb	68.44787645	74.6035466	64.81846327	66.98372679	61.2824278	69.78714316	72.77894737	71.9844358	73.56097561	73.29721362	74.94331066	48.26386204	64.06557377	68.91937103	72.60981912	72.53504395	68.57014388	76.31578947	75.40254948	64.08207086	76.08946276	73.27586207	75.78894472	72.04630575	77.4796748	72.20708447	77.73933103	75.48285376
Q17	M20	hb	0.787644788	0.203109132	0.661412891	0.573000229	2.643171806	0.106784367	0.084210526	0	0.097560976	0.022114109	0	0.479467945	0.524590164	0.43492807	0.021533161	0.047517225	0.314748201	0.114416476	0.025159343	0.942383395	0.046114826	0.191570881	0.874371859	0.085120872	0	0.204359673	0	0
Q17	V12	hb	0.077220077	0.132802125	1.069518717	0.481320193	0.24473813	0.06407062	0.021052632	0	0.048780488	0.088456435	0	0.100533601	0	0.083640013	0.043066322	0.047517225	1.393884892	0	0.016772895	0.322080401	0.069172239	0.095785441	7.708542714	0.085120872	0	1.498637602	0	0.078833268
Q168	Q168	hb	0.030888031	0.023435669	0.098508303	0.171900069	0.097895252	0.028475831	0	0	0	0.011057054	0	0.03866677	0	0.083640013	0.043066322	0	0.224820144	0	0.041932238	0.011928904	0	0	0.432160804	0.017024174	0	0	0	0
Q168	L166	hb	0.416988417	0.187485353	1.027300873	0.756360303	0.342633382	0.270520396	0.252631579	0.259403372	0.390243902	0.320654578	0.113378685	1.863738303	0.327868852	0.920040147	1.378122308	0.356379187	6.205035971	0.343249428	1.903723583	0.763449839	0.415033433	0.287356322	7.587939698	0.578821927	0	0.272479564	0.346020761	0.433582972
Q176	Q176	hb	0.262548263	0	0	0	0	0.711895778	0.484210526	0.648508431	0	0.110570544	0	0	0	0	0	0	0.269784173	0	0.561891983	0	0	0.095785441	1.949748744	0.085120872	0	0	0	0.039416634
Q176	L173	hb	0.370656371	0.359346926	0.591049817	0.137520055	0.195790504	0.142379156	0.294736842	0.129701686	0.195121951	0.088456435	0.113378685	0.301600804	0.131147541	0.167280027	0.344530577	0.118793062	0.044964029	0	0.729620933	1.467255159	0.115287065	0.095785441	0.301507538	0.11916922	0.243902439	0.068119891	0.999615532	0.236499803
Q177	L173	hb	36.40926641	35.56753379	37.13763017	33.71533349	33.52912384	21.86943831	26.96842105	20.36316472	15.85365854	19.73684211	17.23356009	34.61449231	17.57377049	34.57678153	32.53660637	16.08458066	34.44244604	23.22654462	21.32673599	44.26816176	15.42540927	17.04980843	37.09547739	15.62819203	37.39837398	12.94277929	15.41714725	13.12573906
Q177	M174	hb	0.756756757	0.539020389	0.90064734	0.767820307	0.685266765	0.754609525	1.389473684	1.037613489	0.780487805	0.37593985	0.22675737	0.78106875	0.327868852	0.669120107	1.033591731	0.688999762	0.35971223	0.686498856	0.914122778	0.811165454	0.484205672	0.383141762	0.793969849	0.544773578	1.138211382	0.68119891	0.538254517	0.82774931
Q177	W248	hb	3.884169884	1.999843762	1.435406699	2.567041027	5.090553108	0.014237916	0	0.129701686	0	0.022114109	0.22675737	7.338952904	0	7.745065239	0.043066322	0.023758612	23.20143885	3.432494279	2.104998323	8.803530956	0	0	16.17085427	0	0	0	0	0.078833268
Q177	Y76	hb	10.5019305	16.94398875	13.60821841	7.746963099	8.957415565	10.46486794	5.852631579	8.430609598	8.292682927	11.98584697	11.9047619	5.900549068	8.983606557	13.81733021	4.995693368	7.080066524	7.149280576	8.924485126	10.01341832	8.362161517	8.738759511	7.950191571	6.090452261	6.707524685	1.62601626	7.152588556	7.151095732	7.922743398
Q186	H188	hb	0.185328185	0.578079838	2.434562342	0.240660096	2.887909936	5.922972877	4.126315789	17.63942931	1.024390244	4.677134011	0.340136054	0.897069059	15.86885246	0.016728003	4.672695952	3.0411024	0	3.089244851	2.532707145	0.107360134	6.064099608	10.05747126	4.864321608	10.24855295	3.983739837	11.30790191	5.113417916	2.798581001
Q186	S226	hb	68.93436293	77.0252324	58.37320574	84.58629383	85.36465981	58.41104862	55.66315789	32.81452659	50.3902439	55.06413092	64.85260771	66.46044389	15.47540984	87.30344597	39.01808786	49.37039677	76.25899281	61.32723112	57.09493459	77.18000716	47.03712243	35.1532567	78.53266332	46.1525366	37.07317073	49.11444142	53.36409073	60.30744974
Q186	T187	hb	0.231660232	0.390594485	0.4784689	0.022920009	0.048947626	0.355947889	0.484210526	0.259403372	0.341463415	0.09951349	0	0.007733354	0.196721311	0.133824021	0.624461671	0.118793062	0	0	0.117410265	0.047715615	0.345861194	0	0	0.068096697	0.487804878	0.136239782	0.115340254	0
Q186	T225	hb	0.208494208	1.02335755	1.942020827	0.045840018	0.146842878	0.042713747	0.021052632	0	0	0.17691287	0	0	0.06557377	0.083640013	0	0	0	0	0.150956055	0	0	0	0	0.085120872	0.162601626	0	0.192233756	0.039416634
Q198	Q198	hb	0.277992278	0.273416139	2.744159865	0.217740087	0	0.106784367	0.336842105	0.129701686	0.097560976	0.121627598	0.22675737	0.069600186	0.196721311	0.301104048	0.172265289	0.213827512	0.089928058	0	0.041932238	1.622330908	0.046114826	0.191570881	0.040201005	0.068096697	0.325203252	0.340599455	0.076893502	0.039416634
Q198	H188	hb	0.007722008	0.132802125	0.056290459	0	0	0	0	0	0	0	0	0	0	0.050184008	0	0	0.044964029	0	0.025159343	0.035786711	0.023057413	0	0.010050251	0	0	0	0	0
Q198	L196	hb	0.007722008	0.00781189	0.23923445	0.034380014	0	0.007118958	0.021052632	0	0	0.011057054	0	0.007733354	0	0	0.021533161	0.023758612	0	0	0.016772895	0.023857807	0	0	0.010050251	0	0	0.136239782	0	0.039416634
Q198	L59	hb	81.68339768	85.25896414	83.5209682	78.5124914	79.63778757	81.60461308	81.64210526	82.230869	83.56097561	82.43034056	83.10657596	76.74580466	80.78688525	87.55436601	83.31180017	84.794488	83.13848921	80.89244851	85.04696411	88.63175474	82.24579202	81.32183908	53.36683417	81.81818182	80.56910569	80.24523161	84.58285275	81.27709894
Q198	T55	hb	0.1003861	0.031247559	0.281452294	0.080220032	0.195790504	0.163736029	0.084210526	0	0	0.088456435	0	0.146933725	0	0.853128137	0.107665805	0.071275837	0.044964029	0.114416476	0.109023818	0.644160802	0.322803781	0.383141762	1.748743719	0.153217569	0.487804878	0	0.038446751	0.118249901
Q198	T58	hb	2.926640927	2.327943129	2.378271883	1.65024066	4.307391092	1.430910515	1.305263158	0.648508431	0.292682927	0.840336134	0.22675737	2.714407238	1.049180328	3.077952492	2.067183463	0.66524115	2.248201439	1.029748284	2.14693056	8.183227961	4.657597418	2.873563218	2.432160804	1.957780048	1.463414634	0.885558583	0.961168781	1.024832479
Q201	Q201	hb	0.038610039	0.031247559	0	0.527160211	0	0	0	0	0	0	0	0	0	0	0	0	0.179856115	0	0.016772895	0.011928904	0	0	0.030150754	0	0	0	0	0
Q201	E49	hb	0.108108108	0.062495118	0	0.240660096	2.10474792	0.035594789	0	0	0	0.033171163	0	0.649601732	0.06557377	0	0.021533161	0	0	0.343249428	0.058705133	0.345938208	0.023057413	0	0.190954774	0.136193395	0	0.068119891	0.115340254	7.173827355
Q201	G202	hb	0.424710425	0.50777283	0.802139037	0.82512033	0.24473813	0.38442372	1.642105263	1.815823606	5.219512195	1.957098629	3.628117914	0.974402598	0.06557377	0.050184008	0.818260121	7.175100974	0.134892086	1.830663616	4.478362965	0.870809973	11.96679733	0.574712644	1.75879397	0.527749404	0.487804878	1.839237057	0.269127259	1.537248719
Q201	L209	hb	0.864864865	1.648308726	0.675485505	0.630300252	1.321585903	0.042713747	0.147368421	0	0.195121951	0	0.113378685	1.221869925	0	0.75276012	0.710594315	0.593965312	0.989208633	0	0.352230795	0	0.876181692	1.915708812	0.422110553	0	0.325203252	0.068119891	0	0.157666535
Q201	K48	hb	0.532818533	0.117178345	1.688713763	1.604400642	5.922662751	0.028475831	0	0	0	0.066342326	0.113378685	0.549068131	0.131147541	0.384744062	0	0	0.044964029	1.14416476	0.109023818	0.775378743	0.023057413	0.095785441	0.120603015	0.204290092	0	0.068119891	0.115340254	6.109578242
Q201	S47	hb	7.683397683	6.42918522	11.24401914	13.20192528	5.43318649	19.94731971	6.315789474	4.798962387	1.707317073	23.81689518	22.78911565	3.719743253	2.950819672	11.45868183	18.23858742	1.900689	12.05035971	31.00686499	18.86950688	14.11189312	1.63707632	8.908045977	14.91457286	50.62989445	14.30894309	14.03269755	55.13264129	34.80488766
Q201	Y199	hb	0.154440154	0.304663698	0.225161835	0.893880358	0.293685756	0	0	0	0	0.011057054	0	0.030933416	0	2.693208431	0.021533161	0	0.539568345	0	0.008386448	2.039842538	0	0	0.271356784	0	0	0	0	0
Q201	Y203	hb	4.579150579	3.234122334	9.470869688	3.289021316	3.720019579	0.583754538	1.621052632	2.853437095	1.512195122	0.718708536	1.587301587	1.886938365	0.786885246	6.925393108	1.098191214	0.1900689	3.192446043	1.71624714	1.023146595	2.099487057	0.23057413	1.245210728	4.582914573	0.987402111	2.682926829	3.133514986	0.269127259	1.182499015
Q250	P247	hb	0.054054054	0.046871338	0.197016606	0.034380014	0	0	0.042105263	0	0	0.022114109	0	0.201067203	0.06557377	0.033456005	0.021533161	0	0	0	0.109023818	0.071573422	0.092229652	0	0.442211055	0.051072523	0.162601626	0	0.038446751	0.039416634
Q267	G268	hb	0.015444015	0.398406375	0.070363073	4.54962182	0	0.056951662	0.105263158	0	0	0.265369306	0	0.069600186	0	1.204416193	0.366063738	0	0	0.114416476	0.20127474	0	0.069172239	0	0.020100503	0.034048349	0.487804878	0.068119891	0.038446751	0
Q267	Y112	hb	0.965250965	0.085930787	1.027300873	0.320880128	0.293685756	0	0	0	0	0.154798762	0	0.015466708	0	0	0.107665805	0	0	0	0	0	0	0.095785441	0.020100503	0	0	0	0	0
Q267	Y259	hb	60.61003861	77.07210374	43.9628483	38.55145542	42.87812041	76.45048765	78	77.82101167	78.3902439	47.6227333	83.78684807	30.25288067	86.55737705	35.81465373	79.02670112	80.89807555	51.57374101	63.50114416	71.82992284	49.81510199	83.88286834	74.04214559	52.81407035	80.35410283	80	86.92098093	84.15993849	90.26409145
Q267	Y260	hb	96.04633205	96.6643231	89.09372361	96.63075865	88.25256975	92.02676728	87.87368421	85.73281453	84.53658537	91.93940734	84.24036281	92.15837909	90.03278689	96.8718635	91.60206718	81.68210976	88.89388489	89.24485126	83.39483395	89.466778	95.27323034	97.31800766	88.34170854	94.94382022	84.79674797	83.78746594	81.3917724	85.73117856
Q284	G286	hb	0.007722008	0.054683228	0.098508303	0	0	0.014237916	0.021052632	0	0	0.022114109	0	0.007733354	0	0.016728003	0.086132644	0	0.179856115	0	0	0.250506978	0	0	0	0	0	0	0	0
Q284	L280	hb	79.87644788	41.00460901	76.11877287	56.13110245	76.01566324	66.53377945	76.08421053	83.52788586	62.82926829	61.43299425	82.0861678	80.30314748	32.26229508	74.45633991	79.80189492	72.27369922	77.51798561	60.64073227	82.48071117	70.9292616	86.67281531	82.95019157	77.88944724	62.83622744	83.57723577	78.40599455	87.85082661	62.16003153
Q284	K281	hb	0.88030888	4.898054839	1.59020546	2.211780885	1.713166911	2.164163167	0.905263158	0.259403372	0.975609756	1.547987616	0.22675737	1.067202846	14.09836066	1.405152225	0.452196382	0.974103112	1.034172662	1.029748284	1.023146595	1.514970774	0.092229652	0.191570881	0.472361809	2.877085461	0.406504065	0	0.076893502	0.906582578
Q284	K351	hb	0.054054054	0.093742676	0.140726147	0.011460005	0.097895252	0.106784367	0.147368421	0.389105058	0.097560976	0.232198142	0.453514739	0.170133787	0.06557377	0.050184008	0.064599483	0.023758612	0	0	0.041932238	0.441369438	0	0.766283525	0.603015075	0.085120872	0	0.476839237	0.076893502	0.197083169
Q284	S288	hb	16.7953668	1.79673463	5.24908528	2.154480862	9.936368086	8.350537481	4.631578947	6.744487678	8.097560976	0.685537373	6.462585034	12.18003248	2.032786885	7.895617263	2.971576227	6.794963174	31.25	0.57208238	4.419657833	0.596445187	6.15632926	10.24904215	58.15075377	2.706843718	5.203252033	10.14986376	2.037677816	0.236499803
Q294	Q294	hb	0.038610039	0.273416139	0.253307064	0.022920009	0	5.054460027	0.505263158	0	0.341463415	1.172047766	0	0.015466708	1.442622951	0.167280027	0.236864772	0.332620575	0.35971223	6.636155606	0.109023818	5.570798044	0	0	1.095477387	0.017024174	0.162601626	0	0	1.103665747
Q294	H296	hb	3.212355212	2.101398328	0.633267661	0.573000229	4.062652961	1.174628034	5.810526316	7.263294423	5.951219512	1.337903582	4.081632653	4.92614647	0	2.040816327	4.371231697	4.918032787	1.663669065	0.228832952	5.124119423	1.324108314	2.582430251	3.735632184	1.527638191	3.404834866	6.260162602	3.814713896	6.343713956	2.877414269
Q294	M291	hb	27.52123552	8.686821342	31.25527723	34.72381389	22.46696035	3.644906386	11.81052632	11.67315175	19.26829268	13.41220699	4.535147392	28.61340964	0.918032787	15.49013048	18.00172265	15.98954621	26.03417266	8.924485126	12.78933244	2.242633902	31.61171317	10.63218391	26.85427136	7.405515832	18.37398374	2.792915531	19.14648212	18.60465116
Q294	P290	hb	9.05019305	19.0297633	16.25386997	6.417602567	15.2227117	1.523456966	29.81052632	30.99870298	27.17073171	31.49049093	22.56235828	10.13842704	0.06557377	20.42489127	13.86735573	21.2877168	9.442446043	25.97254005	23.01241194	2.242633902	10.79086926	14.75095785	8.32160804	38.40653728	13.82113821	21.86648501	15.80161476	4.059913283
Q294	T289	hb	1.366795367	7.069760175	4.700253307	0.12606005	7.929515419	0.242044565	3.978947368	5.447470817	1.170731707	3.549314463	29.70521542	0.03866677	3.606557377	1.789896286	17.63565891	8.600617724	4.316546763	1.029748284	6.918819188	0.19086246	0.484205672	27.96934866	2.814070352	5.243445693	8.943089431	23.02452316	0	0
Q305	Q305	hb	0.44015444	0	0.028145229	0	0.048947626	0.142379156	0.084210526	0.129701686	0	0.077399381	0	0.03866677	0	0.033456005	0	0	0.539568345	0	0.008386448	0	3.343324879	11.68582375	0	0	0	0	0	0
Q305	E308	hb	1.011583012	0	0	0	0	0.790204314	0	0.259403372	0	0	0	0.007733354	0	0	0	0	0	0	0	0	9.4304819	10.1532567	0	0	0	0	0	0
Q305	G258	hb	51.27413127	90.03202875	83.40838728	81.5035526	87.76309349	85.80479818	90.75789474	84.95460441	92.48780488	82.5409111	91.0430839	80.82901554	87.47540984	77.24991636	90.18087855	91.94583036	84.35251799	84.7826087	78.89131164	80.59167363	0.945353931	24.42528736	81.20603015	89.58120531	89.02439024	94.75476839	89.23490965	83.9180134
Q305	L307	hb	3.189189189	0.00781189	0.014072615	0	0	1.082081583	0.021052632	0.129701686	0	0	0	0	0.131147541	0.970224155	0	0	0	0	0.008386448	4.234760825	0.046114826	0.095785441	0.442211055	0	0	0	0	0
Q305	K261	hb	0.324324324	0.062495118	3.884041655	0.767820307	0.195790504	0.939702428	1.726315789	1.426718547	0.682926829	5.716497125	0.22675737	0.146933725	1.573770492	2.726664436	0.129198966	0.3801378	0.314748201	2.402745995	0.075478028	1.061672432	0	0	0.32160804	0.204290092	0	0.136239782	0	0.945999212
Q305	T266	hb	9.057915058	1.29677369	11.60990712	8.778363511	4.796867352	0.719014736	1.642105263	0.648508431	0.341463415	0.254312251	0.22675737	0	0.327868852	2.643024423	0.086132644	0.237586125	0.179856115	1.372997712	0.03354579	1.169032566	0.138344478	0	0.391959799	0.323459312	0	0	0	0
Q310	Q310	hb	1.042471042	7.069760175	1.759076836	2.567041027	1.321585903	5.887378088	2.968421053	6.874189364	0.975609756	0.939849624	0.340136054	0.734668626	1.245901639	2.024088324	0.064599483	1.781895937	2.697841727	1.258581236	1.03991949	2.123344865	0.322803781	0.287356322	0.56281407	4.324140279	0	2.316076294	0	0.551832873
Q310	E308	hb	0.44015444	2.632606828	5.952716015	0.882420353	0	17.13533139	10.84210526	0.129701686	0	0	6.235827664	0	12.6557377	4.165272666	3.919035314	0.142551675	1.708633094	0	33.47869842	0.369796016	0.092229652	6.22605364	1.909547739	2.740892067	1.62601626	0	0.999615532	0
Q310	G331	hb	0.007722008	0	0	0	0	0.014237916	0	0	0	0.818222026	0	0	0	0	0	0	0	0	0	0	0.069172239	0	0	0	0	0	0	0
Q310	L307	hb	0.023166023	0	0	0.045840018	0	0.80444223	2.189473684	0.259403372	0	0	0	0.007733354	0.06557377	0	0.021533161	0	0.494604317	0	0	0	4.657597418	10.1532567	0	0	0	0	0	0
Q310	P330	hb	1.621621622	0	0	0	0	0.298996227	0	0	0	0	0	0.069600186	0	0.033456005	0	0	3.956834532	0	0	0.274364786	0	0	1.658291457	0	0	0	0	0
Q310	W276	hb	38.85714286	0.25779236	30.97382494	20.27274811	43.46549192	22.41047911	45.26315789	41.89364462	30.34146341	14.41839894	28.57142857	76.78447143	49.18032787	26.43024423	63.15676141	29.48443811	38.57913669	27.34553776	45.20295203	16.79589646	18.30758589	29.40613027	40.69346734	4.392236977	66.66666667	28.20163488	67.6662822	39.21955065
Q80	K82	hb	5.459459459	5.92141239	4.55952716	5.37474215	5.335291238	5.118530647	4.884210526	5.317769131	6.048780488	5.119416188	4.988662132	5.011213363	6.491803279	5.219136835	5.469422911	6.153480637	5.485611511	4.576659039	4.948004025	5.761660503	6.179386673	5.172413793	4.502512563	6.026557712	6.422764228	7.220708447	5.305651672	6.819077651
Q80	Y76	hb	57.88416988	57.62831029	57.20517872	49.39261976	52.66764562	57.52829786	63.28421053	62.12710765	55.46341463	64.1862008	65.53287982	53.39880906	57.70491803	55.30277685	56.76141258	57.66215253	54.76618705	64.87414188	60.16437437	47.5963259	54.06963339	64.46360153	52.06030151	57.42254001	56.74796748	55.79019074	58.01614764	59.7950335
Q91	Q91	hb	0.030888031	0	0	0.022920009	0	0	0	0	0	0	0	0	0	0.016728003	0	0	0	0	0	0	0	0	0	0	0	0	0	0
Q91	S90	hb	0.084942085	0.062495118	0	0.080220032	0	0	0	0	0	0	0	0.046400124	0	0.050184008	0	0	0	0	0	0.071573422	0	0	0	0	0	0	0	0
Q97	Q97	hb	0.007722008	0	0.014072615	0.022920009	0.048947626	0	0	0	0	0	0	0	0	0	0	0	0.044964029	0	0	0	0	0	0.020100503	0	0	0	0	0
Q97	G98	hb	0.239382239	0.078118897	0.056290459	0.022920009	0	0	0.042105263	0	0	0.221141088	0	0.007733354	0	0.150552024	0.043066322	0	0	0.457665904	0.041932238	0.131217941	0	0.191570881	0.040201005	0.085120872	0.081300813	0	0.038446751	0.078833268
Q97	P94	hb	78.03861004	58.65166784	77.31494512	78.27183131	70.58247675	67.5375525	76.10526316	78.21011673	65.46341463	76.33790358	83.78684807	74.65006573	60.98360656	68.63499498	76.03359173	70.68187218	77.38309353	33.40961098	69.64944649	72.89753072	72.10053032	71.26436782	70.57286432	17.82431052	62.68292683	69.00544959	70.04998078	31.45447379
Q97	S90	hb	0.463320463	0.132802125	0.168871376	1.019940408	0	0.021356873	2.084210526	0	0	0.475453339	0	0.023200062	0	0.200736032	0.043066322	0	0	0	0.226434083	0.238578075	0.092229652	0.095785441	0.010050251	0	0	0	0.038446751	0
Q97	S99	hb	0.162162162	0.00781189	0.070363073	0.309420124	0.048947626	0.056951662	0.252631579	0	0	0.409111013	0	0.007733354	0	0.050184008	0.19379845	0.047517225	0	1.601830664	0.226434083	0.035786711	0.092229652	0.670498084	0.020100503	0.663942799	0.243902439	0	0.422914264	0.315333071
Q97	W93	hb	0.054054054	1.312397469	0.21108922	0.091680037	0.391581008	0.526802876	0.084210526	0	0.43902439	0.011057054	0	0.262934034	0.327868852	0.568752091	0.043066322	0.451413637	0.089928058	0	0.410935928	0.250506978	0.069172239	0.095785441	0.32160804	0	0.894308943	0.136239782	0.192233756	0
E171	E171	hb	10.51737452	27.45879228	30.08725021	7.861563145	8.712677435	32.88246601	15.85263158	27.23735409	49.12195122	30.5285272	41.49659864	4.663212435	8.06557377	45.0150552	19.91817399	49.34663816	1.933453237	5.034324943	5.132505871	43.96993916	59.00391976	48.18007663	13.65829146	45.74395642	3.739837398	46.45776567	39.40792003	47.22112732
E171	E175	hb	19.37451737	45.6370596	47.45285674	22.39284896	25.64855605	38.46372891	30.50526316	44.8767834	53.26829268	43.26625387	51.92743764	25.94540252	34.95081967	32.18467715	12.29543497	57.44832502	26.03417266	39.24485126	35.32371687	40.9042109	51.11828453	52.01149425	20.99497487	53.64317331	2.113821138	60.69482289	60.55363322	56.9964525
E171	H188	hb	0.563706564	0.015623779	0.788066423	1.730460692	1.811062163	0.441375383	0	0	0	0.121627598	0	5.792282113	2.426229508	0.033456005	0	0	1.618705036	0	1.400536733	0	0	0.191570881	2.140703518	0.017024174	0	0	0.230680507	0
E171	K126	hb	1.513513514	0.468713382	0.4784689	0.997020399	0.24473813	1.850929024	38.02105263	34.24124514	0.048780488	0.641309155	2.267573696	0.07733354	0.196721311	1.538976246	10.27131783	0.237586125	0	0.114416476	0	0.023857807	0.046114826	2.586206897	0	4.239019408	0	0.068119891	0	0.197083169
E171	M174	hb	0.023166023	0.015623779	0.014072615	0.034380014	0.048947626	0.007118958	0.315789474	0.518806744	0	0.011057054	0	0.007733354	0.131147541	2.275008364	0	0.071275837	0.044964029	0.800915332	0.259979873	0	0.115287065	0.095785441	0.060301508	0	0	0	0.038446751	0.078833268
E175	E175	hb	0.038610039	0	0	0	0	0.007118958	0.042105263	0	0	0	0	0	0	0.050184008	0	0	0	0	0.025159343	0	0.115287065	0	0	0.017024174	0	0	0	0
E175	H188	hb	12.29343629	1.609249277	5.797917253	10.18794408	12.92217327	8.172563537	0.084210526	1.037613489	6.243902439	9.763379036	7.936507937	6.557884154	6.163934426	5.536968886	0.043066322	3.302447137	9.982014388	7.322654462	4.419657833	6.477394727	1.798478211	7.471264368	9.547738693	4.783792986	0	2.656675749	6.1514802	4.02049665
E175	L189	hb	0.540540541	0.890555425	0.351815367	0.045840018	0.048947626	14.67929095	24.04210526	37.22438392	12.73170732	4.577620522	6.12244898	0	4.721311475	0.401472064	40.52540913	12.30696127	0.044964029	1.601830664	5.367326401	0	8.508185382	20.40229885	1.768844221	17.1773919	41.05691057	13.82833787	15.57093426	11.66732361
E185	H188	hb	0.239382239	0.046871338	0.070363073	0.194820078	0.48947626	0.220687691	0.463157895	0.129701686	0.048780488	0.121627598	0.113378685	0.541334777	0.196721311	0.016728003	0.559862188	0.261344737	0	0.457665904	0.243206978	0.011928904	0.714779802	0.095785441	1.567839196	0.051072523	0.243902439	0.408719346	0.230680507	0.039416634
E185	T187	hb	0.733590734	12.12405281	4.531381931	0.045840018	0	1.203103866	2.294736842	1.68612192	0.780487805	1.348960637	0.566893424	0.030933416	0.721311475	1.957176313	2.863910422	0.926585887	0	1.258581236	1.3418316	0.322080401	1.360387365	1.053639847	0	0.544773578	5.365853659	2.179836512	0.653594771	0.394166338
E193	E193	hb	10.81853282	13.06147957	12.01801295	11.01306441	12.53059227	8.272228946	10.35789474	7.782101167	8.585365854	5.915524104	6.689342404	10.52509473	7.803278689	9.618601539	9.130060293	8.885721074	13.4442446	8.695652174	8.235491446	21.24537755	8.646529859	6.417624521	9.51758794	9.856996936	7.804878049	9.264305177	8.842752787	0.788332676
E193	L196	hb	18.23938224	22.56073744	11.94764987	17.93490717	22.61380323	29.20908379	27.78947368	31.7769131	29.31707317	28.70411322	28.00453515	20.88778903	31.60655738	19.30411509	26.11972438	30.31598955	22.0323741	25.62929062	28.06943979	17.35655493	28.24533087	29.59770115	15.61809045	28.53251617	23.08943089	24.31880109	27.18185313	26.17264486
E193	K224	hb	0.223938224	0.070307007	0.872502111	0	0	0	0	0	0	0	0	0	0	0.920040147	0	0	0	0	0.008386448	17.78599547	0	0	0.422110553	0	0	0	0	0
E193	Y199	hb	0.316602317	0.039059448	14.4666479	0	0	0	0	0	0	0	0	0	0	15.70759451	0	0	0	0	0	10.87916021	0	0	0.221105528	0	0	0	0	0
E219	E219	hb	39.86100386	51.26162019	42.49929637	41.46229658	30.78805678	29.52231793	0	0	0	28.08491818	35.71428571	0	37.04918033	1.388424222	0	0	5.350719424	6.636155606	0.327071453	2.361922939	0	0	0.32160804	0	0	0	0	0.275916437
E219	L216	hb	0.007722008	0	0	0.022920009	2.643171806	1.516338008	0	0	0	1.868642194	1.133786848	62.748434	0.590163934	0.585480094	0	0	29.63129496	23.798627	33.54579	0.011928904	0	0	24.91457286	0	0	0	0	4.217579819
E219	K126	hb	0.007722008	0	0	0	0.195790504	0.569516623	0	0	0	1.138876603	0.113378685	0.154667079	0	5.68752091	0	0	0	2.631578947	0.318685005	23.45222474	0	0	0	0	0	0	0	0
E219	F170	hb	0.409266409	0	0.112580918	0.103140041	1.517376407	0	0	0	0	0.033171163	0	1.693604516	0.196721311	0	0	0	7.598920863	2.402745995	2.759141228	0	0	0	12.66331658	0	0	0	0	0
E219	T70	hb	70.44015444	80.0640575	68.58992401	27.42379097	29.07488987	67.44500605	0	0	0	37.83724016	36.16780045	0.03866677	5.573770492	0	0	0	0.854316547	1.258581236	1.91211003	0	0	0	12.40201005	0	0	0	0	0
E241	E241	hb	55.07335907	49.78517303	49.97185477	35.27389411	53.74449339	49.11368976	55.28421053	61.08949416	50.34146341	52.44360902	49.77324263	52.32387286	54.8852459	20.14051522	56.58914729	51.00974103	50.40467626	56.97940503	46.98926535	21.94918287	53.10122204	53.83141762	52.8040201	47.76983316	56.2601626	37.8746594	53.21030373	55.22270398
E241	H239	hb	65.08108108	70.29919538	67.99887419	16.94934678	68.4287812	50.48052965	56.29473684	43.83916991	50.04878049	53.57142857	49.65986395	69.99458665	56.19672131	1.538976246	62.03703704	45.18888097	68.03057554	63.95881007	47.09828916	0	57.96633618	53.44827586	69.50753769	47.61661559	56.74796748	5.722070845	58.82352941	64.76152937
E241	L243	hb	0.038610039	0	0	0.034380014	0	0.014237916	0	0	0.048780488	0	0	0.007733354	0	0.066912011	0.086132644	0.071275837	0	0	0.03354579	0.011928904	0.046114826	0	0.010050251	0.017024174	0	0.068119891	0	0
E272	E272	hb	0.108108108	0	0	0	0.048947626	0.007118958	0	0	0	0	0	0.278400742	0	0.016728003	0.021533161	0.047517225	0.134892086	0	0.06709158	0.011928904	0	0	0.020100503	0	0.081300813	0	0	0
E272	K315	hb	53.51351351	68.47121319	63.36898396	59.38574375	62.65296133	76.89186303	80.21052632	77.17250324	80.43902439	81.43520566	80.15873016	24.24406465	78.03278689	44.64703914	79.54349699	79.59135187	41.14208633	78.94736842	73.70848708	11.96469044	14.57228499	48.37164751	2.874371859	76.13210759	62.27642276	79.29155313	83.31410996	77.09893575
E272	Y112	hb	45.25096525	0	0.422178441	1.031400413	37.15124816	0.113903325	0.042105263	0	0	0.011057054	0.22675737	72.33005955	0	0	0.947459087	0.023758612	7.73381295	0	3.731969138	0	0.069172239	0	15.08542714	0.017024174	0.81300813	0.068119891	1.422529796	0
E272	Y274	hb	0.494208494	0.078118897	0.886574726	0	1.321585903	0.113903325	0.063157895	0.129701686	0	0.09951349	0	13.2008352	0.196721311	14.3693543	0.021533161	0	7.508992806	0	0.43609527	0.715734224	2.974406272	4.214559387	3.206030151	0	2.113821138	0	0.038446751	0
E308	E308	hb	7.281853282	51.45691743	14.56515621	33.56635343	2.545276554	4.976151491	22.18947368	4.928664073	6.731707317	6.523662096	16.4399093	10.81122883	4.327868852	17.79859485	26.22739018	1.282965075	26.43884892	1.487414188	9.577323046	27.98520816	0.115287065	5.363984674	11.14572864	35.49540347	26.91056911	0.476839237	25.22106882	0.275916437
E308	G258	hb	0.749034749	0	0	0	0	0.021356873	0	0	0	0	0	0	0	0	0	0	0	0	0	0	0.691722389	0.287356322	0	0	0	0	0	0
E308	G309	hb	2.432432432	0.031247559	1.041373487	0.389640156	0.881057269	2.641133338	0.315789474	0.518806744	0.43902439	7.10968598	1.360544218	0.533601423	3.213114754	0.702576112	0	0.784034212	0.674460432	19.33638444	4.000335458	0.727663128	1.083698409	1.724137931	0.713567839	0.680966973	0	0.204359673	0	22.46748128
E308	H256	hb	0.77992278	0	0	0	0.195790504	0.106784367	0.421052632	0.129701686	0.048780488	0	0	0	0	0	0	0.09503445	0	0	0	0	0.161401891	1.340996169	0	0.034048349	0	0.136239782	0	0
E308	L307	hb	0.007722008	0.00781189	0.028145229	0.137520055	0.342633382	0.113903325	0.378947368	0.259403372	0.87804878	0.011057054	0	0	0.196721311	0.016728003	0	0	9.352517986	0	0	0	0	0	0.060301508	0	0	0	0	0
E308	K261	hb	0.154440154	0	8.865747256	5.603942242	0.587371512	1.31700719	0	0.129701686	0	11.74259177	0	2.289072771	10.29508197	15.38976246	0	0	0.899280576	2.860411899	0	4.819277108	49.66566751	16.85823755	5.366834171	0	0	0	0	0.039416634
E308	T266	hb	0.030888031	0	1.407261469	0.034380014	0	2.56994376	0	0	0	0.586023883	0	0	0.06557377	0.418200067	0	0	0	0	0	0.107360134	73.1381139	30.36398467	0.060301508	0	0	0	0	0
E348	I352	hb	83.28957529	75.19725021	73.97973543	73.91702957	82.5256975	63.237702	67.78947368	67.18547341	64.48780488	72.31313578	58.50340136	74.36393164	61.37704918	80.39478086	62.38156761	66.80921834	74.82014388	69.56521739	63.79570614	77.50208756	68.24994236	68.48659004	54.68341709	64.13006469	55.20325203	73.97820163	60.16916571	71.97477335
E348	K351	hb	31.33590734	35.41129599	31.26934985	31.10245244	31.71806167	45.92439667	45.64210526	45.26588846	41.75609756	42.86819991	47.84580499	31.66035109	43.73770492	30.66242891	47.91128338	42.26657163	35.02697842	40.38901602	43.37470647	35.64356436	49.25063408	48.46743295	37.72864322	46.69731018	57.15447154	41.75749319	48.51980008	38.15530154
E348	P345	hb	7.459459459	20.37340833	14.95918942	18.71418749	8.908467939	17.01430911	16.56842105	16.99092088	9.902439024	14.47368421	14.96598639	14.92537313	12.85245902	9.986617598	20.04737295	17.22499406	21.58273381	10.41189931	12.83126468	17.32076822	16.32464837	18.29501916	72.58291457	16.41130405	18.1300813	18.11989101	15.5324875	17.22506898
E348	Y344	hb	0.007722008	0.054683228	0	0.263580105	0	0	0	0	0	0	0	0.007733354	0	0.384744062	0	0	0	0	0	0	0	0	0	0	0	0	0.038446751	0
E37	E37	hb	0.525096525	0.546832279	0.140726147	3.884941554	7.195301028	5.446002705	0	0	0	0.597080938	0	9.249091331	26.2295082	4.784208765	0.344530577	0.142551675	9.397482014	0	0.192888293	10.8553024	9.753285681	4.501915709	7.135678392	1.787538304	0	0	3.0757401	0
E37	H39	hb	15.82239382	4.562143583	16.77455671	14.45106578	25.59960842	25.969958	9.789473684	14.26718547	35.17073171	18.73065015	10.65759637	36.83396489	48.39344262	10.80628973	5.426356589	23.28344025	27.02338129	19.90846682	18.95337135	18.59716092	26.53908231	23.94636015	28.14070352	27.45999319	3.658536585	26.22615804	11.76470588	13.4016555
E37	L34	hb	87.13513514	81.60299977	83.57725865	63.71762549	47.87077827	75.80266249	94.63157895	93.51491569	92.19512195	90.30296329	92.5170068	57.68308715	14.49180328	57.46068919	91.32213609	92.11214065	46.22302158	94.96567506	90.29688024	34.92783013	61.49412036	74.90421456	62.24120603	83.87810691	95.69105691	93.73297003	74.39446367	94.7575877
E37	K35	hb	0.602316602	0.617139286	0.464396285	0.355260142	0.391581008	0.284758311	0.105263158	0.389105058	0.195121951	0.232198142	0	0.479467945	0.459016393	0.50184008	0.322997416	0.332620575	0.179856115	0.343249428	0.150956055	0.679947513	0.069172239	0.095785441	0.512562814	0.289410964	0	0.068119891	0.461361015	0.078833268
E37	S33	hb	1.003861004	1.562377939	1.266535322	0.813660325	0.342633382	0.298996227	0.273684211	0.518806744	0.536585366	0.608137992	0.22675737	0.40986776	0.131147541	0.568752091	0.667527993	0.451413637	0.539568345	0.343249428	0.662529353	1.18096147	0.184459304	0.670498084	0.804020101	0.306435138	0	0.817438692	0.730488274	0.354749704
E361	E361	hb	0.401544402	0.078118897	0.830284267	2.234700894	1.027900147	1.338364064	0.378947368	0	0.195121951	0.342768686	0.113378685	0.487201299	0.983606557	0.418200067	0.775193798	0.047517225	0.494604317	0.228832952	0.243206978	0.870809973	0.115287065	0	0.361809045	1.583248212	0.406504065	0	1.153402537	0.788332676
E361	G359	hb	0.702702703	2.437309585	1.168027019	0.320880128	1.125795399	1.12479533	0.547368421	0.129701686	0.390243902	0.785050862	1.360544218	1.206403217	1.31147541	0.485112078	0.818260121	0.09503445	0.449640288	0.686498856	0.712848038	0.930454491	0.760894628	0.383141762	0.613065327	0.817160368	0.406504065	0	0.538254517	0.433582972
E361	L357	hb	5.513513514	0.52339661	4.221784408	3.896401559	3.768967205	2.527230014	4.484210526	2.204928664	2.926829268	5.229986732	2.721088435	6.171216457	7.081967213	4.834392774	6.955211025	1.876930387	9.217625899	1.71624714	3.32103321	9.006322319	6.225501499	2.394636015	3.125628141	1.157643854	5.772357724	2.316076294	5.53633218	2.837997635
E361	K35	hb	12.56370656	0.492149051	3.729242893	2.223240889	0.440528634	1.608884459	2.357894737	0	1.268292683	5.229986732	1.020408163	6.380017013	2.229508197	4.265640683	2.8208441	0.047517225	3.597122302	7.437070938	0.645756458	6.584754861	7.977864884	0.957854406	0.653266332	0.680966973	2.032520325	0	1.922337562	1.261332282
E361	S358	hb	14.61003861	13.67861886	14.07261469	12.83520513	19.87273617	15.4125436	21.93684211	27.75616083	27.02439024	16.33126935	28.23129252	13.63390302	2.360655738	13.61659418	14.27648579	29.24685198	16.14208633	14.64530892	20.31197585	9.149469164	12.56629006	26.05363985	18	11.18488253	16.2601626	31.40326975	11.64936563	19.47181711
E361	W276	hb	34.67953668	0.015623779	14.62144666	35.88127435	59.66715614	35.4808856	53.85263158	82.61997406	65.70731707	44.99115436	64.96598639	38.38063568	2.885245902	40.21411843	43.99224806	80.8030411	47.57194245	45.19450801	61.31331768	12.89514494	39.79709477	65.8045977	56.99497487	16.78583589	59.10569106	83.10626703	43.32948866	51.1627907
E49	E49	hb	7.745173745	6.601046793	6.642274135	9.511803805	4.356338718	18.20317506	10.18947368	9.208819715	7.268292683	13.03626714	12.13151927	5.467481247	15.67213115	13.46604215	10.03445306	9.384651936	6.879496403	9.839816934	14.12277759	15.55529047	12.05902698	8.141762452	7.547738693	14.60674157	7.56097561	12.05722071	17.68550557	3.547497044
E49	G51	hb	0.007722008	0.023435669	0	0.022920009	0	0.007118958	0	0	0	0	0	0	0	0.033456005	0	0	0	0	0.008386448	0.011928904	0.023057413	0	0	0	0	0	0	0
E49	K48	hb	7.915057915	9.030544489	11.38474529	7.85010314	8.370044053	2.512992098	4.505263158	12.71076524	20.3902439	5.782839452	1.247165533	10.62562834	6.032786885	15.23921044	12.9414298	7.198859587	12.90467626	12.58581236	6.096947333	7.706071812	11.7362232	19.44444444	13.29648241	3.132448076	2.032520325	14.91825613	1.307189542	9.341742215
E49	S47	hb	5.845559846	5.562065464	5.868280326	7.609443044	7.53793441	1.302769275	3.157894737	3.501945525	2.048780488	3.903140203	3.741496599	4.995746655	1.180327869	6.44028103	3.660637382	3.635067712	6.115107914	3.661327231	3.404897685	6.560897054	4.403965875	2.298850575	6.572864322	3.03030303	4.87804878	2.792915531	4.30603614	3.153330706
E49	Y203	hb	54.51737452	51.67565034	57.50070363	55.42058217	38.96231033	84.29557913	60.67368421	56.0311284	57.12195122	71.35117205	52.2675737	50.67666847	84.06557377	65.08865841	73.53574505	61.48728914	56.78956835	73.22654462	68.7856424	67.54145294	70.87848743	71.9348659	62.81407035	73.64657814	57.88617886	74.31880109	76.58592849	25.69964525
E57	E57	hb	7.606177606	7.686899461	10.28708134	9.397203759	6.314243759	14.52267388	19.78947368	21.91958495	21.12195122	19.32773109	21.6553288	8.723223262	9.770491803	6.105720977	20.93023256	20.55119981	7.104316547	18.76430206	19.2972157	9.185255875	16.20936131	12.54789272	13.2361809	14.43649983	27.07317073	20.84468665	20.26143791	25.73906188
E57	S226	hb	4.347490347	0.320287478	0.464396285	0.252120101	0.146842878	2.555705845	0	0.129701686	0.097560976	1.337903582	0	3.510942696	3.147540984	0.016728003	0.021533161	0.451413637	7.329136691	2.059496568	0.058705133	4.043898366	0.069172239	0.095785441	1.015075377	0.323459312	0	0.136239782	0.115340254	0.315333071
E57	T55	hb	60.00772201	67.04163737	68.78694061	57.55214302	65.29613314	51.35616146	66.33684211	73.92996109	70.58536585	67.66917293	65.53287982	49.95746655	45.7704918	68.45098695	66.1498708	72.10738893	58.67805755	57.89473684	67.2676954	67.02851008	59.90315887	54.40613027	58.66331658	59.73782772	77.96747967	70.57220708	65.97462514	73.39377217
E57	Y40	hb	0.115830116	0.117178345	0.112580918	0.14898006	0.097895252	0	0	0	0	0	0	0.378934344	0.06557377	0.133824021	0	0	0.134892086	0	0	0.047715615	0.023057413	0	0.130653266	0	0	0	0	0
E61	G212	hb	0.007722008	0.023435669	0.182943991	0	0	0	0	0	0	0	0	0	0	0	0	0	0	0	0	0	0	0	0	0	0	0	0	0
E61	G63	hb	0.038610039	1.046793219	0	0	0.048947626	0.007118958	0	0	0	0.044228218	0	0.286134096	0	0.033456005	0.387596899	0.261344737	3.462230216	0.114416476	11.60684334	0.011928904	0.23057413	0	2.361809045	2.349336057	36.17886179	0	54.59438677	5.912495073
E61	K224	hb	35.63706564	34.23951254	16.94342809	37.14187486	6.852667646	7.731188154	3.810526316	4.150453956	8.341463415	17.10526316	21.88208617	52.67960715	19.14754098	46.68785547	36.90783807	18.0565455	54.94604317	16.24713959	32.85810131	4.342120959	32.62623934	57.85440613	51.55778894	53.13244808	36.91056911	34.80926431	51.94156094	13.91407174
E61	T319	hb	34.20849421	36.74712913	71.86884323	42.26449691	84.92413118	63.8285755	89.36842105	89.23476005	88.29268293	71.06368863	58.27664399	28.31954219	21.18032787	33.79056541	16.70973299	71.51342362	10.65647482	80.32036613	11.02817846	88.01145175	15.54069633	2.777777778	0.180904523	16.30915901	31.30081301	46.73024523	27.06651288	88.96334253
E61	Y199	hb	67.65250965	61.59675025	47.53729243	62.20490488	58.24767499	29.05958568	49.89473684	62.38651102	31.85365854	32.18708536	21.99546485	74.41806511	19.3442623	59.70224155	57.94573643	31.19505821	68.07553957	28.48970252	10.5753103	62.71024693	45.51533318	85.53639847	64.81407035	56.4351379	2.601626016	41.14441417	5.113417916	15.64840363
E61	V211	hb	10.74131274	0	0	8.778363511	1.321585903	3.089627679	67.30526316	65.23994812	16.48780488	5.462184874	26.98412698	0	0	0	1.098191214	5.868377287	0.044964029	0.457665904	0.008386448	0	0	0	0.010050251	0	0	0	0	0
G103	F101	hb	0.200772201	0.085930787	0.140726147	0.171900069	0.146842878	0.156617071	0.210526316	0.129701686	0.195121951	0.541795666	0.566893424	0.139200371	0.06557377	0.117096019	0.19379845	0.142551675	0.134892086	1.14416476	0.226434083	0.119289037	0.415033433	0.478927203	0.08040201	0.817160368	0.081300813	0	0.499807766	0.985415845
G103	S90	hb	0.007722008	0	0.070363073	1.570020628	0	0	0.063157895	0	0	0.221141088	0	0	0	0.050184008	1.162790698	0	0	0.114416476	0.109023818	0	0	0	0	0	2.357723577	0	0.653594771	0
G115	T113	hb	3.544401544	7.140067182	6.248240923	5.076782031	2.790014684	6.229088062	4.252631579	1.556420233	0.780487805	12.5608138	3.06122449	0.796535457	16.06557377	6.055536969	6.998277347	2.0907579	8.767985612	15.78947368	11.38040926	4.819277108	0.069172239	0.383141762	4.412060302	0.017024174	1.951219512	0.204359673	7.112648981	7.84391013
G115	T141	hb	34.24710425	28.8883681	33.35209682	31.21705249	20.85168869	35.76564391	38.08421053	33.07392996	14.87804878	42.39274657	33.33333333	10.8498956	50.95081967	29.85948478	39.44875108	25.37419815	27.3381295	50.80091533	37.9067427	26.23165931	1.452617016	18.96551724	16.96482412	24.08920667	46.09756098	18.80108992	36.13994617	61.80528183
G115	W138	hb	0.262548263	0	3.405572755	0.022920009	0	0	0	0	0	0	0	0	0	0	0	0	1.214028777	0	0	0	0	0	0.020100503	0	0	0	0	0
G115	Y112	hb	0.015444015	0	0.21108922	0.022920009	0	0	0	0	0.634146341	0	0	0.023200062	0	0	0	0.047517225	0	0	0	0	0	0.095785441	0.472361809	0	0	0	0	0
G115	Y142	hb	59.16602317	55.44098117	56.02307909	49.72495989	59.7650514	56.70249875	62.73684211	62.38651102	64.29268293	58.19327731	66.32653061	64.79003944	42.29508197	60.99029776	61.80017227	61.46353053	50.13489209	53.66132723	66.39550486	58.18919241	20.59026977	61.39846743	56.7638191	69.78209057	56.74796748	66.55313351	63.12956555	36.93338589
G116	T113	hb	0.054054054	0	0	0	0	0	0	0	0	0	0	0	0	0	0	0	0.089928058	0	0	0	0	0	0	0	0	0	0	0
G116	T141	hb	1.621621622	6.140145301	4.207711793	5.340362136	2.153695546	1.31700719	0.905263158	1.426718547	0.536585366	1.581158779	2.040816327	2.644807053	1.901639344	4.93476079	0.968992248	2.2808268	7.508992806	1.14416476	1.392150285	4.449481093	25.73207286	17.72030651	7.537688442	0	0.081300813	0	1.038062284	1.891998423
G116	W138	hb	29.88416988	20.97492383	31.36785815	21.18954848	28.73225649	22.8162597	31.55789474	39.55901427	5.219512195	26.05042017	30.95238095	48.72786327	14.29508197	24.03813985	40.80534022	11.49916845	20.32374101	27.80320366	33.79738343	30.77657163	1.63707632	17.24137931	25.42713568	0	54.06504065	0	28.64282968	12.84982263
G116	Y142	hb	0.123552124	0.078118897	0.253307064	0.97410039	0	0.028475831	0.021052632	0	0	0.011057054	0	0	0	0.217464035	0	0	1.034172662	0	0.008386448	0.047715615	1.01452617	0	3.889447236	0.017024174	0	0	0	0
G145	I298	hb	0.007722008	0	0	0	0	0	0	0	0	0	0	0	0	0	0	0	0.044964029	0	0	0	0	0	0	0	0	0	0	0
G145	S146	hb	0.131274131	0.203109132	0.014072615	0.137520055	0.930004895	0	0	0	0.097560976	0	0	1.361070296	0	0.050184008	0.021533161	0.09503445	0.044964029	0	0	0.119289037	0.023057413	0	0.251256281	0.017024174	0.081300813	0	0	0
G145	T113	hb	53.85328185	56.27685337	33.2395159	45.47329819	32.55017132	63.66483947	63.74736842	62.51621271	67.85365854	72.44582043	64.05895692	8.7000232	73.90163934	62.93074607	63.69509044	72.27369922	40.51258993	76.54462243	69.1211003	51.36585948	67.09707171	56.51340996	51.06532663	68.40313245	49.51219512	68.11989101	56.28604383	74.57627119
G145	Y260	hb	0.092664093	0	0	0	0	0	0	0	0	0	0	0	0	0	0	0	0	0	0	0	0	0	0	0	0	0	0	0
G156	G159	hb	0.007722008	0.015623779	0	0.034380014	0	0.014237916	0.042105263	0	0	0.022114109	0	0.015466708	0	0.016728003	0.043066322	0.023758612	0	0	0.025159343	0.035786711	0.069172239	0.095785441	0.020100503	0.017024174	0	0	0	0.078833268
G156	Y160	hb	76.64092664	78.29857042	79.10216718	80.66697227	78.51199217	78.70719727	66.14736842	68.48249027	62.73170732	74.92260062	72.10884354	64.7127059	79.47540984	53.54633657	57.36434109	67.07056308	53.41726619	64.3020595	51.33344515	59.79959442	64.65298593	60.63218391	56.83417085	66.80286006	62.11382114	64.373297	52.59515571	59.24320063
G159	I155	hb	80	78.21263964	74.69743878	76.42677057	77.48409202	80.91407418	75.32631579	81.58236057	73.70731707	75.82927908	73.58276644	77.07060552	76.85245902	80.56206089	61.41257537	77.0016631	82.14928058	77.23112128	72.92854747	81.92771084	71.1782338	73.75478927	84.05025126	74.97446374	82.5203252	77.86103542	77.12418301	76.98068585
G183	F179	hb	0.818532819	1.827982189	2.096819589	1.386660555	3.475281449	1.25293657	1.221052632	1.037613489	0.780487805	1.238390093	1.020408163	1.956538551	0.852459016	1.555704249	0.990525409	1.473033975	2.383093525	2.173913043	1.828245555	1.705833234	1.798478211	1.245210728	1.728643216	0.783112019	1.382113821	0.544959128	0.61514802	0.748916043
G183	P180	hb	25.93050193	17.14709788	20.06754855	23.36694935	15.27165932	22.93728198	22.29473684	24.90272374	23.41463415	22.19150818	21.88208617	18.23524863	22.29508197	21.06055537	21.57622739	22.90330245	17.49100719	20.70938215	18.44179805	20.68471907	18.79179156	20.11494253	21.77889447	25.57030984	21.46341463	23.56948229	25.10572857	23.72881356
G202	L209	hb	78.45559846	77.84548082	78.17337461	42.505157	32.94175233	6.278920766	77.36842105	83.65758755	76.73170732	4.79876161	51.81405896	72.2372593	0	46.37002342	58.22566753	76.59776669	78.2823741	0.114416476	31.18919826	0	75.2593959	78.16091954	62.63316583	0.034048349	66.99186992	59.60490463	0	0
G202	Y199	hb	0.054054054	0.054683228	0	0.114600046	0	0.007118958	0	0	0	0	0	0.007733354	0	0	0	0	0.089928058	0	0	0.167004652	0	0	0	0	0	0	0	0
G212	Y221	hb	17.66023166	25.17772049	13.67858148	18.30162732	1.272638277	0.327472058	22.27368421	24.2542153	2.634146341	0	0	0.464001237	1.049180328	0.368016059	0.236864772	0	0.809352518	0	0	0.70380532	5.30320498	9.961685824	0.391959799	0	0	0	0	0
G214	K126	hb	3.884169884	6.569799234	4.264002252	8.629383452	0	0	1.557894737	3.242542153	0.341463415	3.792569659	1.927437642	0	0	2.425560388	1.184323859	0.66524115	0.809352518	0.228832952	0.092250923	2.672074436	0	0.574712644	0.010050251	0	0	0	0	0.118249901
G214	Y221	hb	0.077220077	0.023435669	0.182943991	3.071281229	0	0	0	0	0.536585366	0	0	0	0	0.066912011	0	2.043240675	0.674460432	0	0	0.011928904	1.152870648	4.214559387	2.432160804	0	0	0	0	0
G220	L216	hb	22.54826255	31.68502461	17.53447791	15.73458629	10.08321096	5.709404143	8.842105263	6.225680934	2.975609756	9.475895621	12.47165533	38.13316836	11.27868852	0.016728003	0.516795866	0.85531005	17.58093525	10.29748284	5.845353908	0	0	0	3.477386935	0.62989445	0	0.817438692	0	6.661411115
G220	K67	hb	58.17760618	56.4799625	62.38390093	15.16158606	60.79295154	23.59934506	44.16842105	41.1154345	11.02439024	16.57452455	29.70521542	1.794138118	1.770491803	0.334560054	0.710594315	1.663102875	7.374100719	1.945080092	5.434417981	0	0	0	1.618090452	0	0	0	0	0
G222	K224	hb	49.22779923	41.11397547	31.97298058	48.10909924	33.52912384	31.94988254	37.6	38.78080415	31.02439024	34.80760725	10.54421769	63.09643492	37.1147541	51.18768819	54.52196382	36.56450463	56.5647482	29.74828375	29.99832271	26.74460217	54.78441319	72.70114943	46.71356784	57.50766088	25.04065041	37.94277929	6.997308727	31.13914072
G222	S66	hb	0.015444015	0.00781189	0	0.252120101	0	0.690538905	0.042105263	0	0	6.291463954	49.65986395	0	0	0.317832051	0	0	1.933453237	0.457665904	4.579000335	0	0	0	2.010050251	0	2.032520325	0	0.192233756	0
G27	L45	hb	0.007722008	0	0	0.011460005	0	0	0	0	0	0.011057054	0.113378685	0.007733354	0	0	0	0	0	0	0	0	0	0	0	0	0	0	0	0
G258	P304	hb	16.54826255	0	0	0	0	0	0	0	0	0	0	0	0	0	0	0	0	0	0	0	0	0	0	0	0	0	0	0
G263	H296	hb	0.1003861	0	0	0	0	0	0	0.389105058	0	0	0.113378685	0	0	0	0	0.023758612	0	0	0	0	5.118745677	8.620689655	0.010050251	0	0	0	0	0
G263	K261	hb	17.86872587	32.08343098	18.89952153	12.58308503	21.34116495	12.0239197	6.673684211	5.577172503	5.707317073	9.122069881	7.142857143	39.83450623	17.1147541	13.28203413	11.32644272	6.319790924	35.20683453	9.610983982	13.0828581	17.07026124	3.412497118	10.1532567	35.82914573	8.869594825	15.28455285	5.994550409	11.80315263	8.080409933
G263	M265	hb	2.965250965	2.359190688	0.956937799	4.893421957	1.223690651	1.131914288	1.136842105	0.778210117	0.390243902	4.168509509	0.907029478	0.170133787	0.524590164	2.275008364	0.344530577	0.403896412	1.438848921	4.004576659	3.203622945	2.994154837	0.115287065	1.053639847	2.201005025	0.39155601	0.081300813	0.272479564	0.076893502	2.010248325
G268	G270	hb	0.015444015	0	0.408105826	0.034380014	0	0	0	0	0.048780488	0.022114109	0.113378685	0.99760266	0	0.050184008	0.021533161	0.023758612	0	0.114416476	0.058705133	0.011928904	0	0	0.060301508	0	0	0	0	0.118249901
G268	T111	hb	0.015444015	0	0	0	0	0	0	0	0	0	0	0	0	0	0	0	0	0	0	0.011928904	0	0	0	0	0	0	0	0
G268	W271	hb	52.57915058	28.82587298	58.26062482	50.87096035	41.99706314	15.70442087	21.36842105	18.02853437	16.34146341	11.4440513	15.30612245	82.8860877	40.45901639	39.9799264	12.87683032	14.92040865	46.7176259	16.24713959	17.19221738	61.75593463	0.138344478	13.40996169	76.64321608	8.205652026	18.04878049	21.11716621	16.26297578	54.39495467
G270	K315	hb	22.78764479	19.334427	17.14044469	3.667201467	19.62799804	55.4139674	34.82105263	32.81452659	40.73170732	50.34276869	31.29251701	48.44172918	35.54098361	15.0217464	44.57364341	34.66381563	18.34532374	34.66819222	35.81013083	20.05248718	28.63730689	27.20306513	56.90452261	53.50697991	27.39837398	26.22615804	30.18069973	29.3653922
G270	T255	hb	11.2046332	2.085774549	35.80073178	2.498280999	10.7195301	6.157898484	3.389473684	1.297016861	14.87804878	8.303847855	38.88888889	2.11120563	2.950819672	3.111408498	2.002583979	21.62033737	9.577338129	10.98398169	37.40355585	2.719790051	0.115287065	0	9.557788945	11.03166496	28.7804878	47.41144414	57.0165321	35.94797004
G270	T68	hb	2.177606178	15.88938364	6.895581199	9.832683933	1.321585903	2.31366128	0.273684211	1.167315175	3.756097561	0.044228218	0.113378685	0.154667079	0.06557377	0.802944128	1.744186047	8.695652174	0	0	1.987588058	1.705833234	0.046114826	0.095785441	0.010050251	13.34695267	20.97560976	5.245231608	4.882737409	0.354749704
G286	L283	hb	1.644787645	0.031247559	12.89051506	0.12606005	0.538423886	6.26468285	0.694736842	1.297016861	0.195121951	0.386996904	0.680272109	0.224267265	0.524590164	1.739712278	2.304048234	0.593965312	1.753597122	0.114416476	0.830258303	10.80758678	0.368918607	1.053639847	38.81407035	0.612870276	0.243902439	0.068119891	0.461361015	0
G286	S288	hb	0.108108108	0.624951176	5.544610189	0.469860188	0.048947626	0.170854987	6.631578947	0	2.585365854	1.360017691	0.22675737	0.023200062	0.06557377	1.137504182	0.215331611	0.403896412	0.179856115	1.601830664	0.16772895	5.284504354	0.138344478	0.191570881	0.020100503	0.527749404	0.081300813	0	0.269127259	0.197083169
G286	Y274	hb	2.200772201	0.52339661	2.321981424	0.469860188	5.090553108	6.314515555	17.43157895	4.280155642	1.024390244	0.497567448	18.93424036	1.562137499	1.770491803	2.709936434	28.22997416	4.680446662	1.124100719	0.57208238	14.17309628	1.801264464	15.6559834	28.0651341	0.994974874	1.855635002	20	10.83106267	18.14686659	0
G309	G331	hb	1.32046332	26.66197953	12.7357163	24.69630988	23.73959863	29.41553357	6.757894737	24.12451362	35.51219512	4.433878815	32.65306122	0	0.524590164	8.732017397	0.021533161	33.85602281	11.60071942	0.686498856	18.84434753	0.09543123	3.204980401	9.482758621	0.281407035	42.39019408	0	22.88828338	0	0
G309	L307	hb	0.416988417	0	0.886574726	0.813660325	0.097895252	2.520111056	0.126315789	0.389105058	0.048780488	0.818222026	0	0.533601423	0.393442623	1.288056206	0	0.166310287	1.753597122	0.228832952	0.050318685	0.811165454	0.023057413	0	0.311557789	0	0	0	0	0
G309	P330	hb	0.44015444	0	0	0	0.538423886	0	8.842105263	0	0	0	0	0	0	0	0.301464255	0	3.552158273	0	0	0	0	0	0.502512563	0	0.162601626	0	0.038446751	0
G317	S318	hb	0.409266409	1.578001719	0.182943991	0.206280083	0.048947626	0.754609525	0.126315789	0.389105058	0.536585366	1.691729323	3.287981859	0.649601732	2.163934426	0.150552024	0.430663221	1.282965075	0.494604317	1.029748284	2.700436095	0.202791363	1.083698409	0.766283525	1.336683417	0.62989445	0	7.42506812	2.46059208	2.6803311
G317	S64	hb	0.015444015	1.218654793	0	0	0	0	0	0	0	0	0	0	0	0	0	0	0.089928058	0	0	0.011928904	0	0	0.874371859	0	0	0	0	0
G321	T319	hb	40.37837838	36.37997031	24.00788066	14.65734586	26.04013705	12.58631736	9.515789474	9.338521401	10.34146341	7.728881026	4.308390023	37.93210115	1.049180328	57.74506524	1.141257537	1.971964837	41.0971223	9.38215103	0.083864475	51.16306811	0.138344478	1.915708812	5.115577889	1.77051413	0	0.068119891	4.459823145	1.379582184
G321	Y203	hb	3.606177606	5.069916413	7.106670419	6.039422416	8.174253549	8.742080159	4.631578947	3.501945525	5.170731707	4.356479434	7.256235828	5.88508236	7.737704918	7.243225159	11.26184324	5.868377287	4.451438849	4.347826087	8.344515263	6.417750209	5.095688264	7.088122605	6.211055276	10.0102145	11.8699187	2.997275204	15.80161476	18.9988175
G331	K35	hb	0.648648649	1.874853527	1.027300873	1.409580564	2.692119432	1.559051755	0.378947368	0	0	0.740822645	0.113378685	2.049338798	9.836065574	2.157912345	1.528854436	0	1.798561151	0.800915332	1.786313318	4.067756173	1.222042887	0.478927203	3.909547739	0.153217569	1.056910569	0	2.46059208	0.394166338
G335	S33	hb	91.71428571	94.33637997	94.97607656	94.82007793	96.08418992	96.64697088	96.25263158	95.97924773	97.51219512	95.53295002	98.5260771	94.16905112	95.67213115	93.81063901	96.6838932	97.41031124	94.24460432	94.2791762	96.83830929	93.85661458	96.58750288	97.31800766	94.66331658	96.20360912	95.93495935	96.59400545	96.65513264	96.09775325
G36	L34	hb	0.16988417	0.359346926	0.168871376	1.764840706	0.685266765	0.647825158	0.042105263	0	0.048780488	0.353825741	1.133786848	0.842935581	2.754098361	1.053864169	0.473729543	0.427655025	0.944244604	0.228832952	0.184501845	2.111415961	1.383444777	0.766283525	1.386934673	0.306435138	0.406504065	0.068119891	2.46059208	0.275916437
G36	S33	hb	0.409266409	0.124990235	0.365887982	0.217740087	0	0.042713747	0.189473684	0	0.195121951	0.154798762	0	0.108266955	0	0.669120107	0.172265289	0.071275837	0.089928058	0	0.050318685	0.870809973	0.092229652	0	0.522613065	0	0	0	0.384467512	0.078833268
G359	I356	hb	11.28185328	5.608936802	11.06107515	9.763923906	8.565834557	10.64284189	7.178947368	2.464332036	7.219512195	10.72534277	7.596371882	10.41682778	26.2295082	12.39544998	12.0585702	3.682584937	9.127697842	17.73455378	7.094934586	14.15960873	12.17431404	9.961685824	6.060301508	11.96799455	9.268292683	4.019073569	15.18646674	7.84391013
G359	Y354	hb	0.007722008	0	0.014072615	0	0	0.007118958	0	0.129701686	0.048780488	0.011057054	0	0	0	0	0	0.023758612	0	0	0	0	0	0	0	0	0	0	0	0
G44	V54	hb	76.01544402	76.70494493	75.3869969	73.14920926	71.95301028	73.79511639	73.91578947	68.74189364	70	73.21981424	77.55102041	71.85832496	73.1147541	75.6105721	75.51679587	71.94107864	72.75179856	73.3409611	76.70244884	73.64905165	74.75213281	73.85057471	71.69849246	72.96561117	78.69918699	74.52316076	73.01038062	76.03468664
G51	K48	hb	11.15057915	11.34286384	10.49817056	9.557643823	10.81742535	10.37944045	10.27368421	7.911802853	9.707317073	9.376382132	11.56462585	11.63096435	9.114754098	10.55536969	8.613264427	11.54668567	9.352517986	9.038901602	9.158000671	9.972563521	10.37583583	10.1532567	9.798994975	8.495062989	6.74796748	11.44414169	7.151095732	6.976744186
G51	S47	hb	1.683397683	1.710803843	2.603433718	7.105202842	2.055800294	2.384850858	2.673684211	2.33463035	2.146341463	2.299867315	3.401360544	1.801871472	3.278688525	2.509200401	3.186907838	2.209550962	2.787769784	2.402745995	3.245555183	2.421567458	2.282683883	1.340996169	2.56281407	2.417432755	4.959349593	1.771117166	3.306420607	2.759164367
G63	K67	hb	1.521235521	9.663307554	4.123276105	0.320880128	0.097895252	0	0	0	0	0.033171163	0	0.03866677	0.786885246	3.245232519	0	0	4.091726619	0	3.178463603	0.787307646	4.081162094	0.095785441	0.72361809	0	0	0	0	0
G63	S66	hb	67.42857143	53.58956332	56.22009569	46.48177859	89.08467939	88.48864526	90.31578947	94.16342412	91.85365854	82.10968598	55.78231293	93.13278169	84	72.14787554	86.6709733	91.4468995	74.10071942	93.02059497	57.44716538	86.52033878	79.87087849	84.96168582	29.96984925	88.01498127	93.82113821	94.75476839	94.15609381	85.37642885
G75	L78	hb	0.038610039	0.023435669	0.014072615	0.045840018	0.097895252	0.042713747	0.105263158	0.259403372	0	0.055285272	0.113378685	0.100533601	0.06557377	0.066912011	0.043066322	0.047517225	0.134892086	0.228832952	0.083864475	0.059644519	0	0.095785441	0.030150754	0.051072523	0	0	0	0.157666535
G75	T72	hb	0.007722008	0	0.014072615	0.022920009	0.097895252	0	0	0	0	0	0	0.030933416	0	0.050184008	0	0	0	0	0	0.011928904	0	0	0.180904523	0.017024174	0.081300813	0	0	0
G98	S99	hb	0.007722008	0.054683228	0.014072615	0.011460005	0	0	0	0	0	0	0	0.007733354	0	0	0.021533161	0	0	0	0	0	0	0	0	0	0	0	0	0
H188	L189	hb	11.57528958	13.65518319	13.35491134	11.21934449	9.15320607	4.214423008	0.231578947	0.518806744	2.87804878	4.964617426	3.968253968	6.148016395	3.344262295	9.367681499	0.19379845	2.969826562	4.04676259	4.347826087	3.765514928	25.06262674	2.397970948	3.831417625	5.296482412	4.068777664	0.162601626	5.517711172	5.997693195	2.798581001
H188	K224	hb	97.0965251	96.17217405	97.08696876	95.27847811	95.1052374	98.51213782	98.75789474	97.92477302	99.31707317	98.85006634	98.29931973	95.58425489	97.90163934	94.56339913	98.94487511	97.24400095	97.25719424	98.97025172	97.95370681	98.61624717	98.52432557	98.94636015	78.96482412	99.2679605	98.45528455	99.31880109	98.3467897	99.17225069
H188	M174	hb	0.007722008	0	0	0	0	0	0	0	0	0	0	0	0	0	0	0	0	0	0	0	0	0	0	0	0	0	0	0
H188	V191	hb	21.93822394	23.26380752	3.86996904	17.82030713	11.99216838	2.413326689	0.736842105	0	0	4.091110128	0	11.70056453	2.557377049	18.1331549	0.172265289	1.829413162	31.78956835	11.32723112	0.612210668	4.043898366	0	0	5.628140704	0	0	0	0.038446751	1.300748916
H256	L252	hb	27.28185328	16.38934458	15.26878694	19.71120788	50.66079295	73.17576707	43.38947368	55.25291829	64.82926829	73.72843874	38.66213152	23.55579615	32.6557377	48.26028772	37.68303187	61.10715134	44.6942446	39.58810069	51.14894331	29.77454372	52.80147567	48.94636015	16.11055276	69.85018727	37.4796748	46.52588556	31.87235679	33.78005518
H256	L307	hb	5.088803089	64.78400125	5.474247115	30.01375201	45.47234459	11.31914288	60.25263158	53.17769131	72.29268293	14.56214065	54.30839002	0.131467017	0.196721311	4.098360656	48.49267873	68.09218342	15.55755396	51.14416476	4.117745723	0.369796016	0	0	4.592964824	11.78072863	44.55284553	42.71117166	42.9834679	45.5656287
H256	T255	hb	1.799227799	0.437465823	13.28454827	0.848040339	17.96377876	0.007118958	2.484210526	0	4.926829268	0.92879257	8.73015873	21.47552393	0	0.050184008	0	2.304585412	13.48920863	0.114416476	1.685675948	0.19086246	0	0	3.557788945	0	0	0	0	0
H256	W271	hb	0.015444015	0	0.070363073	0	0	0.007118958	0	0.129701686	0	0	0.453514739	0	0	0	0	0	0	0	0.016772895	0	0	0	0	0	0	0	0	0
H296	I298	hb	1.521235521	1.351456917	15.57838446	5.535182214	2.496328928	8.32206165	0.547368421	0.259403372	0.097560976	42.07209199	0	0.935735829	24.72131148	0.485112078	2.174849268	0.1900689	3.327338129	36.72768879	0.40254948	1.69390433	1.936822688	2.203065134	2.462311558	0.153217569	0.081300813	0	0.538254517	29.40480883
H296	K261	hb	0.077220077	0.132802125	1.449479313	52.78478111	0.685266765	0.021356873	0.021052632	0	0	0.088456435	0	0	0	5.904984945	0.215331611	0	0.044964029	0	0.03354579	3.781462484	0	0	0.271356784	0.034048349	0	0	0.076893502	0.039416634
H296	M291	hb	1.72972973	0.234356691	2.293836195	0.309420124	0	1.551932797	2.757894737	5.447470817	1.12195122	3.151260504	2.494331066	0.177867141	8	2.241552359	0.861326443	5.155618912	2.652877698	1.487414188	14.08084535	0	24.71754669	4.118773946	1.929648241	1.447054818	4.390243902	1.089918256	16.26297578	0.51241624
H296	P290	hb	1.575289575	1.01554566	1.393188854	0.068760028	2.741067058	1.067843668	13.43157895	17.63942931	12.73170732	4.113224237	33.67346939	0.030933416	0.06557377	1.68952827	2.8208441	19.60085531	0.539568345	0.228832952	8.864475008	0.011928904	0.069172239	2.969348659	1.738693467	7.167177392	9.512195122	48.5013624	0.076893502	0
H296	S146	hb	0.038610039	0	0.23923445	0.011460005	0	0	0	0.259403372	0	0	0	0	0	0	0	0	0	0	0	0	69.5642149	24.71264368	0	0	0	0	0	0
H296	V262	hb	0.94980695	0.031247559	0.154798762	0.057300023	0	0.099665409	0.189473684	0.129701686	0.097560976	0.563909774	0	0	0.327868852	0.050184008	0.064599483	0.237586125	0.044964029	0.686498856	0.117410265	0.334009305	0.069172239	0.287356322	0.08040201	0.068096697	0	0.068119891	0	0.51241624
H39	I32	hb	96.71042471	96.37528318	96.27075711	96.58491863	97.84630445	96.73239838	95.22105263	96.36835279	96.87804878	96.35117205	97.27891156	97.60266027	97.18032787	97.5075276	96.38242894	96.69755286	97.57194245	96.45308924	96.83830929	97.41142789	97.09476597	97.03065134	97.5678392	97.13993871	96.82926829	97.27520436	96.30911188	96.76783603
H39	L34	hb	0.069498069	0.054683228	0.112580918	0.137520055	0	0.270520396	0.231578947	0	0	0.685537373	0.907029478	0.030933416	0	0.150552024	0.40913006	0.451413637	0	0.114416476	0.20127474	0.059644519	0.138344478	0	0.030150754	0.102145046	0.162601626	0.340599455	0.461361015	1.103665747
H39	L8	hb	0.007722008	0	0	0.045840018	0	0	0	0	0	0	0	0	0	0	0	0	0	0	0.083864475	0.011928904	0	0	0	0	0	0	0	0
H39	P4	hb	0.030888031	0.24998047	0.084435688	0.045840018	0.24473813	0.007118958	0	0	0	0.011057054	0	0.33253422	0	0.117096019	0	0	0	0	0.092250923	0.047715615	0	0	0.050251256	0.034048349	0	0	0	0
H39	Y40	hb	2.200772201	2.163893446	1.604278075	1.535640614	1.125795399	0.484089129	0.526315789	0.648508431	0.292682927	0.254312251	0	1.005336014	0.262295082	2.62629642	0.301464255	0.166310287	2.473021583	0.457665904	0.352230795	2.827150185	0.207516717	0.383141762	1.155778894	0.272386789	0	0.544959128	0.115340254	0.197083169
H92	H92	hb	0.023166023	0.031247559	0.056290459	0.080220032	0.048947626	0	0.021052632	0	0	0	0.113378685	0.092800247	0	0.050184008	0	0	0	0	0.016772895	0.131217941	0.046114826	0.095785441	0.020100503	0	0	0	0	0
H92	L161	hb	0.084942085	0.031247559	0	0.378180151	0	0	0	0	0	0	0.113378685	0	0	0.384744062	0	0	0	0	0	0.035786711	0.092229652	0	0.100502513	0	0	0	0	0
H92	K82	hb	0.092664093	0.093742676	0.028145229	0.022920009	0.978952521	0.007118958	0	0	0	0.033171163	0	0.100533601	0	0.50184008	0.043066322	0	0	0	0.23482053	0.09543123	0.737837215	0.095785441	0.010050251	0	0	0.136239782	0.076893502	18.56523453
H92	S165	hb	3.822393822	11.07725959	6.276386153	4.698601879	6.265296133	11.89577846	7.894736842	12.84046693	7.024390244	5.605926581	6.575963719	18.19658186	20.32786885	4.717296755	9.819121447	9.289617486	8.138489209	3.089244851	10.49983227	10.16342598	3.573899009	2.394636015	9.949748744	11.28702758	6.341463415	7.42506812	6.266820454	5.321245566
I104	F101	hb	12.56370656	11.31942817	18.74472277	47.9944992	6.461086637	1.345483021	9.305263158	1.426718547	1.170731707	44.10659	12.92517007	9.179491145	1.049180328	12.76346604	53.5960379	1.23544785	9.217625899	22.65446224	25.78832607	10.64058213	1.752363385	2.203065134	3.51758794	0.255362615	53.00813008	0.817438692	62.36063053	0.078833268
I131	Y134	hb	0.216216216	0.25779236	0.253307064	0.355260142	0.195790504	0.861393892	0.884210526	1.167315175	0.731707317	1.55904467	0.566893424	0.239733973	1.114754098	0.234192037	3.273040482	1.568068425	0.134892086	1.487414188	1.03991949	0.119289037	1.567904081	0.957854406	0.954773869	4.783792986	10.16260163	1.294277929	9.650134564	1.537248719
I131	Y135	hb	89.63706564	90.79759394	88.17900366	85.88127435	87.61625061	75.46095252	71.26315789	72.63294423	75.70731707	68.98496241	78.68480726	76.68393782	68.13114754	88.25694212	54.69422911	78.64100737	75.85431655	68.87871854	80.25830258	88.13074078	62.2780724	75.4789272	64.09045226	59.39734423	0.325203252	65.80381471	2.921953095	69.37327552
I155	F158	hb	0.007722008	0	0	0	0	0.042713747	0.863157895	0	0	0.033171163	0	0	0	0.016728003	11.13264427	0.047517225	0	0.114416476	0.125796713	0	0	0	0.010050251	0	0.243902439	0.068119891	0	0
I155	S151	hb	45.55212355	32.74744161	55.09428652	78.23745129	58.34557024	19.22830498	25.51578947	27.1076524	22.34146341	53.82574082	16.4399093	43.16758178	37.70491803	65.6072265	18.62618432	27.27488715	62.90467626	49.19908467	44.75847031	62.32852201	49.75789716	60.82375479	63.35678392	34.47395301	0	34.46866485	0	36.77571935
I25	M20	hb	40.88803089	40.84837122	41.00759921	43.12399725	54.23396965	55.76279633	56.56842105	50.32425422	55.95121951	55.59486953	61.79138322	24.01979739	62.09836066	39.62863834	62.166236	55.99904966	37.99460432	54.80549199	62.49580678	36.60980556	61.24048882	54.50191571	41.41708543	62.63193735	63.25203252	55.65395095	60.55363322	65.1556957
I25	V19	hb	0.092664093	0.242168581	0.126653532	0.045840018	0	0	0	0	0	0.011057054	0	0.03866677	0	0.100368016	0	0	0.089928058	0.114416476	0	0.083502326	0	0	0.050251256	0	0	0	0	0
I278	S279	hb	0.007722008	0	0	0.011460005	0	0	0	0	0	0	0	0	0	0	0	0	0	0	0	0	0	0	0.010050251	0	0	0	0	0
I278	Y354	hb	46.03088803	0.296851808	36.91246834	13.70616548	34.31228585	49.81846658	67.64210526	69.64980545	65.31707317	58.61344538	75.96371882	33.71742325	5.704918033	41.68618267	74.05254091	68.80494179	24.77517986	64.53089245	72.84468299	21.69867589	71.54715241	72.03065134	42.70351759	20.56520259	69.02439024	73.70572207	80.69973087	57.74536855
I298	S146	hb	42.56370656	60.54214514	26.17506333	11.64336466	50.07342144	46.88545597	58.37894737	60.18158236	74.3902439	14.40734188	60.77097506	42.38651303	0.852459016	64.9882904	64.01808786	68.54359705	51.93345324	5.949656751	70.64743375	60.57497316	0.207516717	0.862068966	57.24623116	80.04766769	80.32520325	76.08991826	83.73702422	0.039416634
I32	S33	hb	0.015444015	0.015623779	0	0.011460005	0	0.014237916	0	0	0	0	0	0	0	0	0	0	0	0	0	0.035786711	0	0	0.010050251	0	0	0	0	0
I338	Y325	hb	92.03088803	89.39145379	91.55643118	93.30735732	91.82574645	93.64988966	93.47368421	92.4773022	94.87804878	94.0844759	92.63038549	92.74611399	92.19672131	90.6155905	94.27217916	93.82276075	92.76079137	95.30892449	94.20496478	91.82870094	94.71985243	93.8697318	95.46733668	92.57745999	93.82113821	93.25613079	95.23260285	94.44225463
I352	I356	hb	50.77992278	60.82337317	54.71432592	51.79922072	29.95594714	47.77532569	50.27368421	41.50453956	45.46341463	45.93100398	46.82539683	48.26386204	40.19672131	43.24188692	47.82515073	41.12615823	42.13129496	42.56292906	35.31533043	51.425504	46.92183537	50.57471264	1.59798995	53.33673817	40.08130081	41.14441417	37.33179546	50.53212456
I356	L360	hb	10.63320463	36.57526756	13.58007318	18.5079074	16.78903573	16.39495978	19.45263158	19.5849546	13.85365854	15.00442282	15.41950113	15.82244219	9.639344262	11.8768819	13.45822567	15.63316702	17.94064748	13.50114416	19.48171754	16.10402004	14.31865345	13.50574713	21.12562814	14.94722506	17.64227642	15.05449591	14.87889273	14.38707134
I356	S358	hb	0.015444015	0	0.056290459	0.011460005	0	0	0	0	0	0	0	0	0	0	0	0	0	0	0	0.023857807	0	0	0	0	0	0	0	0
I62	S66	hb	0.741312741	5.39801578	0.042217844	0	0	0	0	0	0	0	0.22675737	0	1.704918033	0.100368016	0.021533161	0	1.303956835	0	3.178463603	0.035786711	7.40142956	0	5.688442211	0	0	0	0.961168781	0
I62	V223	hb	0.656370656	1.695180064	0.788066423	0.916800367	13.21585903	13.5758525	6.505263158	2.075226978	8.682926829	7.784166298	61.33786848	2.188539169	46.29508197	0.602208096	15.6546081	9.004514136	3.102517986	18.76430206	47.90338812	0.28629369	36.06179387	3.735632184	32.50251256	21.82499149	67.80487805	24.65940054	40.52287582	26.13322822
I62	V65	hb	48.46332046	40.55151941	51.1539544	19.94040798	47.13656388	56.58147647	52.69473684	52.39948119	56.92682927	49.40291906	11.67800454	25.99180264	44.39344262	19.23720308	55.87855297	54.45473984	35.83633094	49.5423341	7.807782623	21.43624001	37.37606641	36.39846743	60.33165829	48.24651004	52.76422764	48.70572207	42.32987313	50.76862436
L106	L109	hb	0.864864865	12.27247871	1.37911624	3.976621591	1.615271659	0.25628248	0.189473684	0.389105058	1.170731707	0.342768686	0.793650794	2.36640631	1.180327869	0.43492807	0.645994832	0.997861725	0.944244604	0.343249428	0.327071453	0.858881069	0.461148259	0.957854406	1.809045226	0.612870276	1.056910569	0.817438692	1.153402537	0.315333071
L106	L85	hb	0.030888031	0.00781189	0	0	0	0.135260198	0.021052632	0	0	0.011057054	0	0.085066894	0.196721311	0	0.064599483	0.071275837	0	0	0.025159343	0.023857807	0.438090846	0.191570881	0.060301508	0.051072523	0.081300813	0	0.076893502	0
L107	L85	hb	30.52509653	10.16326849	21.81255277	12.52578501	18.30641214	28.04869367	26.8	28.14526589	28.97560976	20.27863777	23.01587302	20.19178718	26.03278689	17.78186685	25.12919897	30.48229983	24.86510791	23.22654462	23.02918484	22.81999284	26.03181923	26.72413793	29.35678392	32.09056861	31.30081301	29.63215259	34.25605536	16.83090264
L107	S105	hb	0.416988417	3.109132099	0.985083028	5.248682099	3.279490945	0.576635581	1.052631579	0.259403372	0.292682927	1.735957541	0.793650794	3.093341582	0.590163934	2.475744396	1.765719208	0.213827512	0.899280576	0.57208238	2.51593425	1.264463796	1.291215126	1.053639847	0.341708543	0.374531835	0.975609756	0.885558583	0.230680507	0.433582972
L107	T111	hb	94.87258687	83.91531912	85.18153673	94.61379785	92.07048458	96.27678508	94.86315789	95.07133593	93.07317073	97.50110571	92.85714286	89.62183899	97.24590164	95.50016728	95.67183463	93.32382989	94.33453237	97.71167048	95.64743375	96.11117738	96.56444547	97.31800766	91.29648241	96.18658495	94.95934959	94.6866485	92.92579777	98.46275128
L107	Y260	hb	0.015444015	0	0	0	0	0	0	0	0	0	0	0	0	0	0	0	0	0	0	0	0	0	0	0	0	0	0	0
L109	S105	hb	47.07335907	28.44309038	36.54658035	21.90006876	37.10230054	54.56681142	50.06315789	46.95201038	36.14634146	52.94117647	41.95011338	27.97927461	48.91803279	53.16159251	52.21791559	42.26657163	40.73741007	55.03432494	46.55317008	48.84886079	50.08070095	45.97701149	30.87437186	45.86312564	43.65853659	44.95912807	42.79123414	51.0445408
L109	S154	hb	58.94208494	51.51160066	54.95356037	62.96126518	52.76554087	49.87541824	58.56842105	56.0311284	47.90243902	24.59088899	55.44217687	36.98863197	32.52459016	14.90465038	29.95262705	46.61439772	23.33633094	37.87185355	29.10097283	26.1839437	36.40765506	40.3256705	34.74371859	40.16002724	12.76422764	50.47683924	30.33448674	27.67047694
L109	Y112	hb	35.23552124	19.60003125	39.5581199	39.46825579	30.73910915	38.21456539	23.89473684	21.91958495	26.19512195	36.5656789	18.25396825	46.29959013	40.19672131	38.82569421	34.88372093	25.35043953	37.5	40.16018307	36.5649111	17.78599547	30.71247406	33.14176245	35.34673367	34.83146067	23.49593496	22.41144414	16.14763552	48.20654316
L117	W138	hb	0.023166023	0.015623779	0	0	0	0	0	0	0.097560976	0.055285272	0	0	0	0.016728003	0	0.213827512	0.044964029	0	0.016772895	0.011928904	0	0	0	0.357507661	0	0.408719346	0	0
L149	Y112	hb	73.85328185	75.53316147	45.4967633	39.02131561	79.83357807	87.94048551	85.62105263	81.84176394	83.90243902	84.56435206	75.05668934	71.47165726	92.6557377	72.68317163	87.36003445	84.74697078	62.67985612	87.64302059	86.01140557	80.11451748	9.061563293	25.86206897	73.82914573	88.91726251	92.92682927	86.71662125	88.61976163	90.69767442
L157	L161	hb	82.03088803	81.73580189	84.66084999	79.47513179	83.55359765	82.20260554	83.66315789	80.15564202	84.68292683	82.43034056	85.48752834	83.99969067	83.21311475	85.06189361	84.96985357	83.53528154	86.91546763	86.95652174	85.5585374	84.19420255	84.29790178	83.81226054	83.98994975	82.78855975	88.69918699	81.74386921	85.73625529	83.32676389
L157	P153	hb	53.66795367	55.14412936	56.4171123	62.56016502	52.8144885	61.05218196	53.81052632	56.54993515	71.17073171	44.51570102	60.99773243	69.0124507	60.78688525	44.3459351	48.40654608	70.87194108	43.83992806	46.22425629	53.24555518	47.15495646	78.30297441	74.42528736	55.51758794	71.84201566	9.512195122	72.20708447	15.301807	73.63027197
L157	S154	hb	0.193050193	0.179673463	0.168871376	0.080220032	0.146842878	0.071189578	0.357894737	0.518806744	0.048780488	0.110570544	0.22675737	0.131467017	0	0.618936099	1.162790698	0.118793062	0.449640288	0.343249428	0.50318685	0.262435882	0.253631543	0	0.341708543	0.085120872	4.227642276	0.136239782	5.382545175	0.51241624
L161	F158	hb	0.030888031	0	0	0.080220032	0.048947626	0.028475831	0.042105263	0	0	0.011057054	0	0.085066894	0	0.016728003	0.021533161	0.023758612	0.044964029	0	0.494800403	0.023857807	0.023057413	0	0.532663317	0	0	0	0	0.078833268
L161	S165	hb	60.23938224	60.74525428	54.99577822	63.63740545	55.40871268	47.94618068	64.06315789	60.83009079	51.26829268	64.26360018	68.36734694	69.7007192	50.81967213	65.03847441	53.27304048	53.17177477	53.68705036	63.95881007	57.62328078	71.22748419	76.61978326	66.18773946	33.12562814	46.0844399	59.26829268	54.49591281	63.89850058	50.33504139
L166	K82	hb	0.015444015	0.023435669	0	0.034380014	0	0.042713747	0.168421053	0	0.048780488	0.022114109	0	0.007733354	0	0	0.882859604	0	1.169064748	0	0.176115398	0.059644519	0	0	1.015075377	0.051072523	0	0	0	0
L173	F170	hb	1.351351351	0.156237794	0.084435688	0.183360073	0	8.464440806	23.85263158	7.522697795	0.097560976	1.061477222	0.113378685	0.185600495	0.131147541	0.217464035	31.73987941	0.142551675	1.214028777	0	3.840992955	0.453298342	0.23057413	1.053639847	7.969849246	0.766087845	51.70731707	0.068119891	0.538254517	0.51241624
L173	P169	hb	82.30888031	83.68877431	81.63523783	83.9903736	86.68624572	75.85961415	42.61052632	67.83398184	86.68292683	85.32728881	86.73469388	81.64101771	86.68852459	79.34091669	22.69595177	86.695177	79.22661871	86.49885584	78.22039584	71.74042705	86.28083929	85.63218391	68.16080402	86.19339462	2.845528455	83.99182561	83.39100346	84.11509657
L173	V178	hb	73.46718147	57.83141942	58.48578666	75.5099702	75.67302986	80.00284758	52.90526316	70.03891051	79.70731707	82.57408226	82.87981859	70.24978733	84.78688525	60.97356976	32.32127476	82.03848895	75.13489209	77.68878719	81.13887957	58.1534057	83.23726078	78.92720307	71.53768844	81.57984338	20.81300813	85.01362398	82.85274894	86.00709499
L182	F179	hb	0.362934363	0.906179205	1.336898396	0.320880128	0.48947626	0.975297216	0.821052632	0.648508431	1.317073171	0.884564352	0.907029478	0.340267574	1.245901639	0.301104048	0.559862188	1.377999525	0.404676259	0.57208238	0.63737001	0.334009305	0.668664976	0.478927203	0.130653266	0.732039496	1.138211382	0.749318801	0.499807766	1.024832479
L182	V178	hb	73.6988417	64.75275369	62.74978891	76.87371075	74.74302496	66.60496903	66.98947368	68.74189364	65.56097561	65.72313136	64.96598639	74.874333	69.31147541	74.974908	69.05684755	65.62128772	73.78597122	70.0228833	74.47165381	79.42264106	69.95619092	69.63601533	78.25125628	65.28770855	65.28455285	66.41689373	68.43521722	65.07686244
L184	F179	hb	49.38223938	63.04976174	59.35828877	47.85697914	38.76651982	70.5559906	68.67368421	69.1309987	66.87804878	68.03405573	62.92517007	33.02915474	72.6557377	61.04048177	70.6287683	66.71418389	33.22841727	62.92906178	57.82455552	47.21460098	69.67950196	75	40.53266332	71.46748383	67.07317073	67.57493188	68.89657824	67.32361056
L184	T187	hb	0.030888031	0.00781189	1.533915001	0	0	0.605111412	2.294736842	5.188067445	1.170731707	1.072534277	0	0	1.114754098	0	2.153316107	2.732240437	0	1.14416476	0.226434083	0	1.222042887	1.62835249	0	0.817160368	0.894308943	0	1.460976547	0.394166338
L189	K224	hb	14.27027027	17.09241466	26.41429778	11.83818474	22.80959373	24.65295081	21.2	24.51361868	18.92682927	16.66298098	14.05895692	4.438945171	23.73770492	4.817664771	12.18776916	11.04775481	3.372302158	16.93363844	12.99899363	14.18346654	15.28706479	7.471264368	5.015075377	7.848144365	13.7398374	11.17166213	5.651672434	13.20457233
L189	V191	hb	2.077220077	0.304663698	3.194483535	0.217740087	0.097895252	0.007118958	0	0	0.048780488	0.011057054	0	0.239733973	0	4.24891268	0	0	0.044964029	0	0.06709158	12.90707384	0	0	1.206030151	0.034048349	0	0	0	0
L196	P192	hb	17.01930502	13.50675728	4.038840417	17.88906716	15.81008321	3.773047626	3.810526316	3.372243839	3.170731707	3.781512605	3.968253968	12.08723223	3.868852459	20.22415524	3.273040482	3.563791875	8.81294964	4.805491991	3.715196243	26.1958726	3.228037814	4.789272031	24.14070352	3.796390875	4.227642276	5.245231608	4.229142637	4.099329917
L196	Y199	hb	37.47490347	45.12147488	31.87447228	38.90671556	36.85756241	33.03908308	34.63157895	31.38780804	30.14634146	30.32950022	34.92063492	39.03023741	35.47540984	33.1214453	37.9414298	27.48871466	38.1294964	35.01144165	41.78128145	11.4994632	37.32995158	31.32183908	30.15075377	29.97957099	45.12195122	32.76566757	30.29603998	34.76547103
L209	Y199	hb	0.038610039	0.031247559	0.014072615	0	0	0	0	0	0	2.454666077	0	0	0	0.016728003	0	0	0.044964029	1.029748284	0	0	0	0	0	0	0	0	0	0
L209	V211	hb	0.007722008	0	0	0.504240202	0.048947626	0.761728483	0	0	1.073170732	0.132684653	0.113378685	0.108266955	0.721311475	0.334560054	0.279931094	1.924447612	0.449640288	1.14416476	3.430057028	0.668018609	0.138344478	0.095785441	0.452261307	1.055498808	1.300813008	0.204359673	1.422529796	1.379582184
L230	F233	hb	0.084942085	0.062495118	0.098508303	0.080220032	0.146842878	0.854274934	1.389473684	0.389105058	0.829268293	1.194161875	4.308390023	0.170133787	0.262295082	0.033456005	4.371231697	1.99572345	0.044964029	4.805491991	2.398523985	0.202791363	6.502190454	1.915708812	0.512562814	0.970377937	4.796747967	4.564032698	2.191464821	4.099329917
L230	S226	hb	89.55212355	77.22052965	86.08218407	86.64909466	85.31571219	92.56780807	92.90526316	95.07133593	93.80487805	89.67271119	89.00226757	89.52903874	93.44262295	77.46738039	93.60465116	92.32596816	86.78057554	91.18993135	85.18114727	85.69724442	92.29882407	92.14559387	84.73366834	92.90091931	89.10569106	91.75749319	90.42675894	91.56484036
L230	V234	hb	65.54440154	56.15967503	62.96087813	63.15608526	73.95986295	63.85705133	61.09473684	61.99740597	66.48780488	66.14329943	56.34920635	64.85190627	62.8852459	57.94580127	50.58139535	63.05535757	66.0971223	54.11899314	61.99261993	56.97244423	54.30020752	62.16475096	58.68341709	63.58529111	48.69918699	60.89918256	58.3621684	54.15845487
L231	V234	hb	0.030888031	0.054683228	0.028145229	0.080220032	0	0.014237916	0.147368421	0	0.048780488	0.022114109	0.113378685	0.054133478	0	0.083640013	0.150732127	0.023758612	0	0.457665904	0.06709158	0.083502326	0.092229652	0	0.16080402	0.017024174	0.243902439	0.136239782	0	0.078833268
L238	V234	hb	50.19305019	36.30966331	48.77568252	44.98051799	56.87714146	50.61578985	51.24210526	58.8845655	56.09756098	47.77753207	55.2154195	55.58734823	51.3442623	47.84208765	49.6124031	56.90187693	54.99100719	42.21967963	50.31868501	48.574496	57.62047498	53.44827586	47.1959799	51.88968335	54.63414634	49.79564033	51.55709343	45.28971226
L243	P240	hb	73.65250965	72.54901961	72.82578103	70.98326839	62.99559471	69.88680857	75.36842105	73.92996109	70.63414634	69.30561698	75.17006803	71.63405769	70.42622951	65.54031449	77.49784668	72.03611309	66.59172662	77.34553776	74.02717209	69.42621973	74.47544386	67.91187739	77.84924623	66.78583589	77.31707317	69.82288828	79.04652057	77.02010248
L252	T255	hb	6.432432432	8.421217092	22.68505488	0.641760257	4.111600587	1.86516694	11.26315789	4.150453956	24.14634146	5.80495356	43.65079365	29.10061093	0.393442623	4.215456674	0.559862188	14.80161559	8.003597122	2.745995423	11.82489098	1.037814625	1.936822688	1.053639847	17.6281407	0.544773578	0.487804878	0.136239782	0.30757401	0.275916437
L252	W248	hb	86.54826255	85.04023123	82.46552209	83.38299335	73.42143906	72.25030256	70.82105263	70.03891051	70.48780488	71.55019903	76.98412698	78.16100843	72.91803279	80.84643694	76.35658915	72.48752673	80.12589928	71.73913043	82.97551157	87.25993081	80.83928983	78.5440613	81.30653266	71.07592782	77.31707317	75.40871935	82.81430219	74.89160426
L28	S42	hb	0.1003861	0.093742676	0.070363073	0.469860188	0	0	0	0	0	0	0	0.03866677	0	0.066912011	0	0	0.089928058	0	0.016772895	0.023857807	0	0	0.040201005	0	0	0	0	0
L28	Y43	hb	96.49420849	96.5158972	96.20039403	96.91725877	95.93734704	95.57912722	95.41052632	95.46044099	96.14634146	96.29588678	95.12471655	95.93225582	95.80327869	96.33656741	94.59517657	95.91351865	96.44784173	95.65217391	94.93458571	96.23046642	95.68826378	96.4559387	97.00502513	96.2206333	93.82113821	96.45776567	94.80968858	95.90067008
L269	T255	hb	0.277992278	0.062495118	1.533915001	0.217740087	4.796867352	0.177973945	2.252631579	0.518806744	1.12195122	0.497567448	1.473922902	0.108266955	0.131147541	0	0.064599483	1.781895937	10.70143885	0.114416476	1.94565582	0	4.542310353	0.287356322	0.814070352	0	0	0	0.192233756	0
L269	W271	hb	0.254826255	0.117178345	0.267379679	0.114600046	6.363191385	0.149498113	3.621052632	1.68612192	7.317073171	0.586023883	2.040816327	1.469337252	0	0	0.452196382	4.894274174	11.78057554	0	0.53673264	0.047715615	21.90454231	8.908045977	0.391959799	0	0	0	0	0
L280	Y354	hb	0.038610039	0.023435669	0.042217844	0	0.097895252	0.220687691	0.063157895	0.259403372	0.097560976	0.154798762	0	0.07733354	0.196721311	0.033456005	0.021533161	0.118793062	0.179856115	0.114416476	0.083864475	0.107360134	0.092229652	0.095785441	0.40201005	0.170241743	0.081300813	0	0	0.118249901
L283	S279	hb	81.90733591	81.57175221	76.87869406	71.53334861	79.53989232	71.23229159	70.92631579	71.59533074	59.2195122	63.65546218	75.85034014	84.30129147	73.70491803	77.83539645	70.19810508	66.45283915	74.86510791	63.27231121	73.51559879	66.88536324	77.44985013	74.90421456	73.83919598	78.53251617	77.56097561	74.2506812	77.08573626	64.09144659
L283	Y274	hb	0.486486486	0.929614874	5.361666198	0.057300023	0.342633382	3.103865594	0.294736842	0.907911803	0.43902439	0.287483414	0.566893424	0.015466708	1.770491803	0.284376046	0.882859604	0.546448087	0.584532374	0.228832952	0.26836632	2.338065132	0.046114826	0.095785441	0.542713568	3.796390875	0	0.613079019	0	0.039416634
L293	P290	hb	5.274131274	10.47574408	9.048691247	17.61402705	7.586882036	2.24959066	15.24210526	12.1919585	22.14634146	17.06103494	10.99773243	4.856546284	1.901639344	8.213449314	8.613264427	13.04347826	4.226618705	13.27231121	6.138879571	1.347966122	14.31865345	9.674329502	3.015075377	23.68062649	7.235772358	10.42234332	4.190695886	18.21048482
L293	T289	hb	29.73745174	30.72416217	26.80833099	17.43066697	30.29858052	3.595073681	33.78947368	36.05706874	27.17073171	28.89208315	44.89795918	30.40754775	0.524590164	41.61927066	35.48664944	35.56664291	40.24280576	24.02745995	44.43139886	4.37790767	24.90200599	36.97318008	43.06532663	24.82124617	35.6097561	50.68119891	47.98154556	5.715411904
L293	Y150	hb	0.077220077	0.570267948	16.32423304	0	0.832109643	0.106784367	0.673684211	1.167315175	0.097560976	3.681999115	7.142857143	0.007733354	0	0.100368016	1.485788114	0.356379187	0	0.228832952	0.779939618	0.596445187	0	10.44061303	0	1.072522983	0.081300813	1.771117166	0	0.039416634
L301	Y259	hb	83.51351351	87.86032341	85.89924008	90.08709603	78.9525208	86.004129	80.31578947	82.10116732	73.02439024	77.57629368	67.57369615	67.36524631	76.19672131	42.67313483	86.84323859	85.15086719	91.36690647	77.34553776	64.41630325	68.25718716	0.668664976	34.38697318	82.55276382	88.5257065	90	81.0626703	90.50365244	86.2435948
L307	P304	hb	0.247104247	0	0	0	0	0.06407062	0	0.129701686	0	0	0	0	0	0	0	0	0	0	0	0	47.79801706	26.62835249	0	0	0	0	0	0
L312	Y274	hb	95.2972973	63.25287087	89.079651	92.19573688	93.58786099	89.31444437	95.24210526	92.34760052	89.36585366	93.13356922	92.74376417	97.51759338	92.39344262	89.77919036	94.55211025	89.07103825	92.26618705	96.33867277	91.40389131	90.0990099	89.39359004	94.82758621	94.36180905	69.33946204	92.92682927	93.25613079	93.15647828	97.51675207
L313	F328	hb	98.07722008	96.54714475	91.97860963	97.22667889	94.46891826	92.25457393	96.71578947	97.40596628	96	96.95931004	93.08390023	94.40878509	93.37704918	94.49648712	88.26442722	94.65431219	92.40107914	97.36842105	91.83160013	90.06322319	90.08531243	93.19923372	95.75879397	96.96969697	88.53658537	95.4359673	90.08073818	98.18683484
L334	V329	hb	89.07335907	94.0082806	91.89417394	92.80311712	92.46206559	92.95935075	93.28421053	96.2386511	95.26829268	93.85227775	96.14512472	90.03944011	79.54098361	89.05988625	87.18776916	96.26989784	86.51079137	91.99084668	93.6262999	84.86222116	89.41664745	95.21072797	84.46231156	95.5566905	87.96747967	95.84468665	85.96693579	91.56484036
L357	L360	hb	24.77992278	6.218264198	22.76949057	17.55672702	19.04062653	16.65124226	16.27368421	13.61867704	18	20.57717824	16.78004535	19.44165184	23.3442623	25.84476414	22.91128338	16.39344262	16.72661871	17.39130435	14.68466957	21.67481808	21.39727923	17.52873563	14.35175879	15.42390194	17.72357724	15.80381471	20.33833141	16.94915254
L360	K35	hb	1.343629344	0.031247559	0.112580918	0	0	0	0.021052632	0	0.048780488	0.187969925	0	0.255200681	0	0.351288056	0	0	0.134892086	0	0	0.596445187	0.023057413	0	0.070351759	0	0	0	0.038446751	0
L360	S358	hb	0.007722008	0	0.042217844	0.022920009	0	0.021356873	0	0	0	0.011057054	0	0.007733354	0	0.016728003	0	0	0	0	0	0.047715615	0.023057413	0	0.010050251	0	0.081300813	0	0	0
L45	P26	hb	82.73359073	82.99351613	83.7179848	81.53793262	80.95937347	80.98526376	80.75789474	80.67444877	81.56097561	80.42901371	82.0861678	83.80635682	81.31147541	82.58614921	82.04134367	78.94986933	83.63309353	79.0617849	79.51190876	84.21806036	78.9946968	82.08812261	84.21105528	80.21790943	81.8699187	82.83378747	79.9692426	76.90185258
L8	L11	hb	10.20849421	20.30310132	7.894736842	6.142562457	2.83896231	5.467359579	8.421052632	6.744487678	6.634146341	6.435205661	6.235827664	4.230144614	0.327868852	9.75242556	7.85960379	6.200997862	7.598920863	1.945080092	7.170412613	10.8672313	6.686649758	5.076628352	8.814070352	0.187265918	8.455284553	1.430517711	5.728565936	0.236499803
L8	P4	hb	47.2046332	58.99539099	39.88179004	42.58537703	45.27655409	41.78116324	15.89473684	37.74319066	47.65853659	30.18575851	50.34013605	47.49826	38.03278689	41.82000669	4.543496985	39.27298646	47.61690647	27.80320366	31.8852734	42.56232852	50.49573438	48.65900383	49.1758794	55.68607423	0	59.80926431	21.83775471	32.24280646
L8	V12	hb	63.86100386	62.65135536	66.74641148	68.16410727	75.62408223	69.6803588	66.96842105	67.83398184	74	64.84962406	71.08843537	69.36045163	80.59016393	60.72264972	69.3583118	70.18294132	68.16546763	77.00228833	67.72056357	61.57700107	67.28153101	67.14559387	71.02512563	79.89445012	70.81300813	81.26702997	68.51211073	78.3208514
L73	F69	hb	54.25482625	62.0185923	62.08837602	61.88402475	60.69505629	69.47390902	64.96842105	64.20233463	67.02439024	75.2432552	73.80952381	55.123347	61.1147541	61.75978588	58.67786391	67.26063198	42.13129496	72.08237986	61.18752097	54.3003698	66.58980862	71.4559387	43.09547739	66.81988424	52.5203252	66.07629428	60.20761246	68.70319275
L73	T70	hb	1.166023166	0.359346926	0.225161835	0.080220032	0.146842878	0.078308536	0.084210526	0	0.146341463	0.055285272	0.113378685	0.70373521	0	0.150552024	0.344530577	0.071275837	2.428057554	0.228832952	0.13418316	0.465227246	0.092229652	0.095785441	3.085427136	0.068096697	0.487804878	0.068119891	0.038446751	0.118249901
L73	Y76	hb	0.069498069	0.187485353	0.056290459	0.022920009	0.195790504	0.291877269	0.231578947	0.518806744	0.243902439	0.210084034	0.340136054	0.069600186	0.131147541	0.167280027	0.215331611	0.261344737	0.044964029	0.228832952	0.150956055	0.011928904	0.138344478	0	0.050251256	0.323459312	0.325203252	0.272479564	0.30757401	0.197083169
L85	S105	hb	0.038610039	0.015623779	0.014072615	0.022920009	0	0.035594789	0.021052632	0	0.048780488	0.044228218	0	0.030933416	0	0.033456005	0.086132644	0	0	0	0.016772895	0	0.023057413	0	0.030150754	0.017024174	0	0	0	0.039416634
L96	S90	hb	0.030888031	0.015623779	0.014072615	0.045840018	0	0.049832704	0	0	0	0	0	0.007733354	0	0	0	0	0	0.114416476	0	0	0	0	0	0	0	0	0	0
L96	S99	hb	87.12741313	83.00132802	84.74528567	87.69195508	89.76994616	81.52630455	80.48421053	81.71206226	82.63414634	89.4515701	90.81632653	92.32851288	85.7704918	91.2345266	91.40826873	83.63031599	88.75899281	55.60640732	82.81616907	89.33556006	80.05533779	74.32950192	89.52763819	84.26966292	89.43089431	88.01089918	89.88850442	86.3618447
L96	W93	hb	87.15830116	73.47863448	86.64508866	84.18519367	83.11306902	77.65359151	85.62105263	85.60311284	75.65853659	87.99203892	88.0952381	84.73435929	74.16393443	80.96353295	88.54435831	81.70586838	86.19604317	84.43935927	80.21637035	84.36120721	85.5891169	86.7816092	83.33668342	88.08307797	78.61788618	78.88283379	84.31372549	91.48600709
K126	P213	hb	0.023166023	0.023435669	0.070363073	2.910841164	4.013705335	4.007973233	0.063157895	0	0	7.297655904	2.607709751	2.165339108	2.163934426	3.780528605	4.84496124	0.498930862	2.652877698	9.038901602	10.29017108	21.87760945	0.046114826	1.245210728	0.130653266	0	0	0	0	0.039416634
K21	K21	hb	0.177606178	0.140614015	0.182943991	0.171900069	0	0.014237916	0	0	0	0.022114109	0.113378685	0.239733973	0	0.150552024	0	0.047517225	0.224820144	0	0.025159343	0.155075749	0.023057413	0	0.261306533	0	0.081300813	0	0	0.039416634
K21	P18	hb	0.347490347	0.132802125	0.394033211	0.252120101	0.440528634	0.142379156	0.021052632	0	0.146341463	0.143741707	0.113378685	3.116541644	0	0.133824021	0.086132644	0.023758612	0.449640288	0	0.083864475	0.28629369	0.023057413	0.191570881	0.180904523	0.153217569	0	0	0.076893502	0.157666535
K224	K224	hb	0.015444015	0.00781189	0	0	0	0	0	0	0	0	0	0	0	0	0	0	0	0	0	0	0	0	0	0	0	0	0	0
K224	Y199	hb	0.084942085	0.093742676	0.084435688	0.091680037	0.146842878	0.163736029	0.042105263	0.129701686	0.048780488	0.320654578	0.680272109	0.146933725	0.196721311	0.016728003	0.150732127	0.356379187	0.224820144	0.915331808	0.36900369	0.083502326	0.046114826	0	0.281407035	0.187265918	1.463414634	0.340599455	1.038062284	0.236499803
K224	Y221	hb	0.069498069	0.718693852	0.028145229	0.011460005	0	0.327472058	0.252631579	0.389105058	0	0	0	0.07733354	1.836065574	0	0	0	2.697841727	0	0	1.121316951	0.737837215	0.095785441	2.48241206	0.051072523	0	0	0	0
K224	V211	hb	0.015444015	0	0	0.011460005	0	1.964832349	1.010526316	0.518806744	1.414634146	0.199026979	0.22675737	0	0	0	0.021533161	1.568068425	0	5.034324943	0.025159343	0	0	0	0	0	0	0	0	2.286164762
K224	V223	hb	0.007722008	0.039059448	0	0	0	0.007118958	0	0	0	0	0	0	0	0	0.021533161	0	0	0	0	0	0	0	0.060301508	0	0	0	0	0
K261	M265	hb	0.370656371	0.921802984	1.547987616	0.194820078	0.587371512	0.028475831	0.105263158	0	0	0.143741707	0.340136054	1.430670482	0.131147541	0.234192037	0.021533161	0.09503445	1.214028777	0.686498856	0.083864475	0.131217941	2.213511644	1.724137931	0.854271357	0.051072523	0.081300813	0.068119891	0.038446751	0.236499803
K261	T266	hb	12.03861004	3.179439106	15.38136786	19.09236764	23.98433676	2.434683562	6.126315789	5.706874189	3.170731707	6.446262716	3.06122449	48.65052973	1.967213115	21.8802275	0.322997416	3.112378237	19.64928058	9.153318078	0.989600805	3.149230586	0.438090846	2.107279693	17.32663317	0.697991147	0	2.588555858	0	10.64249113
K281	K281	hb	0.007722008	0.00781189	0	0.011460005	0.048947626	0.014237916	0	0	0	0	0	0.030933416	0	0.033456005	0.021533161	0.047517225	0	0	0	0.059644519	0	0	0	0	0	0	0.038446751	0
K281	S279	hb	1.667953668	0.624951176	1.491697157	1.019940408	1.272638277	1.758382573	2	3.242542153	2.146341463	1.824413976	3.06122449	1.987471967	0.786885246	2.024088324	1.378122308	2.6609646	1.798561151	1.71624714	1.54310634	1.061672432	1.798478211	1.724137931	2.603015075	0.987402111	0.975609756	1.839237057	1.384083045	1.497832085
K315	S64	hb	0.540540541	0.460901492	0.295524909	0.068760028	0.195790504	0.007118958	0	0.129701686	0	0.022114109	0	0.07733354	0.131147541	0.066912011	0	0.118793062	1.528776978	0	0.075478028	1.777406656	1.844593037	1.62835249	0.090452261	0.051072523	0.731707317	0.136239782	0.038446751	0.039416634
K315	T316	hb	0.123552124	0.140614015	0.154798762	0.045840018	2.055800294	0.014237916	0.021052632	0.129701686	0	0.044228218	0	0.33253422	0	0.618936099	0.40913006	0.118793062	2.787769784	0	0.025159343	6.632470476	2.974406272	4.022988506	0.020100503	0	0	0	0	0
K315	T68	hb	0.347490347	0.218732911	0.098508303	0.034380014	0.097895252	0	0	0	0.048780488	0	0	0.525868069	0	0.886584142	0	0	0.179856115	0	0.016772895	5.224859835	0	0	0.763819095	0	0	0	0	0
K315	W271	hb	0.015444015	0.015623779	0	0	0	0	0	0	0	0	0.113378685	0.015466708	0.06557377	0	0	0.047517225	0.044964029	0	0.03354579	0	0	0	0.020100503	0.034048349	0	0	0	0.039416634
K315	Y112	hb	0.007722008	0	0.126653532	0	0	0.007118958	0.021052632	0	0	0.022114109	0.340136054	0	0	0	0	0.1900689	1.124100719	0	0.620597115	0.047715615	3.435554531	0	0	0.017024174	0	0.340599455	0	0
K315	V326	hb	93.63706564	90.69603937	90.40247678	88.96401559	92.46206559	87.82658219	89.70526316	90.6614786	87.75609756	86.35559487	90.92970522	92.19704586	92	91.08397457	89.31955211	89.11855548	91.77158273	87.07093822	89.37437102	91.18454014	90.47728845	90.42145594	92.53266332	87.09567586	88.53658537	88.55585831	90.11918493	89.1604257
K35	K35	hb	0.494208494	0.679634404	0.436251055	0.206280083	0	0.099665409	0.105263158	0.129701686	0.048780488	0.077399381	0.22675737	0.162400433	0	0.167280027	0.19379845	0	0.179856115	0.114416476	0.092250923	0.178933556	0.023057413	0	0.412060302	0.085120872	0	0.136239782	0.192233756	0
K35	S33	hb	0.378378378	0.046871338	0.492541514	0.022920009	0	0.007118958	0.168421053	0	0	0.055285272	0	0.007733354	0	0.602208096	0.021533161	0	0.089928058	0	0.008386448	0.501013957	0.046114826	0	0.040201005	0	0	0	0	0
K351	K351	hb	0.007722008	0	0	0	0	0.007118958	0	0	0	0.011057054	0	0.007733354	0	0	0	0.023758612	0	0	0.008386448	0	0	0	0	0	0	0	0	0
K351	Y354	hb	0.015444015	0.00781189	0.028145229	0	0	0	0	0	0	0	0	0.015466708	0	0.033456005	0	0	0.179856115	0	0	0.071573422	0	0	1.638190955	0.017024174	0	0	0	0
K48	Y203	hb	60.25482625	58.40949926	52.44863496	55.98212239	53.54870289	63.87128924	64.42105263	63.29442283	63.75609756	65.87793012	68.59410431	53.32920888	57.83606557	62.73001004	60.68044789	65.93014968	58.99280576	67.84897025	67.70379067	63.41405225	66.68203828	56.1302682	55.57788945	69.01600272	62.03252033	58.10626703	73.39484814	23.92589673
K67	S151	hb	0.007722008	0	0	0	0	0.035594789	0	0.129701686	1.804878049	0	0.22675737	0	0	0	0.107665805	0.427655025	0	0	0	0	0	0	0	0	0	0	0	0
K67	S64	hb	66.29343629	25.22459183	53.75738812	14.85216594	79.14831131	73.11169645	85.41052632	88.71595331	76.58536585	73.85006634	74.82993197	49.79506612	66.68852459	21.62930746	66.51593454	82.48990259	37.58992806	70.9382151	53.61455887	25.57556961	55.47613558	57.56704981	8.030150754	79.50289411	71.30081301	82.69754768	68.97347174	77.25660229
K67	T70	hb	0.108108108	0.00781189	0.084435688	0.011460005	0.048947626	0.035594789	0.147368421	0.259403372	0.097560976	0.199026979	0.22675737	1.546670791	0.590163934	0.133824021	1.593453919	0.142551675	4.361510791	0.228832952	1.492787655	0.60837409	17.36223196	1.724137931	0.733668342	0.102145046	8.37398374	0.476839237	1.114955786	0.315333071
K67	Y112	hb	0.007722008	0	0	0.011460005	0	25.3790845	1.494736842	1.426718547	17.12195122	2.896948253	0.340136054	0	5.573770492	0.033456005	13.43669251	8.648134949	0	0.343249428	0.46964106	0.011928904	0.207516717	0.670498084	0	4.885938032	0.731707317	1.771117166	8.227604767	1.458415451
K67	Y150	hb	0.501930502	0.593703617	0.717703349	0.160440064	0.48947626	2.98996227	2.421052632	0.648508431	3.073170732	7.485625829	1.133786848	0.015466708	6.098360656	0.301104048	1.227390181	1.971964837	0.224820144	3.089244851	0.06709158	0	0.138344478	0.287356322	0	1.174668029	0.406504065	1.294277929	1.691657055	2.404414663
K9	K9	hb	0.007722008	0	0	0	0	0	0	0	0	0	0	0	0	0	0	0	0	0	0	0	0	0	0	0	0	0	0	0
K9	P4	hb	0.007722008	0	0	0	0	0.19221186	0.168421053	0	0	0.320654578	0	0	0	0	0.043066322	0.023758612	0	0.228832952	0.13418316	0	0.023057413	0	0	0.051072523	0	0	0.115340254	0.354749704
K9	Y43	hb	0.277992278	0.085930787	0.182943991	0.057300023	0.342633382	0.327472058	0.315789474	0.259403372	0.585365854	0.342768686	0.113378685	0.232000619	1.114754098	0.736032118	0.19379845	0.308861962	0.269784173	0.457665904	0.251593425	0.28629369	0.23057413	0.383141762	0.301507538	0.817160368	0.325203252	1.158038147	0.384467512	0.51241624
K9	V12	hb	1.019305019	2.32013124	0.576977202	3.667201467	0.24473813	0.334591016	0.315789474	0.129701686	0.146341463	0.475453339	0.22675737	0.255200681	0	0.869856139	0.172265289	0.261344737	0.71942446	0.343249428	0.30191211	1.2763927	0.461148259	0.287356322	0.180904523	0.034048349	0.325203252	0	0.346020761	0.157666535
K82	K82	hb	0.084942085	0.039059448	0.070363073	0.12606005	0.195790504	0.014237916	0	0	0	0.011057054	0	0.286134096	0	0.066912011	0.043066322	0	0.089928058	0	0.041932238	0.167004652	0.023057413	0	0.16080402	0.017024174	0	0	0.076893502	0
K82	S165	hb	10.30888031	10.62416999	9.949338587	8.297043319	9.006363191	4.855129209	4.821052632	2.983138781	3.56097561	4.1463954	4.761904762	8.205088547	6.754098361	9.836065574	4.672695952	3.777619387	7.239208633	4.576659039	6.935592083	6.656328283	6.663592345	4.406130268	6.673366834	4.954034729	3.25203252	4.564032698	5.728565936	3.862830114
K82	Y76	hb	0.007722008	0	0	0.080220032	0	0	0	0	0	0.011057054	0	0.116000309	0	0.016728003	0	0	0	0	0	0.09543123	0	0	0	0	0	0	0	0
M174	F170	hb	71.80694981	76.86899461	73.8530819	69.16112766	67.15614293	79.56859116	36.52631579	48.11932555	76.68292683	78.6377709	82.53968254	70.01005336	76.91803279	59.43459351	15.11627907	75.14849133	66.36690647	62.92906178	71.77960416	67.82774663	75.58219968	76.34099617	66.35175879	77.37487232	2.357723577	78.74659401	80.77662438	76.58651951
M174	F179	hb	87.33590734	91.68033747	88.95299747	84.93009397	81.44884973	93.87769631	92.29473684	91.43968872	91.90243902	93.49845201	91.49659864	85.1364937	90.49180328	83.7738374	92.11886305	87.00403896	82.14928058	90.27459954	85.92754109	83.75283311	87.11090616	90.3256705	84.55276382	92.61150834	92.35772358	93.59673025	88.04306036	93.06267245
M174	V178	hb	0.154440154	0.156237794	0.281452294	0.080220032	0.048947626	0.06407062	0.4	0.259403372	0.146341463	0.044228218	0.113378685	0.069600186	0	0.334560054	0.861326443	0.118793062	0.404676259	0.343249428	0.142569608	0.715734224	0.138344478	0.095785441	0.140703518	0.034048349	0.325203252	0.136239782	0.038446751	0
M20	V16	hb	69.72200772	74.8300914	75.45735998	72.9887692	71.12090064	82.87890653	84.75789474	87.54863813	84.3902439	83.08270677	84.92063492	78.42394246	81.90163934	74.23887588	84.49612403	84.91328106	78.10251799	87.41418764	84.51023147	73.42240248	85.0587964	84.57854406	71.05527638	81.75008512	83.08943089	84.26430518	86.58208381	85.77059519
M265	T266	hb	0.038610039	0.054683228	0.154798762	0.068760028	0	0.163736029	0	0	0	0.82927908	0	0.015466708	0.06557377	0.117096019	0	0	0	0.686498856	0.083864475	0.011928904	0	0	0.040201005	0.068096697	0	0.136239782	0	0.394166338
M265	V262	hb	80.45559846	87.63377861	87.12355756	77.65299106	89.03573177	91.20096818	91.72631579	90.6614786	92.04878049	85.95754091	89.90929705	94.59438559	89.90163934	86.63432586	94.55211025	91.18555476	89.74820144	85.35469108	92.51090238	86.40104974	76.48143878	81.03448276	88.79396985	94.50119169	94.87804878	88.82833787	96.00153787	81.31651557
M291	S288	hb	35.21235521	35.32536521	25.85139319	39.91519597	28.43857073	31.17391614	29.43157895	29.31258106	22.48780488	34.59752322	38.32199546	23.16912845	30.55737705	28.7387086	30.79242033	30.55357567	22.75179856	35.46910755	32.54780275	34.88011452	29.67489048	43.00766284	16.45226131	30.8988764	30	42.02997275	17.91618608	39.85021679
F158	S154	hb	75.31274131	75.8143895	75.42921475	75.28077011	75.91776799	62.50444935	69.13684211	68.35278859	78.58536585	64.68376824	67.68707483	78.14554172	74.03278689	84.30913349	56.43841516	74.36445712	85.29676259	70.82379863	77.00436095	84.77871884	73.53008992	75.76628352	80.61306533	77.66428328	66.82926829	77.17983651	73.9715494	73.82735514
F322	S318	hb	3.027027027	7.124443403	7.486631016	2.979601192	4.894762604	28.18395387	10.50526316	4.539559014	14.87804878	20.55506413	45.01133787	4.825612868	64.98360656	1.639344262	59.10852713	29.34188643	5.080935252	19.45080092	65.97618249	1.837051175	55.45307816	14.75095785	30.72361809	13.12563841	88.21138211	36.71662125	64.97500961	43.94954671
F322	T319	hb	90.46332046	85.85266776	91.88010132	47.38711895	92.26627509	84.95052324	91.70526316	93.12581064	88.92682927	89.4515701	82.31292517	91.34637692	61.31147541	88.97624624	72.63135228	86.17248753	88.08453237	91.4187643	73.36464274	92.77108434	69.54115748	89.94252874	75.40703518	89.01940756	71.05691057	86.51226158	60.24605921	83.20851399
F41	S42	hb	24.71814672	15.03007578	16.45088657	28.82191153	23.88644151	17.0997366	15.85263158	10.63553826	14.87804878	13.21318001	16.66666667	28.21900858	23.47540984	19.45466711	11.32644272	11.33285816	27.9676259	25.62929062	14.60919155	13.68245258	12.70463454	19.348659	27.01507538	20.25876745	9.268292683	10.83106267	10.07304883	20.69373276
F41	V30	hb	99.08108108	98.89071166	98.73346468	98.31537933	98.6784141	98.43382929	98.27368421	98.31387808	98.68292683	98.14241486	98.18594104	99.05653082	98.8852459	98.56139177	98.32041344	98.38441435	99.0557554	98.74141876	98.51559879	98.43731361	98.5704404	98.65900383	98.65326633	98.41675179	98.37398374	98.43324251	98.38523645	97.91091841
F60	T225	hb	96.96525097	94.75041012	97.05882353	96.20673848	98.62946647	97.65786289	98.29473684	98.83268482	98.48780488	97.66696152	96.03174603	97.47892661	97.96721311	91.10070258	98.10508183	98.40817296	95.72841727	98.28375286	94.03723583	97.30406776	98.47821074	97.4137931	97.5879397	97.08886619	99.10569106	98.56948229	98.84659746	98.10800158
F69	S66	hb	21.07335907	2.749785173	7.219251337	4.320421728	11.01321586	9.12650388	13.03157895	12.06225681	5.902439024	13.85448916	12.35827664	30.8870157	14.81967213	9.43459351	8.936261843	7.911617962	10.56654676	11.55606407	27.32304596	20.32685196	22.52709246	22.4137931	45.44723618	9.533537623	21.8699187	9.332425068	12.64898116	23.76823019
F69	T72	hb	1.706563707	0.531208499	0.548831973	0.217740087	0.734214391	0.420018509	0.210526316	0.129701686	0.243902439	0.033171163	0.22675737	4.307478153	0.262295082	0.836400134	0.021533161	0.451413637	18.21043165	0	0.587051325	3.06572826	1.106755822	0.478927203	6.894472362	0.306435138	0.325203252	0	0.346020761	0.118249901
F69	V65	hb	1.953667954	22.45137099	7.514776245	41.58835664	0.636319139	0.021356873	0.021052632	0.259403372	0.292682927	0	0	0.417601114	0	16.69454667	0.150732127	0.142551675	16.81654676	0.228832952	0.142569608	11.45174758	0	0	4.180904523	4.545454545	0.243902439	0.68119891	0	0
F101	S90	hb	46.92664093	42.36387782	40.37433155	14.37084575	50.26921194	75.06940984	63.26315789	69.26070039	72.48780488	23.42989828	52.2675737	39.78037275	81.50819672	39.51154232	0.753660637	75.64742219	51.84352518	40.61784897	42.31801409	45.56841226	62.64699101	62.2605364	63.75879397	54.15389854	0	75	0	42.09696492
F101	S99	hb	41.41312741	30.2476369	34.32310723	14.5083658	33.48017621	30.94610949	35.30526316	37.87289235	24.53658537	19.50464396	33.78684807	36.41636378	27.86885246	33.03780529	9.862187769	27.70254217	37.05035971	24.94279176	20.99127809	36.69330789	50.03458612	46.26436782	32.27135678	8.409942118	13.82113821	24.38692098	10.26528258	13.24398896
P118	S151	hb	92.47104247	92.70369502	92.51336898	92.18427687	92.65785609	93.2369901	93.09473684	95.07133593	88.04878049	91.87306502	92.97052154	94.86505297	94.62295082	92.58949481	91.58053402	90.40152055	91.54676259	93.59267735	91.74773566	93.20052487	93.98201522	95.97701149	93.00502513	91.69220293	90	91.75749319	92.57977701	93.49625542
P122	S124	hb	0.092664093	0.234356691	0.084435688	0.160440064	0.195790504	0.263401438	0.063157895	0	0.341463415	0.09951349	0.113378685	2.389606372	0.196721311	0.284376046	0.258397933	0.118793062	0.404676259	0.228832952	0.16772895	0.28629369	0	0.191570881	0.261306533	4.715696289	0	0.136239782	0	0.039416634
P122	V125	hb	66.78764479	65.76829935	66.63383057	66.96080678	63.92559961	63.02413327	68	69.1309987	39.6097561	67.55860239	67.23356009	23.50939603	64.45901639	59.16694547	54.67269595	39.39177952	33.85791367	63.04347826	69.43978531	55.05189073	25.84735993	41.37931034	29.98994975	20.2247191	26.34146341	28.26975477	29.68089196	43.04296413
P140	T141	hb	0.007722008	0	0	0.011460005	0	0.007118958	0	0	0	0.088456435	0	0	0	0.016728003	0	0.023758612	0	0	0.041932238	0	0.092229652	0	0	0.017024174	0	0	0.038446751	0
P144	S146	hb	4.162162162	6.085462073	2.814522938	1.833600733	13.9011258	5.794831637	8.905263158	16.60181582	11.56097561	3.803626714	11.67800454	25.6128683	4.131147541	6.105720977	12.96296296	15.46685674	9.622302158	2.059496568	11.26299899	12.81164261	0.023057413	0.383141762	13.39698492	8.205652026	25.6097561	12.32970027	21.22260669	2.837997635
P153	Y135	hb	45.87644788	45.43395047	39.83957219	23.02314921	47.08761625	45.76066064	65.55789474	69.39040208	12.92682927	42.31534719	39.11564626	46.00572268	63.73770492	68.752091	39.72868217	9.527203611	60.52158273	45.88100686	46.16739349	59.88309674	9.153792944	24.42528736	52.60301508	0.374531835	0.650406504	0.408719346	7.497116494	10.36657469
P213	Y221	hb	0.023166023	0.031247559	0.830284267	3.690121476	14.19481155	5.068697943	0.021052632	0.259403372	0	0	0	3.387209033	1.901639344	1.773168284	0.19379845	0	0	0	0	0	0.069172239	5.172413793	0.130653266	0	0	0	0	0
P215	Y221	hb	1.142857143	0.687446293	4.925415142	0.82512033	2.59422418	0.420018509	5.578947368	6.35538262	0.146341463	0	0	0.007733354	0	0.033456005	0.667527993	0.1900689	0.044964029	0	0	0	2.25962647	7.85440613	0	0	0	0	0	0
P56	S226	hb	2.849420849	2.874775408	4.714325922	1.042860417	2.006852668	3.609311597	6.547368421	5.188067445	7.707317073	8.171163202	8.163265306	1.252803341	3.147540984	0.68584811	12.42463394	8.244238536	1.079136691	3.890160183	4.310634015	1.705833234	10.99838598	9.674329502	0.894472362	3.762342526	19.43089431	7.765667575	5.574778931	7.646826961
P56	T58	hb	0.007722008	0	0	0.022920009	0	0	0	0	0.048780488	0	0	0	0	0	0	0	0	0	0	0	0	0	0	0	0	0	0	0
S146	S146	hb	0.007722008	0	0	0.045840018	0	0	0	0	0	0.011057054	0	0.224267265	0	0.016728003	0	0.023758612	0.044964029	0	0.008386448	0.011928904	0	0	0.070351759	0	0	0	0	0
S146	T113	hb	0.911196911	0.070307007	0.042217844	0.710520284	2.398433676	0.121022282	0.4	0.259403372	0.146341463	0.420168067	0	3.673343129	0	0.016728003	0.172265289	0.047517225	0.269784173	0	0.218047635	0.059644519	0.046114826	4.118773946	0.603015075	0.102145046	0	0	0	0.039416634
S146	Y142	hb	0.177606178	0.124990235	0.281452294	0.057300023	0.097895252	0.028475831	0.505263158	0.389105058	0	0.033171163	0	0	0	0.150552024	2.088716624	0.023758612	0	0	0.226434083	1.312179411	0	0.670498084	0.381909548	0	9.756097561	0	2.229911572	0
S151	S154	hb	45.99227799	47.80876494	49.87334647	60.93284437	51.29711209	42.90595857	44.21052632	41.76394293	62.34146341	55.44007077	47.61904762	52.43213982	39.14754098	36.63432586	57.14900947	61.36849608	42.53597122	46.91075515	48.95169406	37.15853513	57.32072861	61.68582375	43.81909548	56.70752469	51.13821138	59.19618529	32.83352557	57.27236894
S151	Y112	hb	0.015444015	5.976095618	0.154798762	0.034380014	0	0.106784367	0	0	0.146341463	0	0	0	0	2.893944463	0.043066322	0.023758612	9.847122302	0	0	0.536800668	0.553377911	0	1.557788945	0.068096697	0	0	0	0
S165	S165	hb	0.023166023	0.00781189	0	0.011460005	0	0.007118958	0	0	0	0	0	0	0.06557377	0.016728003	0.043066322	0	0	0	0.008386448	0.011928904	0	0	0	0.017024174	0	0	0	0
S226	T187	hb	0.030888031	0.015623779	0.070363073	0	0	0.028475831	0.042105263	0	0	0	0.113378685	0.061866832	0.06557377	0.200736032	0.021533161	0	0	0	0.041932238	0.059644519	0.046114826	0	0.010050251	0	0	0	0	0
S226	T225	hb	0.501930502	23.93563003	11.51139882	0.779280312	0.538423886	0.270520396	0.063157895	0	0.243902439	0.818222026	0	0.015466708	0.06557377	37.75510204	0.258397933	0.118793062	0	0	3.572626635	2.433496362	0.115287065	0.287356322	0.040201005	0.068096697	0.731707317	0.136239782	0.61514802	0.039416634
S226	T58	hb	0.038610039	0.00781189	0.070363073	0.045840018	0.097895252	0.056951662	0.231578947	0.259403372	0.146341463	0.088456435	0	0.054133478	0	0.016728003	1.01205857	0.142551675	0	0.114416476	0.184501845	0.334009305	0.576435324	0.383141762	0.24120603	0.017024174	0.975609756	0.204359673	0.384467512	0.039416634
S279	Y354	hb	0.007722008	0.023435669	0	0.011460005	0	0.007118958	0	0	0	0	0	0	0	0	0	0	0	0	0	0	0	0	0.010050251	0	0	0	0	0
S288	S288	hb	0.015444015	0	0	0	0.048947626	0.007118958	0	0	0	0	0	0.007733354	0	0	0	0	0	0	0	0	0	0	0.010050251	0	0	0	0	0
S318	S64	hb	3.065637066	0.085930787	0.619195046	1.111620445	0	0.078308536	0	0.259403372	0	1.149933658	5.328798186	1.593070915	0.786885246	0.25092004	0.279931094	0	3.642086331	0.57208238	3.069439785	0.047715615	0.461148259	1.053639847	1.788944724	0.39155601	0	0	2.76816609	0
S318	T316	hb	0.154440154	0.023435669	0	0	0	0	0	0	0	0	0	0	0	0	0	0	0	0	0	0	0	0	0	0	0	0	0	0
S318	T319	hb	0.015444015	0.132802125	0.014072615	0.057300023	0	0.249163522	0.042105263	0	0.146341463	0.663423264	2.040816327	0.030933416	1.049180328	0	1.571920758	0.28510335	0.089928058	0.228832952	19.43139886	0	2.397970948	1.436781609	0.48241206	1.600272387	1.62601626	0	2.652825836	0.118249901
S358	Y354	hb	91.52895753	93.19584407	84.11201801	89.93811598	94.81155164	94.17669253	93.28421053	93.51491569	92.14634146	94.20610349	91.38321995	93.75145	95.67213115	89.72900636	93.8630491	96.15110478	94.19964029	95.65217391	93.66823214	88.88226172	94.09730228	94.25287356	92.33165829	95.01191692	96.66666667	97.68392371	93.31026528	95.86125345
S42	S42	hb	0.007722008	0.015623779	0.014072615	0	0	0.007118958	0	0	0	0	0	0.023200062	0	0.016728003	0.021533161	0	0	0	0.016772895	0.011928904	0	0	0.010050251	0	0	0	0	0
S42	T55	hb	0.092664093	0.124990235	0.140726147	0.011460005	0	0	0	0	0	0	0	0.054133478	0	0.100368016	0	0.023758612	0.044964029	0	0.041932238	0.310151497	0	0.095785441	0.100502513	0.017024174	0	0.068119891	0	0
S42	V54	hb	11.90733591	19.49847668	15.91612722	6.154022462	7.635829662	2.997081227	1.726315789	2.723735409	1.853658537	2.244582043	4.535147392	8.7000232	3.213114754	15.0050184	2.842377261	1.686861487	11.15107914	4.004576659	3.312646763	14.64869379	2.720774729	2.394636015	13.30653266	2.042900919	1.707317073	2.247956403	2.883506344	3.429247142
S47	Y203	hb	0.262548263	0.359346926	0.182943991	1.753380701	0.48947626	0.049832704	0	0.129701686	0	0.044228218	0	0.487201299	0	0.100368016	0.129198966	0.023758612	0.089928058	0.114416476	0.058705133	0.345938208	0.046114826	0	0.361809045	0	0	0	0	0
S64	T316	hb	2.926640927	23.74814468	14.95918942	54.72152189	0.342633382	0.277639354	0.378947368	0	0.146341463	1.10570544	0.113378685	1.755471348	2.032786885	32.4690532	1.80878553	0.28510335	4.631294964	1.830663616	2.071452533	10.10378146	2.513258012	4.310344828	0.512562814	0.017024174	0.162601626	0	2.15301807	0.078833268
S64	T68	hb	0.810810811	10.0851496	4.953560372	2.452440981	0.097895252	0	0	0	0	0	0	0.085066894	0	8.364001338	0	0	19.0647482	0	0.041932238	4.091613981	0	0	0.211055276	0.272386789	0	0	0	0
S64	Y150	hb	0.50965251	0.492149051	0.45032367	0.068760028	0.195790504	0.533921834	0.378947368	0	1.219512195	1.138876603	0.680272109	0.572268193	0	2.643024423	0.215331611	0.784034212	1.258992806	1.71624714	0.117410265	0.322080401	0.484205672	4.022988506	0.010050251	0.051072523	0	0.476839237	0	0.039416634
S66	T70	hb	39.01930502	78.15795641	64.01632423	74.2608297	52.71659325	51.97551079	42.31578947	43.19066148	47.2195122	45.04643963	53.51473923	11.42989715	27.01639344	43.00769488	61.49870801	59.11142789	41.68165468	41.99084668	16.65548474	26.87582011	19.94466221	15.03831418	12.07035176	48.72318693	35.6097561	34.19618529	35.67858516	24.87189594
S66	Y221	hb	0.308880309	1.374892587	0.379960597	0.27504011	1.713166911	3.004200185	0.189473684	0	0.975609756	0	0	1.167736447	1.508196721	10.18735363	24.87080103	12.25944405	4.226618705	0	0	1.169032566	0	0	14.66331658	3.728294178	6.74796748	5.994550409	20.60745867	0
S66	V223	hb	68.93436293	47.03538786	69.05432029	60.82970433	33.67596672	31.28070051	15.83157895	21.27107652	23.36585366	39.56214065	5.442176871	23.55579615	70.68852459	26.71462027	9.819121447	14.16013305	8.09352518	26.77345538	26.24958068	24.04866993	40.58104681	46.07279693	4.351758794	64.94722506	0.081300813	41.62125341	0.192233756	44.46196295
S90	S99	hb	0.007722008	0	0	0	0	0	0	0	0	0	0	0	0	0	0	0	0	0	0	0	0	0	0	0	0	0	0	0
S90	W93	hb	11.92277992	49.82423248	25.37292429	19.02360761	39.25599608	55.44244323	23.15789474	31.38780804	58.04878049	14.9601946	20.63492063	22.94486119	69.83606557	32.25158916	45.19810508	51.96008553	21.0881295	22.42562929	44.17141899	22.54562806	27.27691953	22.03065134	49.27638191	37.84473953	52.43902439	51.90735695	41.67627835	63.02719748
S99	W138	hb	2.254826255	0	0	1.294980518	0	0	5.578947368	0	0	0.044228218	0	0	0	0	0	0	0	16.93363844	0	0	0.069172239	11.87739464	0.020100503	3.506979911	0	0	0	0
S99	Y135	hb	0.71042471	0.023435669	0.21108922	0.779280312	0	0.021356873	0.378947368	0	0.829268293	0.475453339	0	0.007733354	0	0.033456005	2.906976744	0.142551675	0	16.59038902	0.050318685	0.584516283	0	0	0.24120603	0.612870276	3.414634146	0	0.153787005	5.084745763
T111	T111	hb	0.007722008	0.00781189	0	0.022920009	0	0	0	0	0	0	0	0.015466708	0	0.033456005	0	0	0	0	0	0	0	0	0.020100503	0	0	0	0	0
T111	T113	hb	3.55984556	13.52238106	3.504081058	5.145542058	5.971610377	42.64255713	18.54736842	17.769131	4.975609756	37.22910217	9.410430839	8.638156368	71.14754098	26.29642021	21.89922481	10.21620337	1.438848921	56.86498856	20.53840993	2.731718955	79.8939359	52.5862069	9.145728643	28.63466122	0.569105691	14.64577657	1.307189542	76.19235317
T111	Y260	hb	14.61003861	86.99320366	34.94230228	10.7494843	57.17082721	17.91841674	55.62105263	63.42412451	90.82926829	44.25033171	90.13605442	55.33214755	7.081967213	86.96888592	62.36003445	87.02779758	86.8705036	25.51487414	76.43408252	87.41500656	0.161401891	0.095785441	69.57788945	36.34661219	89.43089431	90.73569482	90.46520569	0
T113	T113	hb	0.007722008	0.117178345	0.028145229	0.011460005	0	0.007118958	0	0	0	0	0	0	0	0.133824021	0	0	0.044964029	0	0.016772895	0.131217941	0	0	0.130653266	0	0.081300813	0	0	0
T113	Y142	hb	0.015444015	0.046871338	2.181255277	0.137520055	0	0.007118958	0	0	0	0	0	0	0	0	0	0	0.899280576	0	0	0.011928904	0	0	0.010050251	0	0	0	0	0
T113	Y260	hb	0.787644788	0.054683228	3.039684773	0.103140041	5.43318649	0	0	0	0	0	0	11.60776429	0	0	0	0	1.303956835	0	0.008386448	0.202791363	0.092229652	0	9.859296482	0	0	0	0	0
T141	T141	hb	0.007722008	0	0.014072615	0	0	0.014237916	0	0	0.048780488	0.011057054	0	0	0	0	0.021533161	0	0	0.228832952	0.025159343	0	0	0	0	0.034048349	0	0	0	0
T187	T187	hb	0.015444015	0.023435669	0	0	0	0	0	0	0	0	0	0	0	0	0	0	0	0	0	0	0	0	0	0	0	0	0	0
T187	T225	hb	74.07722008	40.03593469	55.85420771	62.7549851	53.45080764	84.25286538	87.93684211	89.62386511	88.7804878	72.54533392	84.46712018	76.65300441	90.62295082	9.083305453	90.24547804	88.88096935	72.25719424	86.04118993	71.50285139	66.4439938	86.18860964	89.46360153	73.63819095	87.81069118	88.61788618	86.85286104	79.08496732	85.37642885
T255	T68	hb	0.092664093	0	0	0.011460005	0	0	0	0	0	0	0	0	0	0	0	0	0	0	0	0	0	0	0	0	0	0	0	0
T255	T72	hb	1.528957529	2.023279431	0.126653532	5.489342196	0	16.35224603	4.631578947	10.37613489	3.170731707	10.27200354	0	0.007733354	27.14754098	0.334560054	11.34797588	6.296032312	0.044964029	8.81006865	6.189198256	1.5984731	62.50864653	45.59386973	0.100502513	10.8103507	25.12195122	14.44141689	15.95540177	4.690579425
T255	W271	hb	3.38996139	11.51472541	29.5947087	1.833600733	5.628976995	49.09945184	5.705263158	1.426718547	4.341463415	53.92525431	16.32653061	5.374680999	12.85245902	0.217464035	4.478897502	4.656688049	7.688848921	31.80778032	5.803421671	0.429440534	0.299746368	4.597701149	0.24120603	62.42764726	1.951219512	2.316076294	7.68935025	22.94048088
T266	Y260	hb	0.223938224	0.078118897	1.716858992	0.40110016	0	0.234925607	0.042105263	0	0	0.033171163	0	0	0	0.518568083	1.119724376	0	0.044964029	0	0	0.107360134	0	0	0.48241206	0.068096697	0	0	0	0.985415845
T55	T58	hb	89.65250965	89.02429498	89.81142696	92.68851708	92.60890847	94.12685983	93.74736842	93.51491569	95.2195122	95.36709421	95.23809524	91.6015776	94.55737705	86.04884577	95.34883721	95.79472559	90.1528777	94.62242563	95.07715532	87.93987833	95.22711552	96.07279693	92.20100503	95.4885938	95.6097561	95.57220708	95.19415609	95.97950335
T58	T58	hb	0.007722008	0.015623779	0.014072615	0	0	0	0	0	0	0	0	0	0	0.016728003	0	0	0	0	0	0	0	0	0.010050251	0	0	0	0	0
T68	T72	hb	91.75289575	91.85219905	91.71122995	93.81159752	93.53891336	71.57400157	86.88421053	82.49027237	88.87804878	75.21008403	91.60997732	86.26556337	68.32786885	90.68250251	80.46942291	85.83986695	62.14028777	80.77803204	86.67393492	91.26804247	38.09084621	59.86590038	82.65326633	74.37861764	70.81300813	77.72479564	77.89311803	82.73551439
T68	V65	hb	84.12355212	22.52167799	54.93948776	12.29658492	84.28781204	94.44009397	95.93684211	95.07133593	94.34146341	96.50597081	96.03174603	84.43275849	97.83606557	22.21478755	94.7459087	91.85079591	62.58992806	95.88100686	95.44615901	41.13086007	97.11782338	97.31800766	81.30653266	78.97514471	77.23577236	93.59673025	91.15724721	96.41308632
T72	Y76	hb	41.92277992	40.79368799	43.04812834	50.21774009	46.01076848	42.7493415	39.28421053	39.68871595	41.2195122	45.13489606	38.88888889	52.71054056	42.75409836	42.92405487	39.75021533	41.93395106	45.00899281	39.93135011	40.95102315	46.72551593	43.30182154	42.81609195	50.10050251	42.61150834	40.16260163	42.30245232	42.29142637	47.85179346
W138	Y134	hb	37.95366795	27.83376299	33.02842668	43.2500573	29.66226138	31.94276358	28.98947368	30.99870298	25.95121951	38.9429456	26.98412698	12.07949888	20.6557377	31.53228505	38.93195521	26.77595628	26.07913669	36.49885584	38.00738007	31.07479423	73.27645838	54.88505747	27.91959799	26.54068778	64.71544715	23.22888283	60.43829296	39.57430035
W138	Y135	hb	5.173745174	9.686743223	8.091753448	3.495301398	8.810572687	6.713177191	9.831578947	10.63553826	8.341463415	4.544449359	9.297052154	32.22488593	14.75409836	9.25058548	5.490956072	8.505583274	9.667266187	5.148741419	4.86413955	8.004294405	1.129813235	4.980842912	8.251256281	8.461014641	1.951219512	10.89918256	2.652825836	3.586913678
W276	Y274	hb	0.718146718	0.00781189	7.866591613	2.647261059	3.426333823	1.12479533	1.368421053	0	0.243902439	0.121627598	0	0.541334777	0	1.371696219	0	0.071275837	8.992805755	0.114416476	1.836632003	2.159131576	0	0	8.814070352	1.498127341	0	0	0.038446751	0.039416634
W93	Y160	hb	1.55984556	3.710647606	1.702786378	0.939720376	2.447381302	0.505446003	0.315789474	0.129701686	0.243902439	0.353825741	0.340136054	0.541334777	0.327868852	2.492472399	0.430663221	0.593965312	4.001798561	0	0.578664878	2.07562925	0.046114826	0.191570881	4.08040201	0.11916922	0.975609756	0.408719346	1.191849289	0.275916437
Y112	Y142	hb	0.084942085	0.656198734	0.520686744	0.137520055	0	0.056951662	0	0	0	0	0.22675737	0	0	0.552024088	0	0	0.494604317	0	0	0.071573422	0	0	0.010050251	0	0	0	0	0
Y199	V211	hb	0.038610039	0	0	0	0	0.007118958	0.063157895	0	0	0.132684653	0	0	0	0	0	0.261344737	0	2.288329519	0	0	0.069172239	0.574712644	0	0	0	0	0	0.078833268
Y221	V211	hb	0.007722008	0	0	0.022920009	0.097895252	0.25628248	0	0	0	0	0	0.007733354	2.098360656	6.206088993	0	0	3.237410072	0	0	43.7790767	0.299746368	0.574712644	7.738693467	0	0	0	0	0
Y221	V223	hb	0.015444015	0.093742676	0.098508303	0.080220032	0.440528634	0.177973945	0.273684211	0.389105058	0.195121951	0	0	2.992807981	0.06557377	0.117096019	10.63738157	7.745307674	3.68705036	0	0	0.274364786	0	0	9.487437186	0	19.91869919	1.566757493	3.729334871	0
Y354	V350	hb	80.98841699	78.59542223	81.64931044	86.41989457	86.34361233	89.05816189	87.97894737	89.36446174	89.75609756	88.67757629	93.19727891	87.85863429	92.98360656	82.20140515	89.8794143	91.09052031	81.74460432	89.24485126	89.7769205	81.62948825	90.20059949	88.98467433	66.17085427	90.41538985	90.81300813	89.85013624	91.19569396	87.46551045
Y43	V12	hb	0.16988417	0	0	0	0.048947626	0	0	0	0	0	0	0	0	0	0	0	0.044964029	0	0	0.011928904	0	0	0	0	0	0	0.038446751	0.039416634
V12	V16	hb	86.64864865	77.98609484	81.43822122	80.82741233	86.58835047	85.31359009	84.77894737	86.77042802	85.46341463	87.07430341	83.90022676	83.52795607	84.39344262	80.57878889	85.42204996	84.81824661	79.58633094	85.6979405	85.0805099	85.20815937	84.62070556	84.77011494	80.3919598	88.40653728	84.79674797	86.10354223	85.65936178	86.00709499
V16	V19	hb	1.915057915	1.179595344	3.574444132	3.57552143	4.062652961	4.235779882	2.715789474	2.983138781	3.365853659	2.189296771	2.494331066	4.423478463	7.016393443	2.091000335	2.325581395	2.898550725	3.552158273	3.546910755	2.633344515	2.946439222	2.674659903	2.969348659	1.658291457	3.762342526	2.195121951	4.495912807	1.768550557	2.16791486
A3	K35	hb	0	0.00781189	0.028145229	0	0	0.007118958	0.042105263	0	0	0	0	0	0.06557377	0.033456005	0.129198966	0	0	0	0	0	0	0	0.010050251	0	0	0	0	0
A110	Y112	hb	0	0.093742676	0	0	0.048947626	0	0	0	0	0	0	0.007733354	0.06557377	0.334560054	0	0.023758612	0	0	0.016772895	0.250506978	0.046114826	0	0	0.034048349	0	0	0	0
A194	Y199	hb	0	0.00781189	0	0	0	0	0	0	0	0	0	0	0	0	0	0	0	0	0	0	0	0	0	0	0	0	0	0
A195	H188	hb	0	0.023435669	0.281452294	0.515700206	0	0	0	0	0	0	0	0	0	0	0	0	0	0	0	0	0	0	0	0	0	0	0	0
A211	R210	hb	0	0.335911257	0	0	0	0	0	0	0	0	0	0	0	0	0	0	0	0	0	0	0	0	0	0	0	0	0	0
A211	N320	hb	0	0.148425904	0	0	0	0	0	0	0	0	0	0	0	0	0	0	0	0	0	0	0	0	0	0	0	0	0	0
A211	E193	hb	0	0.031247559	0	0	0	0	0	0	0	0	0	0	0	0	0	0	0	0	0	0	0	0	0	0	0	0	0	0
A211	E61	hb	0	8.210296071	0	0	0	0	0	0	0	0	0	0	0	0	0	0	0	0	0	0	0	0	0	0	0	0	0	0
A211	K224	hb	0	0.046871338	0	0	0	0	0	0	0	0	0	0	0	0	0	0	0	0	0	0	0	0	0	0	0	0	0	0
A211	Y199	hb	0	0.976486212	0	0	0	0	0	0	0	0	0	0	0	0	0	0	0	0	0	0	0	0	0	0	0	0	0	0
A211	Y221	hb	0	0.00781189	0	0	0	0	0	0	0	0	0	0	0	0	0	0	0	0	0	0	0	0	0	0	0	0	0	0
A227	L230	hb	0	0.023435669	0.028145229	0	0	0	0	0	0	0	0	0	0	0.016728003	0	0	0	0	0	0	0	0	0.020100503	0	0	0	0	0
A285	A292	hb	0	0.031247559	0.028145229	0	0	0	0	0	0	0	0	0.007733354	0	0	0	0	0	0	0	0	0	0	0.120603015	0	0	0	0	0
A285	L283	hb	0	0.046871338	0.028145229	0	0	0.007118958	0.021052632	0	0	0.033171163	0	0	0.131147541	0.016728003	0.021533161	0.023758612	0	0	0	0.214720267	0	0	0	0.034048349	0	0	0	0
A285	M291	hb	0	0.00781189	0	0	0	0	0	0	0	0	0	0	0	0	0	0	0.044964029	0	0	0	0.046114826	0.383141762	0.030150754	0	0	0	0	0
A5	L360	hb	0	0.00781189	0	0	0	0	0	0	0	0	0	0	0	0	0	0	0	0	0	0	0	0	0	0	0	0	0	0
A324	F322	hb	0	0.00781189	0	0.504240202	0	0	0	0	0	0	0	0	0	0	0	0	0	0	0	0	0	0	0	0	0	0	0	0
A340	Y344	hb	0	0.00781189	0	0.011460005	0	0	0	0	0	0	0	0	0	0	0	0	0	0	0	0	0	0	0	0	0	0	0	0
A347	N346	hb	0	0.00781189	0.014072615	0	0.048947626	0	0	0	0	0	0	0	0	0	0	0	0	0	0.016772895	0.011928904	0	0	0.020100503	0	0	0	0	0
A46	S47	hb	0	0.031247559	0.028145229	0	0	0	0	0	0.048780488	0	0	0.023200062	0	0.033456005	0	0	0	0	0	0	0	0	0.060301508	0	0	0	0	0
R132	Y135	hb	0	0.015623779	0.014072615	0.045840018	0	0.405780594	0.210526316	0.259403372	0.195121951	0.232198142	0.113378685	0.208800557	0.786885246	0.033456005	0.79672696	0.071275837	0.044964029	0.114416476	0.075478028	0.011928904	0.115287065	0.095785441	0.311557789	0.732039496	1.951219512	0.613079019	5.613225682	0.039416634
R148	R148	hb	0	0.179673463	0	0	0	0	0.926315789	0	0	0.45333923	0	0	0	0	2.347114556	0	0	0.114416476	0.10063737	0.047715615	0.023057413	0	0	0	0	0	0	0.354749704
R148	Q294	hb	0	0.109366456	0.126653532	0	0	0.078308536	0.4	0.259403372	0	2.620521893	0	0	0	0	5.577088717	0	0.134892086	0	1.023146595	0	0.092229652	4.69348659	0	0	0	0	2.691272587	0.039416634
R164	F170	hb	0	0.00781189	0	0.011460005	0.048947626	0.007118958	0	0	0	0	0	0	0	0	0	0	0	0	0	0	0	0	0.020100503	0	0	0	0	0
R172	D190	hb	0	0.429653933	0.056290459	2.20032088	0	0	0	0.129701686	0	0	0	0	0	1.756440281	0.107665805	0	0	0	0	1.240605988	0	0	0	0	0.081300813	0	0	0
R205	D206	hb	0	0.039059448	0.126653532	0.137520055	1.517376407	35.11781875	0.063157895	0	0	7.209199469	0	2.026138736	61.1147541	2.55938441	0.021533161	0	0	6.979405034	2.457229118	11.59489443	0.161401891	0	0.211055276	17.6370446	0	0	15.72472126	3.468663776
R205	K204a	hb	0	0.00781189	0	0.011460005	11.20900636	0.697657863	0	0	0	0.641309155	0	0.363467636	0.06557377	0.418200067	0	0	0	1.372997712	0.008386448	7.777645234	0	0	0	0.221314266	0	0.068119891	0.115340254	0.551832873
R207	R207	hb	0	0.00781189	0.014072615	0	0.048947626	0.028475831	0	0	0	0	0	0.007733354	0	0.066912011	0.021533161	0.023758612	0.044964029	0	0.016772895	0.011928904	0.046114826	0	0.020100503	0.085120872	0	0	0	0
R210	D190	hb	0	0.031247559	0	0	0	0.619349327	0	0	0	12.99203892	0	0	0	0	0	0	0	15.33180778	0	0	0	0	0	0	0	0	0	0.394166338
R210	V191	hb	0	0.00781189	0	0	0	0	0	0	0	0.530738611	0	0	0	0	0	0	0	0.457665904	0	0	0	0	0	0	0	0	0	0
R232	D235	hb	0	0.015623779	0.197016606	0	0	0.007118958	0.084210526	0	0	0	0	0.015466708	0	0.050184008	0	0.047517225	0	0	0	0.035786711	0	0	0.030150754	0	0	0	0	0.039416634
R232	E185	hb	0	0.00781189	0	0	0	0.021356873	0.042105263	0.259403372	0	0.022114109	0	0	0.06557377	0	0.064599483	0.118793062	0	0.114416476	0.03354579	0	0.023057413	0	0	0.034048349	0	0.068119891	0	0.039416634
R257	H256	hb	0	0.062495118	0.154798762	0.011460005	0.342633382	0.06407062	0.189473684	0.129701686	0.048780488	0	0	0.007733354	0.06557377	0	0	0.071275837	0.089928058	0	0	0.011928904	0	0	0.010050251	0	0	0	0	0
R282	P277	hb	0	0.210921022	0	0.905340362	0	0	0	0	0	0	0	0	0	0	0	0	0	0	0	0	0	0	0	0	0	0	0	0
R297	Y142	hb	0	0.00781189	0	0	0	0	0.063157895	0	0	0.011057054	0	0	0	0	0.258397933	0	0	0	0.025159343	0.071573422	0	0	0.010050251	0	0.243902439	0	0.153787005	0
R300	I298	hb	0	0.226544801	0	0.011460005	0	1.281412401	0.147368421	0	0	0.154798762	0	0.069600186	0	0.301104048	0.236864772	0.023758612	0	0.343249428	0.30191211	0.107360134	0	0	0.010050251	0.357507661	0	0	0	0
R300	T111	hb	0	0.132802125	0	0.057300023	0	0.042713747	0.063157895	0	0	0	0	0	0	0.066912011	0.215331611	0	0	0	0.03354579	0.059644519	0	0	0	0.034048349	0	0	0	0
R300	T113	hb	0	0.187485353	0.168871376	0	0.048947626	0	0.021052632	0	0	0.132684653	0	0.046400124	0	0.75276012	0.215331611	0	0.134892086	0.457665904	0	0.596445187	0	0	0.603015075	0	0	0	0	4.927079227
R332	D333	hb	0	0.00781189	0.014072615	0	0	0	0	0	0	0	0	0	0	0	0	0	0	0	0	0	0	0	0	0	0	0	0	0
R332	G309	hb	0	0.085930787	0.014072615	0	0	0.071189578	0.463157895	0	0	0	0	0	0.06557377	0.100368016	1.442721792	0	1.124100719	0	0.150956055	0	0	0	0.030150754	0.017024174	1.62601626	0	1.038062284	0
R332	L334	hb	0	0.023435669	0.014072615	0.206280083	0.195790504	0.106784367	0	0	0	0.011057054	0	0.286134096	0.131147541	0.066912011	0	0	0.179856115	0	0	0.19086246	0.184459304	0	0.050251256	0	0	0	0.038446751	0
R342	G323	hb	0	0.062495118	0	0.114600046	0	0	0	0	0	0.022114109	0	0	0	0	0.021533161	0	0	0	0.03354579	0	0	0	0	0	0	0	0	0
R52	Q198	hb	0	0.00781189	0.253307064	2.589961036	0	0	0.021052632	0	0.097560976	0.022114109	0	1.229603279	0	0.150552024	0	0	0.044964029	0	0	0.178933556	0.046114826	0.191570881	10.27135678	0	0	0	0.038446751	0
R53	T58	hb	0	0.015623779	0	0	0	0	0	0	0	0	0	0.015466708	0	0	0	0	0	0	0	0.023857807	0	0	0.030150754	0	0	0	0	0
N287	S288	hb	0	0.00781189	0.042217844	0	0	3.765928668	0.021052632	0	0	0.022114109	0	0	0	0	0.064599483	0	0	0	0	0.083502326	0	0	0.050251256	0.085120872	0	0	0	0.039416634
N287	V262	hb	0	0.00781189	0.028145229	0	0	0	0	0	0	0	0	0	0	0	0	0	0	0	0	0	0	0	0	0	0	0	0	0
N320	F322	hb	0	0.023435669	0	0.12606005	0	0	0	0	0	0	0	0	0	0	0	0	0	0	0.016772895	0	0.023057413	0	0.010050251	0.017024174	0	0	0	0
N320	S318	hb	0	0.00781189	0	0	0	0	0	0	0	0	0	0	0	0	0	0	0	0	0	0	0	0	0	0	0	0	0	0
N343	F322	hb	0	0.070307007	0	0.194820078	0	0.06407062	0	0	0	0.044228218	0	0	0.590163934	0	0.043066322	0.047517225	0.044964029	0	0.218047635	0	0.184459304	0	0.291457286	0.051072523	0.081300813	0.204359673	0.30757401	0.275916437
N343	T319	hb	0	0.046871338	0	0	0	0.007118958	0	0	0	0	0	0.007733354	0	0.016728003	0	0	0	0	0	0	0	0.095785441	0	0	0	0	0	0
N346	S288	hb	0	0.00781189	0.464396285	0.045840018	0	0	0	0	0.048780488	0.055285272	0	0	0	0	0	0.09503445	0.089928058	0.228832952	0	0	0	0	0.40201005	0	0	0	0	0.078833268
D190	L189	hb	0	0.00781189	0.014072615	0.022920009	0	0	0	0	0	0	0	0	0	0	0	0	0	0	0	0	0	0	0	0	0	0	0	0
D264	K281	hb	0	0.101554566	0	0	0	0.007118958	0.021052632	0	0	0.022114109	0	0	0.196721311	0	0	0	0	0	0	0	0	0	0.271356784	0.425604358	0	0	0	0
D275	T266	hb	0	0.00781189	0.028145229	0	0	0	0	0	0	0	0	0	0	0	0	0	0	0	0	0	0	0	0	0	0	0	0	0
D6	D6	hb	0	0.00781189	0.014072615	0	0	0	0	0	0	0	0	0	0	0	0	0	0	0	0	0	0.069172239	0	0	0.017024174	0	0	0	0
Q147	L149	hb	0	0.00781189	2.997466929	0	0	0	0	0	0	0.199026979	0	0.007733354	0	0.066912011	0	0	0	0	0.008386448	0	0.415033433	2.490421456	0.020100503	0	0	0	0	0
Q17	V16	hb	0	0.015623779	0	0.080220032	0	0	0	0	0	0	0	0	0	0	0	0	0	0	0	0	0	0	0	0	0	0	0	0
Q176	E171	hb	0	0.015623779	0	0	0	0	0.021052632	0	0	0	0.113378685	0	0	0	0	0	0	0	0.259979873	0	0	0	0	0.017024174	0	0	0.038446751	0
Q186	Q186	hb	0	0.00781189	0.281452294	0	0	0	0	0	0	0.011057054	0	0	0	0	0.021533161	0	0	0	0	0	0.023057413	0	0	0	0	0	0	0
Q267	H296	hb	0	0.031247559	0.014072615	0.263580105	0	0	0	0	0	0.187969925	0	0	0	0	0	0	0	0	0	0	0	0	0	0	0	0	0	0
Q267	V262	hb	0	0.054683228	0.014072615	0	0	0.028475831	0	0	0	0.265369306	0	0	0.06557377	0	0	0	0.089928058	0	0	0	0	0.095785441	0	0	0	0	0	0.039416634
Q284	Q284	hb	0	0.031247559	0	0	0	0	0	0	0.048780488	0.011057054	0	0	0	0	0	0.09503445	0	0	0	0	0	0	0	0	0	0	0	0
Q294	L293	hb	0	0.546832279	0.042217844	0	0	0.149498113	0	0	0	0.033171163	0	0	0.327868852	0	0	0.023758612	0	0	0	0.501013957	0	0	0.060301508	0	0	0	0	0
Q310	L312	hb	0	0.015623779	0	0	0	0	0	0	0	0	0	0	0	0	0	0	0	0	0	0	0	0	0.010050251	0	0	0	0	0
Q80	L78	hb	0	0.00781189	0	0	0	0	0	0	0	0	0	0	0	0	0.021533161	0	0	0	0	0	0.023057413	0	0	0	0	0	0	0
E185	G183	hb	0	0.015623779	0.028145229	0	0	0.135260198	0.610526316	1.556420233	0.292682927	0.320654578	0	0	0.262295082	0	0.452196382	0.902827275	0	0	0.06709158	0	0.345861194	0.383141762	0.020100503	0.136193395	0.162601626	0.068119891	0.461361015	0
E193	H188	hb	0	0.117178345	0.014072615	0	0	0	0	0	0	0	0	0	0	0	0	0	0	0	0	0	0	0	0	0	0	0	0	0
E272	G268	hb	0	0.00781189	0.042217844	0.011460005	0	0.370185805	0.021052632	0	0.146341463	14.9380805	0	0	0.524590164	0	0.064599483	0.071275837	0	1.945080092	0.06709158	0	0	0	0	0.017024174	0	0	0	0
E272	T316	hb	0	0.023435669	0.014072615	0	0	0	0	0	0	0	0	0	0	0	0	0	0	0	0	0	0	0	0	0	0	0	0	0
E308	W276	hb	0	47.55097258	0.225161835	3.369241348	0	0.014237916	0	0	0	0	0	0	0	0	0	0	0	0	0	0	0	0	0	3.251617297	0	0	0	0
E57	T58	hb	0	0.00781189	0.014072615	0	0.048947626	0.797323272	3.094736842	1.68612192	2.975609756	1.890756303	4.081632653	0	0.459016393	0	5.6416882	2.138275125	0	0.57208238	2.172089903	0	0.899239105	1.340996169	0	0.646918624	8.455284553	8.378746594	3.267973856	1.103665747
G212	G214	hb	0	0.015623779	0	1.146000458	0	0	0.021052632	0	0	0.033171163	0	0	0	0	1.679586563	0.047517225	0	0.915331808	0	0	0.046114826	0.287356322	0.010050251	0.323459312	0	0	0	0.078833268
G268	Y112	hb	0	0.031247559	0	0	0	0	0	0	0	0.143741707	0	0	0	0	0.107665805	0	0	0	0.03354579	0	0	0	0	0	0	0	0	0
G268	Y259	hb	0	0.00781189	0	0.034380014	0	0	0	0	0	0.154798762	0	0.007733354	0	0	0	0	0	0	0	0	0	0	0	0	0	0	0	0.236499803
G268	Y260	hb	0	0.023435669	0	0.011460005	0	0.049832704	0	0	0	0.011057054	0	0	0.06557377	0.016728003	0.021533161	0	0	0	0.150956055	0	0	0.191570881	0	0.017024174	0	0	0	0
G309	L312	hb	0	0.031247559	0	0	0	0	0	0	0	0	0	0	0	0	0	0	0	0	0	0	0	0	0	0	0	0	0	0
G321	S318	hb	0	0.085930787	0	0	0	0	0	0	0	0	0	0	0	0	0	0	0	0	0.008386448	0	0.023057413	0	0	0	0	0	0	0
G323	Y344	hb	0	2.140457777	0.014072615	8.205363282	0	0	0	0	0	0	0	0.030933416	0	0.518568083	0	0	0.539568345	0	0.03354579	0	0	0	0.030150754	0	0	0	0	1.103665747
G359	L357	hb	0	0.015623779	0.028145229	0.011460005	0.048947626	0	0.042105263	0	0.048780488	0	0	0	0.131147541	0	0.021533161	0	0	0.343249428	0.016772895	0.071573422	0	0	0.010050251	0.017024174	0	0	0.038446751	0
G63	T319	hb	0	0.039059448	0	0	0	0	0	0	0	0	0	0	0	0	0.021533161	0	0	0	0.008386448	0	0.161401891	0	0.010050251	0	0	0	0	0
H188	P192	hb	0	0.218732911	0	0	0	0	0	0	0	0	0	0	0	0	0	0	0	0	0	0	0	0	0	0	0	0	0	0
H239	L243	hb	0	0.039059448	0.070363073	0.011460005	0.24473813	0.007118958	0	0	0	0.011057054	0	0.061866832	0	0.033456005	0	0	0.089928058	0	0.008386448	0	0	0	0.010050251	0	0	0	0	0
H239	K35	hb	0	0.00781189	0	0	0	0	0	0	0	0.011057054	0	0	0.06557377	0	0	0	0.044964029	0	0	0	0.023057413	0	0	0	0	0	0	0
H256	H256	hb	0	0.015623779	0	0	0	0	0	0	0.048780488	0	0	0.007733354	0	0.016728003	0	0	0	0	0	0	0.023057413	0	0	0.034048349	0	0	0	0
I62	S318	hb	0	0.00781189	0	33.10795324	0	0	0	0	0	0	0	0	0	0	0	0	0	0	0	0	0	0	0	0	0	0	0	0
I62	S64	hb	0	0.070307007	0	9.053403621	0	0	0	0	0	0	0.22675737	0	0	0.301104048	0	0	0	0	0	0.011928904	0	0	0.010050251	0	0	0	0.038446751	0
L157	Y160	hb	0	0.00781189	0	0.022920009	0	0.007118958	0.042105263	0	0.048780488	0.022114109	0	0.085066894	0	0.167280027	0.064599483	0.023758612	0.35971223	0.114416476	0.318685005	0.19086246	0.023057413	0.095785441	0.361809045	0.034048349	0	0	0.038446751	0.039416634
L189	V223	hb	0	0.00781189	0	0	0	0	0	0	0	0.519681557	0.566893424	0	0	0	0	0	0	0.114416476	0.041932238	0	0	0	0.100502513	0	0	0	0	0
L230	T225	hb	0	0.039059448	0	0	0	0	0	0	0	0	0	0	0	0	0	0	0	0	0	0	0	0	0	0	0	0	0	0
L280	L283	hb	0	0.226544801	0.182943991	0.183360073	0.24473813	0.420018509	0.610526316	0	1.512195122	0.409111013	0.113378685	0	0.327868852	0.351288056	0.107665805	1.781895937	0.179856115	0.57208238	0.142569608	0.393653823	0	0	0.341708543	0.085120872	0	0.068119891	0	0.315333071
L34	S33	hb	0	0.00781189	0	0	0	0.007118958	0	0	0	0.044228218	0	0.07733354	0	0	0	0	0	0	0.008386448	0	0	0	0	0	0	0	0	0
K224	T187	hb	0	1.55456605	1.393188854	0	0	0	0	0	0	0	0	0	0	0	0	0	0	0	0	0	0	0	0	0	0	0	0	0
K224	T225	hb	0	1.929536755	0	0	0	0.007118958	0	0	0	0	0	0	0	0.25092004	0	0	0	0.114416476	0.159342503	0	0	0	0	0	0	0	0	0
K315	T289	hb	0	0.00781189	4.362510554	0.12606005	0	0	0	0	0	0.011057054	0	0	0	0	0	0	0	0	0	0	0	0	0	0	0	0	0	0.275916437
K315	Y150	hb	0	0.00781189	0.042217844	0	0.293685756	0.078308536	1.094736842	0.518806744	0.097560976	0.077399381	0.566893424	0.023200062	0	0.184008029	0.215331611	0.047517225	1.303956835	0	13.71184166	0	0.092229652	0	0	0.017024174	0	0	0.076893502	0
K48	K48	hb	0	0.015623779	0.028145229	0	0.048947626	0	0	0.129701686	0.048780488	0	0	0.023200062	0	0	0	0	0.044964029	0	0	0.011928904	0	0	0.010050251	0	0	0	0	0
K67	S66	hb	0	0.124990235	0	0	0.342633382	0	0.021052632	0	0	0.442282176	0	1.121336324	0	2.609568418	0	0	3.956834532	0.228832952	0.184501845	2.457354169	0.023057413	0.287356322	1.025125628	0	0	0	0	0.118249901
M291	Y150	hb	0	0.273416139	0.112580918	0.011460005	0	0.498327045	0.021052632	0	0	0.09951349	0	0	11.21311475	0.050184008	3.208440999	0.023758612	0	0	0.083864475	0	0.046114826	0	0.40201005	11.69560776	0	0	0	0.275916437
P144	T113	hb	0	0.24998047	0.028145229	0	0	0	0	0	0	0	0	0	0	0	0	0	0.089928058	0	0	0	0	0	0	0	0	0	0	0
P277	S279	hb	0	0.015623779	0	0.045840018	0	0.028475831	0	0	0	0	0	0	0	0.016728003	0	0	0	0	0	0.011928904	0	0	0	0.051072523	0	0	0	0
P38	S33	hb	0	0.023435669	0.014072615	0	0	0	0	0	0	0	0	0.015466708	0	0	0	0	0	0	0.008386448	0	0	0	0	0	0	0	0	0
S288	S318	hb	0	0.00781189	0	0	0	0	0	0	0	0	0	0	0	0	0	0	0	0	0	0	0	0	0	0	0	0	0	0
S33	S33	hb	0	0.00781189	0.014072615	0.022920009	0	0.014237916	0	0	0	0	0	0.015466708	0	0.033456005	0	0	0	0	0.008386448	0.011928904	0	0	0	0	0	0	0.038446751	0
S318	S318	hb	0	0.00781189	0	0.011460005	0	0	0	0	0	0	0	0.007733354	0	0	0	0	0	0.114416476	0	0	0	0	0.060301508	0.051072523	0	0	0	0.078833268
S318	T289	hb	0	0.687446293	0	0.928260371	0	0	0	0	0	0.077399381	0	0	0	0	0	0	0	0	0	0	0	0	0	0	0	0	0	0
S318	Y150	hb	0	0.00781189	0	0.045840018	0	0	0	0	0	0	0	0	0	0	0	0	0	0	0	0	0	0	0	0	0	0	0	0
S318	Y344	hb	0	0.406218264	0	0	0	0.398661636	0	0	0	0.077399381	1.927437642	0.030933416	12.91803279	0	0.043066322	0.071275837	5.260791367	0.114416476	5.006709158	0.011928904	1.798478211	0	40.05025126	0.153217569	0.162601626	0	2.806612841	0.039416634
S64	S64	hb	0	0.00781189	0	0	0	0	0	0	0	0.011057054	0	0	0	0	0.021533161	0.023758612	0	0.114416476	0	0	0	0	0	0.017024174	0	0	0	0.039416634
S64	T289	hb	0	0.093742676	0.295524909	0.767820307	0	0	0	0	0	0.232198142	0	0	0	0	0	0	0	0.114416476	0	0	0	0	0	0	0	0	0	0.433582972
S66	S66	hb	0	0.00781189	0	0	0	0	0	0	0.097560976	0.033171163	0	0.007733354	0	0	0	0.023758612	0.044964029	0	0.041932238	0	0	0	0	0	0	0	0	0
T141	W138	hb	0	0.015623779	0.014072615	0	0	0	0	0	0	0	0	0	0	0.016728003	0	0	0	0	0.016772895	0.011928904	0	0	0.030150754	0	0	0	0	0
T225	T225	hb	0	0.109366456	0	0.091680037	0	0	0	0	0	0.022114109	0	0	0	0.50184008	0	0	0	0	0.016772895	0.071573422	0	0	0	0	0	0	0	0
T225	V223	hb	0	0.046871338	0	0	0	0.028475831	0	0	0	0	0	0	0	0.351288056	0	0	0	0	0.218047635	0.011928904	0	0	0	0	0	0	0	0
T289	T316	hb	0	0.039059448	3.926259499	0.011460005	0	0	0	0	0	0.011057054	0	0	0	0.016728003	0	0	0	0	0	0	0	0	0	0	0	0	0	0
T289	Y150	hb	0	0.00781189	0	0.011460005	0	0	0	0	0.048780488	0	0	0	0	0	0.021533161	0.023758612	0	0	0	0	0.207516717	0.095785441	0.040201005	0	0	0	0	0
T68	W271	hb	0	0.015623779	0	0	0	0.014237916	0	0	0	0	0	1.40747042	0	0	0	0	0.71942446	0	0.008386448	0	0	0	0.120603015	0	0	0	0	0
Y134	Y135	hb	0	0.023435669	0.014072615	0.011460005	0	0	0	0	0	0	0	0.046400124	0	0	0	0	0	0	0.008386448	0.011928904	0	0	0.020100503	0	0	0	0	0
Y274	Y325	hb	0	0.062495118	0.014072615	0	0	0.405780594	0	0	0	0	0	0	0	0	0.107665805	0	0.764388489	0	0	0	0	0	0	1.838610827	0.162601626	0	0.038446751	0
A3	L34	hb	0	0	0.028145229	0.034380014	0	0	0	0	0	0	0	0	0	0.284376046	0	0	0	0	0.075478028	0	0	0	0.030150754	0	0	0	0.153787005	0
A3	S358	hb	0	0	0.014072615	0	0	0	0	0	0	0	0	0	0	0	0	0	0	0	0	0	0	0	0	0	0	0	0	0
A195	R52	hb	0	0	0.028145229	0	0	0	0	0	0	0	0	0	0	0	0	0	0	0	0	0	0	0	0	0	0	0	0	0
A195	D50	hb	0	0	0.028145229	0	0	0	0	0	0	0	0	0	0	0	0	0	0	0	0	0	0	0	0	0	0	0	0	0
A195	S47	hb	0	0	0.844356882	0	0	0	0	0	0	0	0	0	0	0	0	0	0	0	0	0	0	0	0	0	0	0	0	0
A197	L59	hb	0	0	0.014072615	0	0	0	0	0	0	0	0	0	0	0	0	0	0	0	0	0	0	0	0	0	0	0	0	0
A197	T58	hb	0	0	0.197016606	0	0	0	0	0	0	0	0	0	0	0	0	0	0	0	0	0	0	0	0	0	0	0	0	0
A200	G202	hb	0	0	0.844356882	0	0	0	0	0	0	0	0	0	0	19.53830713	0	0	0	0	0	20.23142073	0	0	0	0	0	0	0	0
A218	G220	hb	0	0	0.014072615	0.022920009	0.881057269	0.163736029	1.221052632	0	1.024390244	0.530738611	7.482993197	1.523470729	2.68852459	2.37537638	1.571920758	2.75599905	0.809352518	1.14416476	0.779939618	1.610402004	0.069172239	0.095785441	1.236180905	2.059925094	1.463414634	2.179836512	0.576701269	0
A228	Y40	hb	0	0	0.014072615	0.034380014	0	0.035594789	0.042105263	0.129701686	0.097560976	0.055285272	0.113378685	0.007733354	0.06557377	0	0	0.166310287	0	0	0.06709158	0	0.115287065	0.095785441	0	0.034048349	0.081300813	0.136239782	0.076893502	0.118249901
A251	T72	hb	0	0	0.042217844	0	0	0	0	0	0	0.011057054	0	0	0	0	0	0	0	0	0.008386448	0	0	0	0	0	0	0	0	0
A273	R311	hb	0	0	0.394033211	0.160440064	0	0	0	0	0	0.27642636	0	0	0	0.317832051	0	0	0	0	0	1.133245855	0	0	0	0	0	0	0	0
A285	Q284	hb	0	0	0.014072615	0	0	0	0	0	0	0	0	0	0	0	0	0	0	0	0	0	0	0	0	0	0	0	0	0
A292	H296	hb	0	0	0.014072615	0	0	0.007118958	0	0	0	0	0	0	0	0.016728003	0	0	0	0	0	0	0.046114826	0	0	0	0	0	0	0.039416634
A5	G359	hb	0	0	0.014072615	0	0	0	0.505263158	0	0	0	0	0	0	2.275008364	0	0	0	0	0	0	0	0	0	0	0	0	0	0
R148	R297	hb	0	0	0.014072615	0	0	0	0	0	0	0	0	0	0	0.016728003	0	0	0	0	0	0	0	0	0	0	0	0	0	0
R148	N287	hb	0	0	0.295524909	0	0	0	0	0	0	0.011057054	0	0	0	0	0	0	0	0	0	0.011928904	0	0	0	0	0	0	0	0
R148	G145	hb	0	0	0.605122432	0.034380014	0	0	0	0	0	0	0	0	0	0	0	0	0	0	0	0	0	0	0	0	0	0	0	0
R148	I298	hb	0	0	0.056290459	0.022920009	0	0	0	0	0	0.011057054	0	0	0	0	0	0	0.044964029	0.114416476	0	0	0	0	0	0	0	0	0	0
R148	M291	hb	0	0	0.056290459	0	0	0	0	0	0	0.132684653	0	0	0	0	0.495262705	0	0	0	0.016772895	0	0	0	0	0	0.731707317	0	0.076893502	0
R210	G211	hb	0	0	0.576977202	0	0	0	0	0	0	0	0	0	0	0	0	0	0	0	0	0	0	0	0	0	0	0	0	0
R232	R232	hb	0	0	0.014072615	0	0	0	0	0	0	0	0	0	0	0	0	0	0	0	0	0	0	0	0	0	0	0	0	0
R232	Y40	hb	0	0	0.014072615	0	0	0.007118958	0	0	0	0	0	0	0	0	0	0	0	0	0.008386448	0.011928904	0	0	0	0	0.162601626	0	0	0
R282	R282	hb	0	0	0.014072615	0	0	0	0	0	0	0	0	0	0	0	0	0	0	0	0	0	0	0	0	0	0	0	0	0
R297	Q294	hb	0	0	0.014072615	0	0	0.021356873	0	0	0	0	0	0	0.196721311	0	0	0	0	0	0	0	0	0	0	0	0	0	0	0
R297	G145	hb	0	0	0.506614129	0.034380014	0	0	0	0	0	0	0	0	0	0	0	0	0	0	0	0	0	0	0	0	0	0	0	0
R300	R300	hb	0	0	0.014072615	0	0	0	0	0	0	0.011057054	0	0	0	0.117096019	0	0	0	0	0.03354579	0	0	0	0.010050251	0	0	0	0	0
R311	D264	hb	0	0	0.070363073	0	0	0	0	0	0	0.199026979	0	0	0	0	0	0	0	0.457665904	0	0	0	0	0	0	0	0	0	0
R311	L313	hb	0	0	0.028145229	0	0	0	0	0	0	0	0	0	0	0	0	0	0	0	0.008386448	0.023857807	0	0	0	0	0	0	0	0
R7	S358	hb	0	0	0.042217844	0	0	0	0	0	0	0	0	0	0	0.016728003	0	0	0	0	0	0.035786711	0	0	0	0	0	0	0	0
R52	E49	hb	0	0	0.014072615	0	0	0	0	0	0	0	0	0	0	0	0	0	0	0	0	0	0	0	0	0	0	0	0	0
R52	G51	hb	0	0	0.014072615	0.057300023	0	0	0	0	0	0	0	0	0	0	0	0	0	0	0	0	0	0.095785441	0	0	0	0	0	0
R100	Q137	hb	0	0	0.014072615	0.091680037	0	0	0.021052632	0	0	0.011057054	0	0	0	0	0.021533161	0	0	0	0.058705133	0	0	0	0	0	0	0	0.461361015	0
R100	P140	hb	0	0	0.014072615	0	0	0	0	0.259403372	0	0	0	0	0	0	0	0	0	0	0	0	5.095688264	5.651340996	0	0	0	0	0.153787005	0
N23	I25	hb	0	0	0.014072615	0	0.048947626	0	0	0	0	0	0	11.57683087	0	0.016728003	0	0	0	0	0	0.011928904	0	0	0.763819095	0	0	0	0	0
N287	D264	hb	0	0	0.098508303	0	0	0	0	0	0	0	0	0	0	0	0.129198966	0	0	0	0	1.705833234	0	0	0	0	0	0	0	0
N287	K315	hb	0	0	0.028145229	0	0	0	0	0	0	0	0	0	0	0	0	0	0	0	0	0	0	0	0	0	0	0	0	0
N320	N320	hb	0	0	0.014072615	0	0	0	0	0.129701686	0	0	0	0	0	0	0	0	0	0	0	0	0	0	0	0.017024174	0	0	0	0
N320	G211	hb	0	0	1.773149451	0	0	0	0	0	0	0	0	0	0	0	0	0	0	0	0	0	0	0	0	0	0	0	0	0
D253	T255	hb	0	0	0.070363073	0	0	0	0	0	0	0.011057054	0	0	0	0	0	0	0	0	0	0	0	0	0	0	0	0	0	0
D264	T266	hb	0	0	0.098508303	0	0	0.121022282	0.021052632	0	0.097560976	0.243255197	0.113378685	0	0	0	0.043066322	0.166310287	0	0	0.03354579	0	0	0	0	0.017024174	0	0	0	1.300748916
Q186	E185	hb	0	0	1.308753166	0	0	0	0	0	0	0.088456435	0	0	0	0	0	0	0	0	0	0	0	0	0	0	0	0	0	0
Q198	E57	hb	0	0	0.337742753	0	0	0	0	0	0	0	0	0	0	0	0	0	0	0	0	0	0	0	0	0	0	0	0	0
Q294	Y150	hb	0	0	2.504925415	0	0	0	0	0	0	0.033171163	0	0	0	0	0	0	0	0	0	0	0	0	0	0	0	0	0	0
E185	E185	hb	0	0	3.588516746	0	0	0.028475831	0.042105263	0	0	0.298540469	0	0	0	0	0.150732127	0	0	0	0.008386448	0	0.023057413	0	0	0.017024174	0	0	0	0
E193	G211	hb	0	0	0.351815367	0	0	0	0	0	0	0	0	0	0	0	0	0	0	0	0	0	0	0	0	0	0	0	0	0
E193	G212	hb	0	0	0.140726147	0	0	0	0	0	0	0	0	0	0	0	0	0	0	0	0	0	0	0	0	0	0	0	0	0
E272	S288	hb	0	0	2.533070645	0	0	0	0	0	0	0.022114109	0	0	0	0.033456005	0	0	0	0	0	76.90564237	0	0	0	0	0	0	0	0
E272	T289	hb	0	0	8.049535604	0	0	0.06407062	0	0	0	0.033171163	0	0	0	0.033456005	0	0	0	0.686498856	0	72.82595729	0	0	0	0	0	0	0	9.49940875
E61	G211	hb	0	0	7.880664227	0	0	0	0	0	0	0	0	0	0	0	0	0	0	0	0	0	0	0	0	0	0	0	0	0
G115	L117	hb	0	0	0.140726147	0.171900069	0	0	0	0	0	0	0	0	0	0	0	0	0.089928058	0	0	0	0.876181692	0.383141762	0.934673367	0	0	0	0	0
G145	Y142	hb	0	0	0.042217844	0.022920009	0	0	0	0	0	0	0	0	0	0	0	0	0	0	0	0	0	0	0	0	0	0	0	0
G211	K224	hb	0	0	0.028145229	0	0	0	0	0	0	0	0	0	0	0	0	0	0	0	0	0	0	0	0	0	0	0	0	0
G211	T319	hb	0	0	0.014072615	0	0	0	0	0	0	0	0	0	0	0	0	0	0	0	0	0	0	0	0	0	0	0	0	0
G211	Y199	hb	0	0	0.042217844	0	0	0	0	0	0	0	0	0	0	0	0	0	0	0	0	0	0	0	0	0	0	0	0	0
G268	T266	hb	0	0	0.014072615	0	0	0	0	0	0	0	0	0	0	0	0	0	0	0	0	0	0	0	0	0	0	0	0	0
G98	L96	hb	0	0	0.028145229	0.011460005	0	0	0.021052632	0	0	0	0	0	0	0	0.043066322	0	0	0	0	0.011928904	0	0	0	0	0	0	0.038446751	0
H296	Y112	hb	0	0	0.014072615	0	0	0	0	0	0	0	0	0	0	0	0	0	0	0	0	0	0	0	0	0	0	0	0	0
H296	Y260	hb	0	0	12.72164368	0	0	1.388196768	0	0	0	6.656346749	0	0	1.31147541	0	0	0	0	17.84897025	0	0	0	0	0	0.051072523	0	0	0	10.20890816
I298	Y260	hb	0	0	1.604278075	0	0	14.99252509	0	0	0	9.685979655	0	0	47.54098361	0	0	0	0	20.13729977	0	0	0	0	0	0	0	0	0	50.92629089
I32	L34	hb	0	0	0.014072615	0.011460005	0	0	0	0	0	0	0	0	0	0.167280027	0	0	0.089928058	0	0	0.131217941	0	0	0	0	0	0	0	0
L117	Y142	hb	0	0	0.056290459	0	0	0	0	0	0	0	0	0	0	0	0	0	0	0	0	0.011928904	0.922296518	0	0	0	0	0	0	0
L149	S151	hb	0	0	0.351815367	0	0	0	0.105263158	0	0.195121951	0.022114109	0	0	0	0.853128137	0	0.9503445	0.044964029	0.800915332	0.025159343	0	6.225501499	0.095785441	0.281407035	0	0	0	0	0
L149	Y142	hb	0	0	3.926259499	0.080220032	0	0	0	0	0	0	0	0	0	0.033456005	0.021533161	0	0.044964029	0	0.008386448	0	0	0	0	0	0	0	0	0
L182	L184	hb	0	0	0.014072615	0.011460005	0	0	0	0	0	0	0	0.007733354	0	0	0	0.023758612	0	0	0.008386448	0	0	0	0	0	0	0	0	0
L209	K204a	hb	0	0	0.056290459	0	0	0	0	0	0	0	0	0	0	0	0	0	0	0	0	0	0	0	0	0	0	0	0	0
L283	Y325	hb	0	0	0.154798762	0	0	0.049832704	0	0	0	0	0	0	1.180327869	0	0	0	0	0	0	0	0	0	0	0	0	0	0	0
L293	M291	hb	0	0	0.197016606	0.022920009	0	1.658717164	0	0	0	0.044228218	0	0	0.327868852	0.016728003	0	0	0.044964029	1.258581236	0	5.535011332	0	0	0.050251256	0	0	0	0	0.867165944
L293	Y112	hb	0	0	0.014072615	0	0	0	0	0	0	0	0	0	0	0	0	0	0	0	0	0	0	0	0	0	0	0	0	0
L34	K35	hb	0	0	0.014072615	0	0	0	0	0	0	0	0	0	0	0	0	0	0	0	0	0	0	0	0.070351759	0	0	0	0	0
L357	S358	hb	0	0	0.028145229	0	0	0	0	0	0	0	0	0	0	0	0	0	0	0	0	0	0	0	0	0	0	0	0	0
L357	Y354	hb	0	0	0.028145229	0.12606005	0.146842878	0	0	0	0	0	0	0	0	0	0	0	0	0	0.008386448	0.023857807	0	0	0.64321608	0	0	0	0	0
L85	M83	hb	0	0	0.014072615	0	0	0	0	0	0	0	0	0.015466708	0	0	0	0	0	0	0	0.023857807	0	0	0	0	0	0	0	0
K126	K126	hb	0	0	0.028145229	0.011460005	0	0.035594789	0	0	0	0.110570544	0	0.054133478	0.06557377	0.066912011	0.043066322	0	0.089928058	0	0.075478028	0.083502326	0.023057413	0	0.08040201	0.017024174	0	0	0	0.118249901
K224	V191	hb	0	0	0.309597523	0	0	0	0	0	0	0	0	0	0	0.100368016	0	0	0	0	0.025159343	21.92532506	0	0	0.010050251	0	0	0	0	0
K261	V262	hb	0	0	0.056290459	0	0	0.007118958	0	0	0	0.011057054	0	0	0	0	0	0	0	0	0	0	0	0	0.010050251	0	0	0	0	0
K67	Y221	hb	0	0	0.014072615	0	0	0	0.294736842	0	0	0	0	0.108266955	0	4.516560723	2.088716624	5.345687812	2.697841727	0	0	0.035786711	0.092229652	0	0.010050251	0	0	0	0	0
P290	Y260	hb	0	0	0.394033211	0	0	0	0	0	0	0	0	0	0	0	0	0	0	0	0	0	0	0	0	0	0	0	0	0
P302	Y259	hb	0	0	0.126653532	0.045840018	0	0.056951662	0.084210526	0	0	0	0	0.023200062	0	5.503512881	0.150732127	0	0	0	2.574639383	1.157103662	0	0	0.020100503	0.034048349	0	0	0	0
S146	Y260	hb	0	0	0.014072615	0	0	0	0	0	0	0	0	0	0	0	0	0	0	0	0	0	0	0	0	0	0	0	0	0
S154	Y135	hb	0	0	0.014072615	0.011460005	0	0	0	0	0	0	0	0.061866832	0	0	0.021533161	0	0	0	0	0	0	0	0	0	0	0	0.076893502	0
S288	Y274	hb	0	0	0.886574726	0	0	0	0	0	0	0	0	0	0	0	0	0	0	0	0	6.405821305	0	0	0	0	0	0	0	0
S358	S358	hb	0	0	0.042217844	0	0.048947626	0.007118958	0	0	0	0	0.113378685	0	0	0	0	0	0	0	0	0.023857807	0	0	0	0	0	0	0	0
T289	Y112	hb	0	0	0.028145229	0	0	0	0	0	0	0.09951349	0	0	0	0	0	0	0	0	0	0	0	0	0	0	0	0	0	0
A110	K67	hb	0	0	0	0.057300023	0	2.18552004	0	0	0	0	0	0	0.196721311	0	0	0	0	0	0	0	0	0	0	0	0	0	0	0
A14	D13	hb	0	0	0	0.194820078	0	0	0	0	0	0	0	0	0	0	0	0	0	0	0	0	0	0	0	0	0	0	0	0
A143	P140	hb	0	0	0	0.011460005	0	0	0	0	0	0	0	0	0	0	0	0	0	0	0	0.059644519	0	0	0	0	0	0	0	0
A194	V191	hb	0	0	0	0.011460005	0	0	0	0	0	0	0	0	0	0	0	0	4.586330935	0	0	0	0	0	1.125628141	0	0	0	0	0
A200	E61	hb	0	0	0	0.011460005	0	0	0	0	0	0	0	0	0	0	0	0	0	0	0	0	0	0	0	0	0	0	0	0
A218	S66	hb	0	0	0	31.9963328	0.048947626	0	0.357894737	0	0	0	0.113378685	0	0	0	0.021533161	0	0	0	0	0	0	0	0	0	0	0	0	0
A218	V223	hb	0	0	0	0.011460005	0	0	0.126315789	0	0	0	0	0	0	0	0	0	0	0	0	0	0	0	0	0	0	0	0	0
A227	T58	hb	0	0	0	0.171900069	0	0.028475831	0.084210526	0.389105058	0	0	0	0.007733354	0	0.117096019	0.021533161	0.047517225	0	0	0	0	0.023057413	0	0	0.017024174	0	0.068119891	0	0
A227	Y40	hb	0	0	0	0.011460005	0	0	0.021052632	0	0	0	0	0	0	0	0	0.023758612	0	0	0.008386448	0	0	0	0	0	0	0	0	0
A5	R7	hb	0	0	0	0.091680037	0.24473813	0.014237916	0.126315789	0	0	0.011057054	0	0	0	0.016728003	0	0	0.044964029	0	1.30828581	0.035786711	0	0	0.030150754	0	0	0	0.076893502	0.039416634
A5	E361	hb	0	0	0	0.011460005	0	0	0	0	0	0	0	0	0	0	0	0	0	0	0	0	0	0	0	0	0	0	0	0
A5	L34	hb	0	0	0	0.011460005	0	0	0	0	0	0	0	0	0	0	0	0	0	0	0	0	0	0	0	0	0	0	0	0
A46	G51	hb	0	0	0	0.011460005	0	0	0	0	0	0	0	0	0	0	0	0	0	0	0	0	0	0	0	0	0	0	0	0
A10	V12	hb	0	0	0	0.011460005	0	0	0	0	0	0	0	0	0	0	0	0	0	0	0	0	0	0	0	0	0	0	0	0
R136	R100	hb	0	0	0	0.14898006	0	0	0	0	0	0.044228218	0	0	0	0.016728003	0.021533161	0	0	0	0.016772895	0.023857807	0	0	0	0	0	0	0.038446751	0
R148	T113	hb	0	0	0	2.246160898	0	0	0	0	0	0	0	0	0	0	0	0	0	0	0	0	0	0	0	0	0	0	0	0
R148	Y142	hb	0	0	0	0.022920009	0	0	0	0	0	0.022114109	0	0	0	0	0	0	0	0	0.226434083	0	0	0	0.110552764	0	0	0	0	0
R207	Q201	hb	0	0	0	0.068760028	0	0.548159749	0	0	0	0.221141088	0	0	0.196721311	0	0	0	0	0.114416476	0.016772895	0	0	0	0	0	0	0	0	1.024832479
R207	G202	hb	0	0	0	0.12606005	0	0.014237916	0	0	0	7.153914197	0	0	1.049180328	0	0	0	0	4.805491991	0.10063737	0.298222593	0	0	0	0	0	0	0	49.66495861
R210	D123	hb	0	0	0	0.022920009	0.587371512	0.142379156	0	0	0	0	0	0.03866677	0	0	0	0	0	4.805491991	0	0	0	0	0	1.072522983	0	0	0	0
R210	D217	hb	0	0	0	0.011460005	0	0	0	0	0	0	0	0	0	0	0.129198966	0	0	0	0	0	0	0	0	0.017024174	0	0	0	0
R246	E241	hb	0	0	0	0.045840018	0	0.199330818	0	0	0	0.044228218	0.453514739	0	0	0.652392104	0	0	0	0	0.03354579	0.369796016	0	0	0	0.221314266	0	0.885558583	0	0
R300	S105	hb	0	0	0	0.068760028	0.048947626	0	0	0	0	0	0	0.309334158	0	0.016728003	0	0	0.044964029	0	0	0.023857807	0.046114826	0.095785441	0.110552764	0	0	0	0	0
R311	G331	hb	0	0	0	0.137520055	0.097895252	0	0	0	0	0.011057054	0	0	0	0.033456005	0	0	0	0	0.008386448	0	0	0	0	0	0	0	0	0
R332	L357	hb	0	0	0	0.068760028	0	0	0	0	0	0	0	0.085066894	0	0	0	0	0	0	0	0	0	0	0	0	0	0	0	0
R332	L360	hb	0	0	0	0.252120101	0	0	0	0	0.048780488	0	0	0.007733354	0.06557377	0.016728003	0	0.023758612	0	0	0.008386448	0.214720267	0	0	0	0.068096697	0	0	0	0
R52	Q201	hb	0	0	0	0.011460005	0	0	0	0	0	0	0	0	0	0	0	0	0	0	0	0	0	0	0	0.017024174	0	0	0	0
R100	Y135	hb	0	0	0	0.034380014	0	0	0	0	0	0	0	0	0	0	0	0	0	0	0	0	0	0	0	0	0	0	0	0
N320	N346	hb	0	0	0	0.011460005	0	0	0	0	0	0	0	0	0	0	0	0	0	0	0	0	0	0	0	0	0	0	0	0
N320	L209	hb	0	0	0	11.4943846	3.034752814	3.801523457	0	0	0	0	0	0.394401052	0	0	0	0	0	0	0.553505535	0	0	0	0.311557789	2.40040858	0	1.226158038	0	0
N320	T289	hb	0	0	0	0.011460005	0	0	0	0	0	0	0	0	0	0	0	0	0	0	0	0	0	0	0	0	0	0	0	0
N320	Y221	hb	0	0	0	0.309420124	0.195790504	0.007118958	0.105263158	0.778210117	0	0	0	1.508004021	0.06557377	12.02743392	0	0.047517225	0	0	0	1.777406656	1.544846668	25.76628352	0.251256281	0	0	0	0	0
D190	G222	hb	0	0	0	0.114600046	0	0	0	0	0	0	0	0	0	0	0	0	0	0	0	0	0	0	0	0	0	0	0	0
D217	G212	hb	0	0	0	0.527160211	0	0.085427493	0	0	0	0	0	0	0	0	0.322997416	0.047517225	0	0	0	0	0	0	0	0	0	0	0	0
D264	D264	hb	0	0	0	0.011460005	0	0	0	0	0	0.011057054	0	0	0	0	0	0	0	0	0	0	0	0	0.010050251	0	0	0	0	0
Q120	G214	hb	0	0	0	0.171900069	0	0	0	0	0	0.011057054	0	0	0	0.016728003	0	0	0	0	0	0	0	0	0	0	0	0.204359673	0	0
Q125a	G214	hb	0	0	0	0.011460005	0	0	0	0	0	0	0	0	0	0.100368016	0.021533161	0	0	0	0	0	0.023057413	2.298850575	0	0	0	0	0	0
Q139	Y142	hb	0	0	0	0.034380014	0	0	0	0	0	0	0	0	0	0	0	0	0	0	0	0	0	0	0	0	0	0	0	0
Q147	G116	hb	0	0	0	0.045840018	0	0	0	0.389105058	0	0	0	0	0	0	0	0	0	0	0	0	0.092229652	1.053639847	0	0	0	0	0	0
Q17	Y43	hb	0	0	0	0.160440064	0	0	0	0	0	0	0	0	0	0	0	0	0.044964029	0	0	0	0	0	0	0	0	0	0	0
Q267	K315	hb	0	0	0	0.790740316	0	0	0	0	0	0	0	0	0	0	0	0	0	0	0	0	0	0	0	0	0	0	0	0
Q305	L301	hb	0	0	0	0.011460005	0	0	0	0	0	0.409111013	0	0	0	0	0	0	0	0.343249428	0	0	0	0	0	0	0	0	0	0
Q91	H92	hb	0	0	0	0.011460005	0	0	0	0	0	0	0	0	0	0	0	0	0	0	0.008386448	0	0	0	0	0	0	0	0	0.039416634
E193	V191	hb	0	0	0	0.022920009	0	0.007118958	0	0	0	0	0	0	0	0	0	0	0	0	0	0	0	0	0.020100503	0	0	0	0	0
E219	S66	hb	0	0	0	0.928260371	0.048947626	0	0	0	0	0	0	0	0	0	0	0	0	0	0	0	0	0	0.130653266	0	0	0	0	0
E37	Y40	hb	0	0	0	0.14898006	0	0	0	0	0	0	0	0	0	0.083640013	0	0	0	0	0	0.083502326	0	0	0	0	0	0	0	0
E61	Y221	hb	0	0	0	1.971120788	0	0.06407062	0	0	0.048780488	0	0	0.023200062	0	5.93844095	0	0.261344737	0.494604317	0	0	0.035786711	0	0	3.618090452	0	0	0	0	0
G183	V178	hb	0	0	0	0.011460005	0	0	0	0	0	0	0	0	0	0	0	0	0	0	0.008386448	0	0	0	0.010050251	0	0	0	0	0
G202	G204	hb	0	0	0	2.016960807	0	0	0	0	0	0.199026979	0	0.007733354	0	0	0	0	0	0.457665904	0	0.107360134	0	0	0	0	0	0	0	0.078833268
G212	L209	hb	0	0	0	0.011460005	0	0	0	0	0	0	0	0	0	0	0	0	0	0	0	0	0	0	0	0.425604358	0	0.068119891	0.038446751	0
G212	K126	hb	0	0	0	1.180380472	0.048947626	0.199330818	0.189473684	0	0	0.143741707	0	0.170133787	0.459016393	0	0.516795866	0	0	0.228832952	0.016772895	0	0	0.383141762	0	0	0.081300813	0	0	0
G214	V211	hb	0	0	0	0.045840018	0	0	0	0	0	0	0	0	0	0	0	0	0	0	0	0	0	0	0	0	0	0	0	0.039416634
G220	S66	hb	0	0	0	0.492780197	3.866862457	0	8.736842105	3.891050584	1.268292683	3.715170279	0.907029478	3.286675431	0	0	1.01205857	4.989308624	1.573741007	3.432494279	3.471989265	0	0	0	18.50251256	0	0	0	0	1.497832085
G263	V262	hb	0	0	0	0.022920009	0	0	0	0	0	0.011057054	0	0	0	0	0	0	0	0	0	0	0	0	0	0	0	0	0	0
G268	K67	hb	0	0	0	0.045840018	0	0.441375383	0	0	0	0	0	0	0.393442623	0	0	0	0	0	0	0	0	0	0	0	0	0	0	0
G270	K67	hb	0	0	0	0.011460005	0	0.007118958	0	0	0	0	0	0	0	0	0	0	0	0	0	0	0	0	0	0	0	0	0	0
G317	T289	hb	0	0	0	0.309420124	0	0	0	0	0	0	0	0	0	0	0	0	0	0	0	0	0	0	0	0	0	0	0	0
G317	T319	hb	0	0	0	0.011460005	0	0	0	0	0	0	0	0	0	0	0	0	0	0	0	0	0	0	0	0	0	0	0	0
G63	S318	hb	0	0	0	0.011460005	0	0	0	0	0	0	0	0	0	0	0	0	0	0	0	0	0	0	0	0	0	0	0	0
G63	V223	hb	0	0	0	0.481320193	0	0	0	0	0	0	0.22675737	0	0	0	0.021533161	0.023758612	0	0	0.050318685	0	0.023057413	0	0.010050251	0	0.162601626	0	0.038446751	0
G98	P94	hb	0	0	0	0.057300023	0	0	0	0	0	0.110570544	0	0	0	0	0.021533161	0	0	0	0	0	0	0	0	0	1.788617886	0	0.076893502	0
H188	L184	hb	0	0	0	0.011460005	0	0	0	0	0	0	0	0	0	0	0	0.142551675	0	0	0	0	0	0	0.08040201	0	0	0	0	0
H256	L269	hb	0	0	0	0.011460005	0	0.007118958	0.021052632	0	0	0	0	0	0	0	0	0	0	0	0.016772895	0	0	0	0	0	0	0	0	0
H39	K9	hb	0	0	0	0.435480174	0	0	0	0	0	0	0	0	0	0	0	0	0	0	0	0	0	0	0	0	0	0	0	0.078833268
I25	K21	hb	0	0	0	0.045840018	0	0.049832704	0	0	0.195121951	0	0	0.007733354	0.131147541	0.033456005	0	0.071275837	0	0	0.016772895	0.011928904	0.046114826	0	0.010050251	0.034048349	0	0.068119891	0	0
I25	Y43	hb	0	0	0	1.409580564	0	0	0	0	0	0	0	0	0	0	0	0	0	0	0	0	0	0	0	0.068096697	0	0.136239782	0	0
I62	T319	hb	0	0	0	9.019023608	0	0	0	0	0	0	0	0	0	0	0	0	0	0	0	0	0	0	0	0	0	0	0	0
L117	S151	hb	0	0	0	0.022920009	0	0.035594789	0.021052632	0	0.048780488	0.077399381	0	0.085066894	0	0.016728003	0.021533161	0.213827512	0.134892086	0.114416476	0	0	0.046114826	0	0.020100503	0.068096697	0	0.068119891	0	0
L209	Y203	hb	0	0	0	0.011460005	0	0	0	0	0	0	0	0	0	0	0	0	0	0	0	0	0	0	0	0	0	0	0	0
L269	K67	hb	0	0	0	16.41072656	0	0.270520396	0	0	0	0	0	0	0	0	0	0	0	0	0	0	0	0	0	0	0	0	0	0
L11	K9	hb	0	0	0	0.011460005	0	0	0	0	0	0	0	0	0	0	0	0	0	0	0	0	0	0	0	0	0	0	0	0
K21	Y43	hb	0	0	0	0.114600046	0	0	0	0	0	0	0	0	0	0	0	0	0	0	0	0	0	0	0	0	0	0	0	0
K204a	K204a	hb	0	0	0	0.011460005	0	0.007118958	0	0	0	0	0	0	0	0	0	0	0	0	0	0	0	0	0	0	0	0	0	0.039416634
K351	P18	hb	0	0	0	0.011460005	0	0.014237916	0	0	0.097560976	0.022114109	0	0.131467017	0	0	0.021533161	0.142551675	0	0	0.008386448	0	0	0	0	0	0	0.136239782	0	0
K67	T68	hb	0	0	0	0.011460005	0	0	0	0	0	0	0	0	0	0	0	0	0	0	0	0	0	0	0	0	0	0	0	0
K9	Y40	hb	0	0	0	1.042860417	0	0	0	0	0	0	0	0	0	0	0	0	0	0	0	0	0	0	0	0	0	0	0	0
F121	P213	hb	0	0	0	0.97410039	0.048947626	0.007118958	0	0	0	0	0	0	0	0	0	0	0	0	0	0	0	0	0	0	0	0	0	0
S318	Y221	hb	0	0	0	0.022920009	0.195790504	4.321207375	0.757894737	0.648508431	8.048780488	0	0	0.494934653	0.131147541	0.100368016	0	2.518412925	2.248201439	0	0	0	0	0	0	0	0	0	0	0
T113	Y112	hb	0	0	0	0.011460005	0	0	0	0	0	0	0	0	0	0	0.021533161	0	0	0	0	0	0	0	0	0	0.569105691	0	0	0
T141	Y142	hb	0	0	0	0.011460005	0	0	0	0	0	0	0	0	0	0	0	0	0	0	0	0	0	0	0	0	0	0	0	0
T319	T319	hb	0	0	0	0.011460005	0	0	0	0	0	0	0	0	0.06557377	0	0	0	0	0	0.016772895	0	0.023057413	0	0	0	0	0.068119891	0	0
Y112	Y260	hb	0	0	0	0.641760257	0	0	0	0	0	0	0	0	0	0	0	0	0	0	0	0	0	0	0	0	0	0	0	0
Y150	Y221	hb	0	0	0	0.011460005	0	0.007118958	0	0.389105058	0	0	0	0	0	1.087320174	0	0.023758612	0	0	0	0	0	0	0	0	0	0	0	0
Y260	V262	hb	0	0	0	0.057300023	0	0	0	0	0	0	0	0	0	0	0	0	0	0	0	0	0.207516717	0.095785441	0	0	0	0	0	0
A214	D123	hb	0	0	0	0	0.048947626	0	0	0	0	0	0	0.696001856	0	0	0	0	0	0	0	0	0	0	0	0	0	0	0	0
A214	D217	hb	0	0	0	0	11.74743025	0	0	0	0	0	0	4.833346222	0	0	0	0	0	0	0	0	0	0	0	0	0	0	0	0
A214	Q125a	hb	0	0	0	0	0.978952521	0	0	0	0	0	0	0.317067512	0	0	0	0	0	0	0	0	0	0	0	0	0	0	0	0
A214	G212	hb	0	0	0	0	1.762114537	0	0	0	0	0	0	0.394401052	0	0	0	0	0	0	0	0	0	0	0	0	0	0	0	0
A214	L216	hb	0	0	0	0	0.048947626	0	0	0	0	0	0	0.015466708	0	0	0	0	0	0	0	0	0	0	0	0	0	0	0	0
A214	K126	hb	0	0	0	0	9.691629956	0	0	0	0	0	0	4.686412497	0	0	0	0	0	0	0	0	0	0	0	0	0	0	0	0
A214	S124	hb	0	0	0	0	0.048947626	0	0	0	0	0	0	0.873868997	0	0	0	0	0	0	0	0	0	0	0	0	0	0	0	0
A214	Y221	hb	0	0	0	0	2.300538424	0	0	0	0	0	0	0.085066894	0	0	0	0	0	0	0	0	0	0	0	0	0	0	0	0
A214	V125	hb	0	0	0	0	0.048947626	0	0	0	0	0	0	0.146933725	0	0	0	0	0	0	0	0	0	0	0	0	0	0	0	0
A218	L216	hb	0	0	0	0	0.097895252	0.071189578	0.084210526	0.259403372	0.43902439	0.17691287	0.340136054	0.270667388	0.459016393	0.618936099	1.42118863	0.926585887	0	0	0.016772895	0.059644519	11.390362	10.53639847	0.140703518	1.481103166	0	3.610354223	0.076893502	0.433582972
R205	G204	hb	0	0	0	0	0.097895252	0.035594789	0	0	0	0.597080938	0	0	0	0	0	0	0	0.800915332	0	0	0	0	0	0	0	0	0	10.80015767
R207	N320	hb	0	0	0	0	0.195790504	0	0	0	0	5.17470146	0	0.007733354	0	0	0	0	0	4.233409611	0	7.25277347	0	0	0	0	0	0	0	0.315333071
R210	Y221	hb	0	0	0	0	0.24473813	0.014237916	0	0	0	0	0	1.129069678	0.06557377	0.083640013	0	0	0	0	0	2.111415961	0.023057413	0.287356322	0.070351759	0	0	0	0	0
R7	E37	hb	0	0	0	0	0.195790504	0	0	0	0	0	0	0	0	0	0.021533161	0	0	0	0.43609527	0	0	0	0.010050251	0	0	0	0	0
R7	H39	hb	0	0	0	0	0.048947626	0	0.021052632	0	0	0	0	0	0	0	0	0	0	0	0.008386448	0	0	0	0	0	0	0	0	0
D123	G212	hb	0	0	0	0	0.048947626	0.854274934	0	0	0	0	0	0	0	0	0	0	0	0	0	0	0	0	0	0	0	0	0	0
D123	L216	hb	0	0	0	0	0.195790504	0	0	0	0.195121951	0	0	0.069600186	0	0	0	0.047517225	0	0	0	0	0	0	0	0	0	0	0	0.157666535
D127	V125	hb	0	0	0	0	0.978952521	0	0	0.259403372	0	0	0	2.528806743	0	0.100368016	9.732988803	0	5.575539568	0	0	0	31.3119668	20.49808429	14.63316583	0	31.46341463	0	24.49058055	0
D217	Q125a	hb	0	0	0	0	0.097895252	0	0	0	0	0	0	10.87309566	0	0.602208096	0	0	0	0	0	0	0	0	0	0	0	0	0	0
D50	K48	hb	0	0	0	0	0.048947626	0	0	0	0	0	0	0	0	0	0	0	0	0	0	0	0	0	0	0	0	0	0	0
Q125a	L216	hb	0	0	0	0	0.48947626	0	0	0	0	0	0	6.952285206	0	1.104048177	0	0	0.044964029	0	0	0.262435882	0	0	0.150753769	0	0	0	0	0
E175	F179	hb	0	0	0	0	0.048947626	0	0	0	0	0	0	0	0	0	0	0	0	0	0	0	0	0	0	0	0	0	0	0
E219	G220	hb	0	0	0	0	0.048947626	0	0	0	0	0.862450243	0	4.8874797	0	2.325192372	0	0	0	0	0	2.17106048	0	0	0.070351759	0	0	0	0	0.039416634
E219	K67	hb	0	0	0	0	2.545276554	0	0	0	0	0.851393189	0.340136054	48.02412806	0	0	0	0	0	0.114416476	0.63737001	0	0	0	0.773869347	0	0	0	0	11.78557351
E219	Y221	hb	0	0	0	0	0.048947626	0	0	0	0	0	0	0.046400124	0.06557377	1.003680161	0	0	1.438848921	0	0	6.191101038	0	0	6.24120603	0	0	0	0	0
E272	Y150	hb	0	0	0	0	0.048947626	0	0.126315789	1.167315175	0	0.011057054	0	0	0	0	1.248923342	0.023758612	0	0	1.484401208	0	48.9278303	0.287356322	0.040201005	0	0	0	0	0
E348	E348	hb	0	0	0	0	0.048947626	0	0	0	0	0	0	0	0	0	0	0	0	0	0	0	0	0	0	0	0	0	0	0
E61	I62	hb	0	0	0	0	0.048947626	0	0	0	0	0	0	0.061866832	0	0.016728003	0.150732127	0.047517225	0.899280576	0	0	0	0	0	1.025125628	0.204290092	0.731707317	0	1.53787005	0
G115	G145	hb	0	0	0	0	0.048947626	0	0	0	0	0	0	0.007733354	0	0	0	0	0	0	0	0	0	0	0	0	0	0	0	0
G159	Y221	hb	0	0	0	0	0.097895252	0	0	0	0	0	0	3.062408166	0	0	0.667527993	0	0	0	0	0	0	0	0.010050251	0	0	0	0	0
G220	V223	hb	0	0	0	0	1.223690651	0	9.957894737	8.430609598	4.292682927	3.239716939	0	20.67898848	0	0	14.4918174	8.553100499	1.034172662	1.71624714	1.3418316	0	0	0	3.83919598	0	0	0	0	1.221915648
G331	V329	hb	0	0	0	0	0.048947626	0	0	0	0	0	0	0	0	0	0	0	0	0	0	0	0	0	0	0	0	0	0	0
L216	P122	hb	0	0	0	0	0.048947626	0	0	0	0	0	0	5.320547521	0	0	0	0	0	0	0	0	0	0	0	0	0	0	0	0
L216	P213	hb	0	0	0	0	0.048947626	0	0	0	1.609756098	0	0	0.417601114	0	0	1.076658053	1.23544785	0	0	0	0	0	0	0	0.357507661	0.081300813	20.77656676	0	0
K126	P215	hb	0	0	0	0	0.048947626	0.007118958	0.210526316	0	0.390243902	0	0	2.018405382	0	0	0.79672696	1.5205512	0	0.457665904	0	0	0	0	0	0	0	0	0	0
K204a	P208	hb	0	0	0	0	0.048947626	0.007118958	0	0	0	0	0	0	0	0	0.021533161	0	0	0	0	0	0	0	0	0.034048349	0	0	0	0
P215	S124	hb	0	0	0	0	0.048947626	0	0	0	0	0	0	0.046400124	0	0	0	0	0	0	0	0	0	0	0	0	0	0	0	0
P215	V125	hb	0	0	0	0	0.048947626	0	0	0	0	0	0	0.131467017	0	0	0	0	0	0	0	0	0	0	0	0	0	0	0	0
T319	Y221	hb	0	0	0	0	0.048947626	1.57328967	0.084210526	0	0	0	0	0.123733663	0.327868852	0.016728003	0	0	0.044964029	0	0	0	0.023057413	0	0.804020101	0	0	0	0.192233756	0
A3	Y40	hb	0	0	0	0	0	0.007118958	0	0	0	0	0	0	0	0	0	0	0	0	0	0	0	0	0	0	0	0	0	0
A22	R205	hb	0	0	0	0	0	0.021356873	0	0	0	0	0	0.007733354	0	0	0	0	0	0	0	0	0	0	0	0.017024174	0	0	0.230680507	0
A22	D24	hb	0	0	0	0	0	0.035594789	0	0	0	0.011057054	0	0.007733354	0	0.016728003	0.021533161	0	0	0	0	0.071573422	0	0	0	0.017024174	0	0	0	0
A218	R214	hb	0	0	0	0	0	2.448921478	0	0	0	0	0	0	0	0	0	0	0	0	0	0	0	0	0	0	0	0	0	0
A254	T255	hb	0	0	0	0	0	0.007118958	0	0	0	0	0	0	0	0	0	0	0	0	0	0	0	0	0	0	0	0	0	0
A285	D264	hb	0	0	0	0	0	0.007118958	0	0	0	0.022114109	0	0	0	0	0	0.023758612	0	0	0	0	0	0	0	0	0	0	0	0
A285	T289	hb	0	0	0	0	0	12.37274863	0	0	0	0	0	0	3.344262295	0	0	0	0.044964029	0	0	0	0	0	0	0	0	0	0	0
A5	D6	hb	0	0	0	0	0	0.007118958	0	0	0	0	0	0	0	0	0	0	0	0	0	0	0	0	0	0	0	0	0	0
A355	L360	hb	0	0	0	0	0	0.007118958	0	0	0	0	0	0	0	0	0	0	0	0	0	0	0	0	0	0	0	0	0	0
R205	N320	hb	0	0	0	0	0	0.007118958	0	0	0	1.669615215	0	0	0	0	0	0	0	3.890160183	0	0	0	0	0	0	0	0	0	2.16791486
R205	K48	hb	0	0	0	0	0	14.83590802	0	0	0	0	0	0	20.32786885	0	0	0	0	0	0.830258303	0	0	0	0	0	0	0	0	0
R205	Y203	hb	0	0	0	0	0	0.12814124	0	0	0	0	0	0	0	0	0	0	0	0	0	0	0	0	0	0	0	0	0	0
R207	N343	hb	0	0	0	0	0	0.014237916	0	0	0	0	0	0	0	0.217464035	0	0	0	0	0	0	0	0	0	0	0	0	0	0
R207	Y203	hb	0	0	0	0	0	0.398661636	0	0	0	0	0	0	0.721311475	0	0	0	0	0	0.083864475	0	0	0	0	0	0	0	0	3.153330706
R210	R214	hb	0	0	0	0	0	0.028475831	0	0	0	0	0	0	0	0	0	0	0	0	0	0	0	0	0	0	0	0	0	0
R214	R214	hb	0	0	0	0	0	0.06407062	0	0	0	0	0	0	0	0	0	0	0	0	0	0	0	0	0	0	0	0	0	0
R214	D123	hb	0	0	0	0	0	3.965259486	0	0	0	0	0	0	0.983606557	0	0	0	0	0	0	0	0	0	0	0	0	0	0	0
R214	D190	hb	0	0	0	0	0	0.135260198	0	0	0	0	0	0	0	0	0	0	0	0	0	0	0	0	0	0	0	0	0	0
R214	D217	hb	0	0	0	0	0	18.6516694	0	0	0	0	0	0	7.93442623	0	0	0	0	0	0	0	0	0	0	0	0	0	0	0
R214	Q120	hb	0	0	0	0	0	0.832918061	0	0	0	0	0	0	0.655737705	0	0	0	0	0	0	0	0	0	0	0	0	0	0	0
R214	Q125a	hb	0	0	0	0	0	0.348828931	0	0	0	0	0	0	0.459016393	0	0	0	0	0	0	0	0	0	0	0	0	0	0	0
R214	G212	hb	0	0	0	0	0	3.943902613	0	0	0	0	0	0	0.918032787	0	0	0	0	0	0	0	0	0	0	0	0	0	0	0
R214	K126	hb	0	0	0	0	0	5.068697943	0	0	0	0	0	0	1.836065574	0	0	0	0	0	0	0	0	0	0	0	0	0	0	0
R214	F121	hb	0	0	0	0	0	0.391542678	0	0	0	0	0	0	0.131147541	0	0	0	0	0	0	0	0	0	0	0	0	0	0	0
R214	P122	hb	0	0	0	0	0	0.007118958	0	0	0	0	0	0	0	0	0	0	0	0	0	0	0	0	0	0	0	0	0	0
R214	P213	hb	0	0	0	0	0	1.003773048	0	0	0	0	0	0	0.262295082	0	0	0	0	0	0	0	0	0	0	0	0	0	0	0
R214	P215	hb	0	0	0	0	0	0.007118958	0	0	0	0	0	0	0	0	0	0	0	0	0	0	0	0	0	0	0	0	0	0
R214	Y221	hb	0	0	0	0	0	1.039367837	0	0	0	0	0	0	1.180327869	0	0	0	0	0	0	0	0	0	0	0	0	0	0	0
R214	V125	hb	0	0	0	0	0	0.19221186	0	0	0	0	0	0	0.524590164	0	0	0	0	0	0	0	0	0	0	0	0	0	0	0
R214	V211	hb	0	0	0	0	0	0.106784367	0	0	0	0	0	0	0	0	0	0	0	0	0	0	0	0	0	0	0	0	0	0
R300	D86	hb	0	0	0	0	0	0.007118958	0	0	0	0	0	0.07733354	0	0	0.279931094	0	0	0	0.008386448	0	0.322803781	0	0	0	0.081300813	0	0.61514802	0
R342	K204a	hb	0	0	0	0	0	0.056951662	0	0	0	0	0	0	0.06557377	0	0	0	0	0	0.008386448	0	0	0	0	0.017024174	0	0	0	0
R53	T55	hb	0	0	0	0	0	0.007118958	0	0	0.048780488	0.022114109	0	0	0	0	0	0	0	0.114416476	0.03354579	0	0	0	0.020100503	0	0	0	0	0.039416634
R84	Q91	hb	0	0	0	0	0	0.007118958	0	0	0.048780488	0.022114109	0	0.007733354	0	0	0	0	0	0	0.922509225	0	0.645607563	0	0.100502513	0.136193395	0	0.408719346	0	47.06346078
N23	K204a	hb	0	0	0	0	0	0.028475831	0	0	0	0	0	0	0	0.117096019	0	0	0	0	0	0	0	0	0	0.017024174	0	0	0	0
N287	M291	hb	0	0	0	0	0	0.341709974	0	0	0	0	0	0	3.737704918	0	0	0	0	0	0	0	0	0	0	0	0	0	0	0
N287	S64	hb	0	0	0	0	0	0.028475831	0	0	0	0	0	0	0.06557377	0	0	0	0	0	0	0	0	0	0	0	0	0	0	0
N287	T289	hb	0	0	0	0	0	0.035594789	11.55789474	0	0.097560976	0.022114109	0	0	0.06557377	0	0.581395349	0	0.089928058	0	0.06709158	0	0.069172239	0	0.010050251	0.034048349	0.081300813	0	0	1.970831691
D123	K126	hb	0	0	0	0	0	0.377304763	0	0	2.682926829	0.066342326	0	0	0	0	2.799310939	2.589688762	15.06294964	1.258581236	0.125796713	0.011928904	7.309199908	3.927203065	13.50753769	1.481103166	3.902439024	1.158038147	4.92118416	1.537248719
D190	Y199	hb	0	0	0	0	0	0.007118958	0	0	0	0	0	0	0	0	0	0	0	0	0.008386448	0	0	0	0	0	0	0	0	0
D190	Y221	hb	0	0	0	0	0	0.619349327	0	0	0	0	0	0.247467327	3.672131148	0.016728003	0	0	0.854316547	0	0	0.679947513	7.124740604	5.076628352	0.261306533	6.945863126	0	4.632152589	0	0
D206	D206	hb	0	0	0	0	0	0.007118958	0	0	0	0.022114109	0	0	0	0	0	0	0	0	0	0	0	0	0	0	0	0	0	0.039416634
D206	K204a	hb	0	0	0	0	0	0.078308536	0	0	0	0	0	0	0	0.016728003	0	0	0	0	0.746393828	0.131217941	0	0	0	0	0	0	0	0
D206	Y203	hb	0	0	0	0	0	0.007118958	0	0	0	0	0	0	0	0	0	0	0	0	0	0	0	0	0	0	0	0	0	0
D217	P215	hb	0	0	0	0	0	1.12479533	0.021052632	0	0.390243902	0.574966829	0	0.007733354	0	4.817664771	0.107665805	1.021620337	5.665467626	14.18764302	22.18215364	4.198974114	0	0	15.31658291	0	0	0	0	0.157666535
D24	Y203	hb	0	0	0	0	0	0.014237916	0	0	0	0.011057054	0	0	0	0	0	0	0	0	0	0	0	0	0	0	0	0	0	0.354749704
Q120	G212	hb	0	0	0	0	0	0.199330818	0	0	0	0	0	0.023200062	0	0	0	0	0	0	0	0	0	0	0	0	0	0	0	0
Q137	Y135	hb	0	0	0	0	0	0.007118958	0	0	0	0.011057054	0	0	0	0	0	0	0	0	0	0	0.023057413	0	0.020100503	0	0	0	0	0
Q186	L184	hb	0	0	0	0	0	0.007118958	0	0	0	0	0	0	0	0	0	0	0	0	0	0	0	0	0	0	0	0	0	0
Q267	K67	hb	0	0	0	0	0	0.142379156	0	0	0	0	0	0	0	0	0	0	0	0	0	0	0	0	0	0	0	0	0	0
Q267	T289	hb	0	0	0	0	0	0.06407062	0	0	0	0	0	0	2.950819672	0	0	0	0	0	0	0.465227246	0	0	0	0	0	0	0	0
Q305	Y260	hb	0	0	0	0	0	0.049832704	0	0	0	0	0	0	0.131147541	0	0	0	0	0	0	0	0	0	0	0	0	0	0	0
Q310	G309	hb	0	0	0	0	0	0.007118958	0	0	0	0	0	0	0	0.016728003	0	0	0	0	0	0	0	0	0	0	0	0	0	0
Q91	W93	hb	0	0	0	0	0	0.007118958	0	0	0	0	0	0	0	0.033456005	0	0	0	0	0.008386448	0	0	0	0	0	0	0	0.038446751	0
E272	K67	hb	0	0	0	0	0	0.021356873	0	0	0	0	0	0	0	0	0	0	0	0	0	0	0	0	0	0	0	0	0	0
G167	S165	hb	0	0	0	0	0	0.007118958	0	0	0	0	0	0	0	0	0	0	0	0.114416476	0	0.011928904	0	0	0.010050251	0	0	0	0	0.039416634
G220	G222	hb	0	0	0	0	0	0.007118958	0	0.129701686	0.048780488	1.581158779	2.154195011	2.660273761	0	3.880896621	0.107665805	0.356379187	3.642086331	4.919908467	3.346192553	3.423595372	0	1.149425287	2.24120603	1.2597889	0.243902439	0.068119891	0.384467512	3.232163973
G220	T70	hb	0	0	0	0	0	0.035594789	4.757894737	4.928664073	1.219512195	1.780185759	0.566893424	0	0	0	0	0.023758612	2.293165468	1.14416476	0.50318685	0	0	0	2.130653266	0	0	0	0	0
G286	H296	hb	0	0	0	0	0	0.007118958	0	0	0	0	0	0	0.131147541	0	0	0	0	0	0	0.131217941	0	0	0	0	0	0	0	0
G286	T289	hb	0	0	0	0	0	37.05417527	0	0	0	0	0	0	68.32786885	0	0	0	1.528776978	0	0	0	0	0	0	0	0	0	0	0.078833268
G309	H256	hb	0	0	0	0	0	0.263401438	0	0	0	0	0	0	0	0	0	0	0	0	0	0	0	0	0	0	0	0	0	0
H296	S288	hb	0	0	0	0	0	0.035594789	0	0	0	0	0	0	5.704918033	0	0	0	0	0	0	0	0	0	0	0	0	0	0	0
H296	T289	hb	0	0	0	0	0	0.06407062	0	0	0	0	0	0	2.360655738	0	0	0	0	0	0	0	0	0	0	0	0	0	0	0
L189	Y221	hb	0	0	0	0	0	0.042713747	0	0	0	0	0	0.007733354	0.131147541	0	0	0	0.35971223	0	0	0	27.94558451	6.22605364	0.060301508	1.395982295	0	0.544959128	0	0
L216	Y221	hb	0	0	0	0	0	0.085427493	0.021052632	2.853437095	0	0	0	1.438403836	0.131147541	0	5.555555556	1.663102875	4.361510791	0	0	0	0	0.095785441	3.658291457	0	0	0	0	0
K126	F121	hb	0	0	0	0	0	0.007118958	0	0	0	0	0	0	0	0	0	0	0	0	0	0	0	0	0	0	0	0	0	0
K126	P122	hb	0	0	0	0	0	0.049832704	0	0	0.146341463	0	0	0	0	0	0.021533161	0.142551675	0	0	0.03354579	0	0	0	0	1.123595506	0	0.136239782	0	0.275916437
K126	V125	hb	0	0	0	0	0	0.313234143	0.021052632	0	1.902439024	0.088456435	0	0.66506844	0	0.016728003	0.581395349	2.019482062	0.314748201	0	0.041932238	0.059644519	1.775420798	1.62835249	2.412060302	2.008852571	2.276422764	1.430517711	0.999615532	1.221915648
K261	K261	hb	0	0	0	0	0	0.007118958	0	0	0	0.022114109	0	0	0	0.033456005	0	0	0	0	0	0	0	0	0	0	0	0	0	0
M291	T289	hb	0	0	0	0	0	0.113903325	0	0	0	0	0	0	0.524590164	0	0	0	0	0	0.008386448	0.071573422	0	0	0.010050251	0.017024174	0	0	0	0.236499803
P213	V125	hb	0	0	0	0	0	0.021356873	0	0	0	0	0	0	0	0.016728003	0	0	0	0	0	0	0	0	0	0	0	0	0	0
P290	Y150	hb	0	0	0	0	0	0.042713747	0	0	0	0	0	0	0	0	0	0	0	0	0	0	0	0	0	0	0	0	0	0
S154	S154	hb	0	0	0	0	0	0.007118958	0	0	0	0	0	0	0	0	0	0	0	0	0	0	0	0	0	0	0.081300813	0	0.038446751	0
S288	T289	hb	0	0	0	0	0	0.028475831	0.021052632	0	0	0	0	0	0	0	0.021533161	0	0	0	0	0	0	0	0.010050251	0	0	0	0	0
S64	Y221	hb	0	0	0	0	0	0.007118958	0.021052632	0	0.048780488	0	0	0.007733354	0	0	0.107665805	1.282965075	0	0	0	0.023857807	0	0	0	0	0	0	0	0
T289	V262	hb	0	0	0	0	0	0.121022282	0	0	0	0	0	0	0	0	0	0	0	0	0	0	0	0	0	0	0	0	0	0
W248	Y76	hb	0	0	0	0	0	0.007118958	0	0	0	0.011057054	0	0	0	0	0	0	0	0	0	0	0	0	0	0	0	0	0.038446751	0
Y112	Y150	hb	0	0	0	0	0	0.021356873	0	0.259403372	0	0.022114109	0	0	0	0	0.021533161	0	0	0.114416476	0.251593425	0	0	0.095785441	0	0	0	0	0	0
A110	Y260	hb	0	0	0	0	0	0	0.105263158	0.259403372	0	0	0	0	0	0	0.021533161	0.023758612	0	0	0.813485408	0	0.069172239	2.969348659	0	0	0	0	0	0
A218	N152	hb	0	0	0	0	0	0	0.021052632	0	0	0	0	0	0	0	0	0	0	0	0	0	0	0	0	20.08852571	0.081300813	5.858310627	0.730488274	0
A218	Q120	hb	0	0	0	0	0	0	0.042105263	0	0	0	0	0	0	0	0	0	0	0	0	0	0	0	0	14.47054818	0	0.885558583	0	0
A218	T70	hb	0	0	0	0	0	0	0.084210526	0.518806744	0	0	0	0	0	0	0.129198966	0	0	0	0	0	0	0	0	0	0	0	0	0
A219	D217	hb	0	0	0	0	0	0	5.178947368	0	0	0	0	0	0	0	6.158484065	0	0	0	0	0	0	0	0	0	2.357723577	0	6.45905421	0
A219	G222	hb	0	0	0	0	0	0	3.052631579	0	0	0	0	0	0	0	6.589147287	0	0	0	0	0	0	0	0	0	0	0	0	0
A219	L216	hb	0	0	0	0	0	0	30.33684211	0	0	0	0	0	0	0	14.53488372	0	0	0	0	0	0	0	0	0	6.341463415	0	0.499807766	0
A219	K67	hb	0	0	0	0	0	0	4.105263158	0	0	0	0	0	0	0	0.021533161	0	0	0	0	0	0	0	0	0	0	0	0.961168781	0
A219	S66	hb	0	0	0	0	0	0	2.8	0	0	0	0	0	0	0	0.043066322	0	0	0	0	0	0	0	0	0	0	0	0.038446751	0
A219	T70	hb	0	0	0	0	0	0	21.22105263	0	0	0	0	0	0	0	8.936261843	0	0	0	0	0	0	0	0	0	0	0	0	0
A219	Y221	hb	0	0	0	0	0	0	1.557894737	0	0	0	0	0	0	0	2.174849268	0	0	0	0	0	0	0	0	0	1.300813008	0	2.806612841	0
R164	Q168	hb	0	0	0	0	0	0	0.021052632	0	0	0	0	0	0	0	0.086132644	0	0	0	0	0	0	0	0	0	0	0	0	0
R172	Q177	hb	0	0	0	0	0	0	0.021052632	0	0	0	0	0	0	0	0	0.118793062	0	0	0.03354579	0	0.092229652	0.095785441	0.040201005	0.051072523	0	0	0.269127259	0.039416634
R172	F170	hb	0	0	0	0	0	0	0.021052632	0	0	0	0	0	0	0.016728003	0	0	0	0	0	0	0	0	0	0	0	0	0	0
D123	G214	hb	0	0	0	0	0	0	0.021052632	0	0	0.011057054	0	0	0	0	0	0	0	0	0	0	0	0.287356322	0	0	0	0	0	0
D217	Q128	hb	0	0	0	0	0	0	0.021052632	0	0	0	0	0	0	0	0	0	0	0	0	0	0	0	0	0	0	0	0	0
D264	S288	hb	0	0	0	0	0	0	0.021052632	0	0	0	0	0	0	0	0	0	0	0	0	0	0	0	0	0	0	0	0	0
Q17	V19	hb	0	0	0	0	0	0	0.021052632	0	0	0	0	0	0	0	0	0	0	0	0	0	0	0	0	0	0	0	0	0
G156	P153	hb	0	0	0	0	0	0	0.568421053	0	0	0.011057054	0	0.116000309	0	0	2.885443583	0	0	0	0.008386448	0	0.023057413	0	0	0	10.32520325	0	10.53440984	0
G214	L216	hb	0	0	0	0	0	0	0.357894737	0	0.146341463	0.353825741	0	0	0	0	0	0.023758612	0	0	0	0	0	0	0	0.476676881	0	5.994550409	0	0.236499803
G222	G63	hb	0	0	0	0	0	0	0.021052632	0	0	0.154798762	13.37868481	0	0	0	0	0	0.044964029	0	3.069439785	0	0	0	0.24120603	0	0	0	0	0
L216	K126	hb	0	0	0	0	0	0	0.105263158	0	0.048780488	0	0	0.015466708	0	0.167280027	0.021533161	0.522689475	0.089928058	0	0.03354579	0.178933556	0	4.118773946	0	0	0	0	0	0
L216	F121	hb	0	0	0	0	0	0	0.021052632	0	0	0	0	0	0	0	0	0	0	0	0	0	0	0	0	0	0	0	0	0
S288	V262	hb	0	0	0	0	0	0	0.589473684	0	0	0	0	0	0	0	0.129198966	0	0	0.228832952	0	0	0	0	0	0	0	0	0	0
T289	T289	hb	0	0	0	0	0	0	0.021052632	0	0	0	0	0	0	0	0	0	0	0	0	0	0	0	0	0	0	0	0	0
A218	K67	hb	0	0	0	0	0	0	0	1.037613489	0	0.011057054	0	1.654937747	0	0	0	0	0	0	0	0	0.092229652	1.053639847	0	0	0	0	2.345251826	10.28774143
A218	F121	hb	0	0	0	0	0	0	0	1.297016861	0	0	0	0	0	0	0	0	0	0	0	0	0.184459304	17.24137931	0	0	0	0	0	0
A218	P215	hb	0	0	0	0	0	0	0	5.836575875	0.195121951	1.194161875	0	0	0	3.864168618	4.155900086	2.2808268	0	0	0	0	10.83698409	28.5440613	0	0	0.975609756	0	1.730103806	3.665746945
R148	Y150	hb	0	0	0	0	0	0	0	0.129701686	0	0	0	0	0	0	0	0	0	0	0	0	0.276688955	0	0	0	0	0	0	0
D190	K126	hb	0	0	0	0	0	0	0	0.389105058	0	0	0	0	0	0	0	0	0	0	0	0	0.115287065	8.812260536	0	1.089547157	0	0	0	0
D217	G219	hb	0	0	0	0	0	0	0	5.577172503	0	0	0	0	0	0	0	0	0	0	0	0	0.760894628	0.862068966	0	0	0	0	0	0
D217	K67	hb	0	0	0	0	0	0	0	0.778210117	0	0.497567448	0	0.015466708	0	20.29106725	0.064599483	0	30.3057554	1.372997712	30.71117075	18.81188119	43.11736223	56.03448276	49.2361809	1.344909772	0	0	0	0
D217	S66	hb	0	0	0	0	0	0	0	1.426718547	0	0	0	0	0	0.016728003	0	0	0.269784173	0	0	0	21.74314042	60.72796935	0.582914573	0	0	0	0	0
D217	V223	hb	0	0	0	0	0	0	0	0.129701686	0	0	0.113378685	0	0	0	0	0	0	0	0	0	0.207516717	3.16091954	0	0	0	0	0	0
Q125a	P122	hb	0	0	0	0	0	0	0	0.259403372	0	0	0	0	0	0.016728003	18.0878553	0	20.90827338	0	0	0	71.06294674	36.11111111	39.29648241	0	83.65853659	0	64.82122261	0
E61	G222	hb	0	0	0	0	0	0	0	0.389105058	0	0.044228218	0	0	0	1.405152225	0	0	0	0	0	0	9.084620706	14.17624521	0	3.438883214	0	1.430517711	0	0.078833268
G214	V125	hb	0	0	0	0	0	0	0	0.129701686	0	0	0	0	0	0	0.279931094	0	0	0	0	0	0	0	0	0	0	0	0	0
G219	G222	hb	0	0	0	0	0	0	0	7.003891051	0	0	0	0	0	0	0	0	0	0	0	0	0	0.383141762	0	0	0	0	0	0
G219	L216	hb	0	0	0	0	0	0	0	20.88197147	0	0	0	0	0	0	0	0	0	0	0	0	0.207516717	0	0	0	0	0	0	0
G219	K67	hb	0	0	0	0	0	0	0	2.075226978	0	0	0	0	0	0	0	0	0	0	0	0	3.389439705	2.011494253	0	0	0	0	0	0
G219	S66	hb	0	0	0	0	0	0	0	0.907911803	0	0	0	0	0	0	0	0	0	0	0	0	0	0	0	0	0	0	0	0
G219	T70	hb	0	0	0	0	0	0	0	13.22957198	0	0	0	0	0	0	0	0	0	0	0	0	0	0	0	0	0	0	0	0
G219	Y221	hb	0	0	0	0	0	0	0	7.392996109	0	0	0	0	0	0	0	0	0	0	0	0	1.360387365	2.394636015	0	0	0	0	0	0
G220	T319	hb	0	0	0	0	0	0	0	0.518806744	0.243902439	0	0	0	0	0	0	0.213827512	0	0	0	0	12.1051418	11.7816092	0	0.766087845	0	0	0.038446751	0
A218	G214	hb	0	0	0	0	0	0	0	0	43.51219512	1.691729323	0	0	0	2.459016393	28.10077519	27.7500594	3.552158273	36.84210526	28.96678967	1.157103662	0	0.766283525	16.85427136	0	30.32520325	0	12.07227989	0
A218	K219	hb	0	0	0	0	0	0	0	0	0.780487805	0	0	0	0	0	0	0.118793062	0	0	0	0	0	0	0	0	0	0	0	0
N152	P118	hb	0	0	0	0	0	0	0	0	0.195121951	0	0	0	0	0	0	0.023758612	0	0	0	0	0	0	0	0	0	0.136239782	0	0
D123	K219	hb	0	0	0	0	0	0	0	0	1.804878049	0	0	0	0	0	0	1.496792587	0	0	0	0	0	0	0	16.56452162	0	20.70844687	0	0
D190	K219	hb	0	0	0	0	0	0	0	0	0.87804878	0	0	0	0	0	0	9.147065811	0	0	0	0	0	0	0	0.204290092	0	0.068119891	0	0
D217	K219	hb	0	0	0	0	0	0	0	0	9.463414634	0	0	0	0	0	0	14.27892611	0	0	0	0	0	0	0	0.136193395	0	2.452316076	0	0
D217	K224	hb	0	0	0	0	0	0	0	0	0.097560976	0	0	0	0	0	0.279931094	4.324067474	0	0	0.008386448	0	0	0	0	0	0	0	0	0
D217	F121	hb	0	0	0	0	0	0	0	0	0.341463415	0.950906678	0	0	0	0	0	0.308861962	0	0	0	0	0	0	0	0	0	0	0	5.360662199
Q128	K219	hb	0	0	0	0	0	0	0	0	0.146341463	0	0	0	0	0	0	0.332620575	0	0	0	0	0	0	0	0	0	0	0	0
E171	G220	hb	0	0	0	0	0	0	0	0	0.048780488	0.022114109	0	0	0	0.033456005	0.344530577	0.974103112	0	0.915331808	0.50318685	0.202791363	0	0	0.522613065	0	0	0	0	0
E171	K219	hb	0	0	0	0	0	0	0	0	45.80487805	0	0	0	0	0	0	20.24233785	0	0	0	0	0	0	0	0	0	0	0	0
E171	Y221	hb	0	0	0	0	0	0	0	0	0.146341463	0	0	0.378934344	0	0	0	2.827274887	0.494604317	0	0	0	0	0.191570881	1.879396985	8.239700375	0	14.91825613	0.038446751	0
G156	K219	hb	0	0	0	0	0	0	0	0	0.390243902	0	0	0	0	0	0	0.023758612	0	0	0	0	0	0	0	0	0	0	0	0
G212	L216	hb	0	0	0	0	0	0	0	0	0.780487805	0	0	0.030933416	0	0	0.215331611	0.261344737	0	0	0	0	0	0	0	0	0.081300813	0	0	0
G212	K219	hb	0	0	0	0	0	0	0	0	0.048780488	0	0	0	0	0	0	0.047517225	0	0	0	0	0	0	0	0.017024174	0	0.885558583	0	0
G214	K219	hb	0	0	0	0	0	0	0	0	0.195121951	0	0	0	0	0	0	1.092896175	0	0	0	0	0	0	0	0	0	0	0	0
G220	K224	hb	0	0	0	0	0	0	0	0	0.048780488	0	0	0	0	17.21311475	0	0.427655025	0	0	0.008386448	15.93701539	0	0	0	8.563159687	0	0	0	0
G222	K219	hb	0	0	0	0	0	0	0	0	0.585365854	0	0	0	0	0	0	4.561653599	0	0	0	0	0	0	0	6.435137896	0	10.55858311	0	0
L189	K219	hb	0	0	0	0	0	0	0	0	0.146341463	0	0	0	0	0	0	0.66524115	0	0	0	0	0	0	0	0	0	0	0	0
L216	K219	hb	0	0	0	0	0	0	0	0	18.73170732	0	0	0	0	0	0	14.30268472	0	0	0	0	0	0	0	0.39155601	0	0.749318801	0	0
L216	Y160	hb	0	0	0	0	0	0	0	0	0.048780488	0	0	0	0	0.050184008	0	0.1900689	0	0	0	0	0	0.287356322	0	0	0	0	0	0
K219	K219	hb	0	0	0	0	0	0	0	0	0.195121951	0	0	0	0	0	0	0	0	0	0	0	0	0	0	0.187265918	0	0.068119891	0	0
K219	F121	hb	0	0	0	0	0	0	0	0	0.048780488	0	0	0	0	0	0	0.308861962	0	0	0	0	0	0	0	4.545454545	0	11.78474114	0	0
K219	P213	hb	0	0	0	0	0	0	0	0	0.097560976	0	0	0	0	0	0	0.688999762	0	0	0	0	0	0	0	0	0	0	0	0
K219	P215	hb	0	0	0	0	0	0	0	0	25.17073171	0	0	0	0	0	0	6.272273699	0	0	0	0	0	0	0	0	0	0	0	0
K219	S66	hb	0	0	0	0	0	0	0	0	0.926829268	0	0	0	0	0	0	0.261344737	0	0	0	0	0	0	0	0	0	0	0	0
K219	T70	hb	0	0	0	0	0	0	0	0	41.75609756	0	0	0	0	0	0	0.356379187	0	0	0	0	0	0	0	0	0	0	0	0
K219	Y221	hb	0	0	0	0	0	0	0	0	0.829268293	0	0	0	0	0	0	1.781895937	0	0	0	0	0	0	0	1.327885598	0	0	0	0
A110	Y259	hb	0	0	0	0	0	0	0	0	0	1.017249005	0	0	0	0.016728003	0	0	0	4.118993135	2.21402214	0	0	0	0	0	0	0	0	2.99566417
A114	W138	hb	0	0	0	0	0	0	0	0	0	0.09951349	0	0	0	0	0	0	0	0	0	0	0	0	0	0	0	0	0	0
A218	A221	hb	0	0	0	0	0	0	0	0	0	10.85802742	0	0	0	0	0	0	0	10.64073227	0	0	0	0	0	0	0	0	0	1.064249113
A218	E171	hb	0	0	0	0	0	0	0	0	0	0.011057054	0	0	0	0.033456005	0	0	0	0	0	3.041870452	0	0	0	0	0	0	0	0
A221	R210	hb	0	0	0	0	0	0	0	0	0	0.033171163	0	0	0	0	0	0	0	0	0	0	0	0	0	0	0	0	0	0
A221	D217	hb	0	0	0	0	0	0	0	0	0	27.08978328	0	0	0	0	0	0	0	12.35697941	0	0	0	0	0	0	0	0	0	1.379582184
A221	E219	hb	0	0	0	0	0	0	0	0	0	0.82927908	0	0	0	0	0	0	0	1.258581236	0	0	0	0	0	0	0	0	0	0.945999212
A221	G63	hb	0	0	0	0	0	0	0	0	0	0.011057054	0	0	0	0	0	0	0	0	0	0	0	0	0	0	0	0	0	0.039416634
A221	L216	hb	0	0	0	0	0	0	0	0	0	0.210084034	0	0	0	0	0	0	0	0	0	0	0	0	0	0	0	0	0	0.394166338
A221	K224	hb	0	0	0	0	0	0	0	0	0	0.066342326	0	0	0	0	0	0	0	1.029748284	0	0	0	0	0	0	0	0	0	0.867165944
A221	K67	hb	0	0	0	0	0	0	0	0	0	0.320654578	0	0	0	0	0	0	0	0.114416476	0	0	0	0	0	0	0	0	0	0.236499803
A221	P215	hb	0	0	0	0	0	0	0	0	0	0.541795666	0	0	0	0	0	0	0	0	0	0	0	0	0	0	0	0	0	0
A221	S66	hb	0	0	0	0	0	0	0	0	0	2.985404688	0	0	0	0	0	0	0	3.890160183	0	0	0	0	0	0	0	0	0	11.54907371
A221	T70	hb	0	0	0	0	0	0	0	0	0	0.132684653	0	0	0	0	0	0	0	0	0	0	0	0	0	0	0	0	0	0
A221	V223	hb	0	0	0	0	0	0	0	0	0	2.885891199	0	0	0	0	0	0	0	9.153318078	0	0	0	0	0	0	0	0	0	1.103665747
A292	R148	hb	0	0	0	0	0	0	0	0	0	0.022114109	0	0	0	0	0	0	0	0	0	0	59.9723311	25.76628352	0	0	0.162601626	0	0.115340254	0
R148	P295	hb	0	0	0	0	0	0	0	0	0	0.364882795	0	0	0	0	0	0	0	0.114416476	0	0	0	0	0	0	0	0	0	0
R148	Y259	hb	0	0	0	0	0	0	0	0	0	1.337903582	0	0	0	0	0	0	0	15.90389016	0	0	0	0	0	0	0	0	0	0
R205	E49	hb	0	0	0	0	0	0	0	0	0	0.574966829	0	0	0	0	0	0	0	0	0	0.011928904	0	0	0	0	0	0	0	0.82774931
R207	V211	hb	0	0	0	0	0	0	0	0	0	0.37593985	0	0	0	0	0	0	0	0	0	0	0	0	0	0	0	0	0	12.81040599
R210	G214	hb	0	0	0	0	0	0	0	0	0	0.033171163	0	0	0	0	0	0	0	0.343249428	0	0	0	0	0	0	0	0	0	0
N152	E219	hb	0	0	0	0	0	0	0	0	0	0.17691287	0	0	0	0	0	0	0	0	0	0	0	0	0	0	0	0	0	0.039416634
N152	L157	hb	0	0	0	0	0	0	0	0	0	0.022114109	0	0	0	0	0	0	0	0	0	0	0	0	0	0	0	0	0	0
N152	S154	hb	0	0	0	0	0	0	0	0	0	0.011057054	0	0	0	0	0	0	0	0	0	0	0	0	0	0	0	0	0	0
N287	Q267	hb	0	0	0	0	0	0	0	0	0	0.011057054	0	0	0	0	0	0	0	0	0	0	0	0	0	0	0	0	0	0
N287	Y260	hb	0	0	0	0	0	0	0	0	0	0.033171163	0	0	0	0	0	0	0	0	0	0	0	0	0	0	0	0	0	0
N320	D217	hb	0	0	0	0	0	0	0	0	0	0.022114109	0	0	0	0	2.62704565	0	0	0	0	0	0	0	0	0.783112019	14.14634146	0.068119891	0	19.51123374
N320	P208	hb	0	0	0	0	0	0	0	0	0	0.011057054	0	0	0	0	0	0	0	0	0	0	0	0	0	0	0	0	0	0
D190	V211	hb	0	0	0	0	0	0	0	0	0	3.69305617	0	0	0	0	0	0	0	5.263157895	0	0	0	0	0	0	0	0	0	0.078833268
D206	E49	hb	0	0	0	0	0	0	0	0	0	0.077399381	0	0	0	0	0	0	0	0	0	0	0	0	0	0	0	0	0	0
D206	S47	hb	0	0	0	0	0	0	0	0	0	0.044228218	0	0	0	0	0	0	0	0	0	0	0	0	0	0	0	0	0	0
D217	E219	hb	0	0	0	0	0	0	0	0	0	0.055285272	0	0	0	1.18768819	0	0	0.134892086	0.800915332	0.075478028	2.194918287	0	0	0.201005025	0	0	0	0	6.819077651
Q128	K126	hb	0	0	0	0	0	0	0	0	0	0.011057054	0	0.023200062	0	0	0	0	1.124100719	0	0	0	0	0	0.753768844	0	0	0	0	0
Q139	W138	hb	0	0	0	0	0	0	0	0	0	0.011057054	0	0	0	0	0	0	0	0	0	0	0	0	0	0	0	0	0	0
Q177	L182	hb	0	0	0	0	0	0	0	0	0	0.011057054	0	0.007733354	0	0	0	0	0.044964029	0	0.008386448	0	0	0	0.010050251	0	0	0	0	0
E219	P215	hb	0	0	0	0	0	0	0	0	0	1.050420168	0	0	0	0.016728003	0	0	0	0	0	0	0	0	0	0	0	0	0	0.985415845
E219	S318	hb	0	0	0	0	0	0	0	0	0	0.707651482	0	0	0	0	0	0	0	0	0	0	0	0	0	0	0	0	0	80.17343319
E219	S64	hb	0	0	0	0	0	0	0	0	0	2.355152587	0	0.085066894	0	0	0	0	0	0	0	0	0	0	0	0	0	0	0	94.9940875
E219	Y150	hb	0	0	0	0	0	0	0	0	0	0.077399381	0	0	0	0	0	0	0	0	0	0	0	0	0	0	0	0	0	1.103665747
G103	S105	hb	0	0	0	0	0	0	0	0	0	0.011057054	0	0	0	0.016728003	0	0	0	0	0	0	0	0	0	0.017024174	0	0	0	0
G156	K67	hb	0	0	0	0	0	0	0	0	0	0.011057054	0	0.054133478	0	0	0	0	0	0	0	0	0	0	0	0	0	0	0	0
G204	K204a	hb	0	0	0	0	0	0	0	0	0	0.011057054	0	0	0	0	0	0	0	0	0	0	0	0	0	0	0	0	0	0
G214	G222	hb	0	0	0	0	0	0	0	0	0	0.055285272	0	0	0	0	0	0	0	0	0	0	0	0	0	0	0	0	0	0
G220	P215	hb	0	0	0	0	0	0	0	0	0	0.221141088	0	0	0	0.016728003	0.495262705	0	0	0	0	0	0.184459304	4.310344828	0	0	0	0	0	1.103665747
G222	I62	hb	0	0	0	0	0	0	0	0	0	0.033171163	0	0	0	0	0	0	0	0	0	0	0	0	0	0	0	0	0	0
G268	K315	hb	0	0	0	0	0	0	0	0	0	0.995134896	0	0	0	0	0	0	0	0.114416476	0	0	0	0	0	0	0	0	0	0
G321	L209	hb	0	0	0	0	0	0	0	0	0	0.265369306	0	0	0	0	0	0	0	0.114416476	0	0	0	0	0	0	0	0	0	0
L184	V178	hb	0	0	0	0	0	0	0	0	0	0.011057054	0	0.216533911	0	0	0	0	0	0	0.008386448	0	0	0	0	0	0	0	0	0
L209	K224	hb	0	0	0	0	0	0	0	0	0	0.895621406	0	0	0	0	0	0	0	0.457665904	0	0	0	0	0	0	0	0	0	0
L209	T319	hb	0	0	0	0	0	0	0	0	0	1.238390093	0	0	0	0	0	0	0	0.457665904	0	0	0	0	0	0	0	0	0	0
L209	V191	hb	0	0	0	0	0	0	0	0	0	0.055285272	0	0	0	0	0	0	0	0	0	0	0	0	0	0	0	0	0	0
L269	K315	hb	0	0	0	0	0	0	0	0	0	0.210084034	0	0	0	0	0	0	0	0	0	0	0	0	0	0	0	0	0	0
L269	T68	hb	0	0	0	0	0	0	0	0	0	0.09951349	0	0	0	0	0	0	0	0.114416476	0	0	0	0	0	0	0	0	0	0
L269	Y112	hb	0	0	0	0	0	0	0	0	0	0.011057054	0	0	0	1.137504182	0.043066322	0	0	0	29.22676954	0.226649171	0	0	0	0	0	0	0	0
L269	Y259	hb	0	0	0	0	0	0	0	0	0	0.077399381	0	0	0	0	0	0	0	0.57208238	0	0	0	0	0	0	0	0	0	0
L307	T266	hb	0	0	0	0	0	0	0	0	0	0.022114109	0	0	0	0	0	0	0	0	0	0	0	0	0	0	0	0	0	0
L96	P94	hb	0	0	0	0	0	0	0	0	0	0.011057054	0	0	0	0	0	0	0	0	0	0	0	0	0.010050251	0	0	0	0	0
K204a	Y203	hb	0	0	0	0	0	0	0	0	0	0.022114109	0	0	0	0	0	0	0	0	0	0	0	0	0	0	0	0	0	0.315333071
M291	Y260	hb	0	0	0	0	0	0	0	0	0	0.022114109	0	0	0	0	0	0	0	0	0	0	0	0	0	0	0	0	0	0
F121	P215	hb	0	0	0	0	0	0	0	0	0	2.808491818	0	0	0	0	0	0	0	0.457665904	0	0	0	0	0	0	0	0	0	0.039416634
P208	V211	hb	0	0	0	0	0	0	0	0	0	1.260504202	0	0	0	0	0	0	0	1.830663616	0	0	0	0	0	57.6949268	0.325203252	0.136239782	53.28719723	13.91407174
S288	T316	hb	0	0	0	0	0	0	0	0	0	0.011057054	0	0	0	0	0	0	0	0	0	0	0	0	0	0	0	0	0	0
T111	Y259	hb	0	0	0	0	0	0	0	0	0	0.210084034	0	0	0	0	0	0	0	0	0	0	0	0	0	0	0	0	0	1.300748916
T255	T255	hb	0	0	0	0	0	0	0	0	0	0.011057054	0	0	0	0	0	0	0	0	0	0	0	0	0	0	0	0	0	0
A218	H221	hb	0	0	0	0	0	0	0	0	0	0	6.12244898	0	0	0	0	0	0	0	4.0254948	0	0	0	0	0	0	0	0	0
N152	H221	hb	0	0	0	0	0	0	0	0	0	0	2.267573696	0	0	0	0	0	0	0	0.26836632	0	0	0	0	0	0	0	0	0
N320	H221	hb	0	0	0	0	0	0	0	0	0	0	0.340136054	0	0	0	0	0	0	0	0.008386448	0	0	0	0	0	0	0	0	0
D190	H221	hb	0	0	0	0	0	0	0	0	0	0	0.113378685	0	0	0	0	0	0	0	3.430057028	0	0	0	0	0	0	0	0	0
D217	H221	hb	0	0	0	0	0	0	0	0	0	0	11.33786848	0	0	0	0	0	0	0	15.64072459	0	0	0	0	0	0	0	0	0
Q120	H221	hb	0	0	0	0	0	0	0	0	0	0	1.360544218	0	0	0	0	0	0	0	0	0	0	0	0	0	0	0	0	0
E219	H221	hb	0	0	0	0	0	0	0	0	0	0	1.247165533	0	0	0	0	0	0	0	1.249580678	0	0	0	0	0	0	0	0	0
E61	H221	hb	0	0	0	0	0	0	0	0	0	0	1.020408163	0	0	0	0	0	0	0	0.77155317	0	0	0	0	0	0	0	0	0
G212	H221	hb	0	0	0	0	0	0	0	0	0	0	0.793650794	0	0	0	0	0	0	0	0.008386448	0	0	0	0	0	0	0	0	0
G222	H221	hb	0	0	0	0	0	0	0	0	0	0	2.267573696	0	0	0	0	0	0	0	2.104998323	0	0	0	0	0	0	0	0	0
G222	L216	hb	0	0	0	0	0	0	0	0	0	0	4.761904762	0	0	0	0.366063738	0	0	0	0.008386448	0	0	0	0	0	0	0	0	0
G63	H221	hb	0	0	0	0	0	0	0	0	0	0	1.700680272	0	0	0	0	0	0	0	1.50956055	0	0	0	0	0	0	0	0	0
H221	L216	hb	0	0	0	0	0	0	0	0	0	0	4.761904762	0	0	0	0	0	0	0	5.811808118	0	0	0	0	0	0	0	0	0
H221	K67	hb	0	0	0	0	0	0	0	0	0	0	0.680272109	0	0	0	0	0	0	0	6.801408923	0	0	0	0	0	0	0	0	0
H221	P213	hb	0	0	0	0	0	0	0	0	0	0	0.22675737	0	0	0	0	0	0	0	0	0	0	0	0	0	0	0	0	0
H221	S318	hb	0	0	0	0	0	0	0	0	0	0	0.340136054	0	0	0	0	0	0	0	0.025159343	0	0	0	0	0	0	0	0	0
H221	S66	hb	0	0	0	0	0	0	0	0	0	0	6.802721088	0	0	0	0	0	0	0	9.862462261	0	0	0	0	0	0	0	0	0
H221	T319	hb	0	0	0	0	0	0	0	0	0	0	2.154195011	0	0	0	0	0	0	0	1.266353573	0	0	0	0	0	0	0	0	0
H221	Y150	hb	0	0	0	0	0	0	0	0	0	0	0.113378685	0	0	0	0	0	0	0	0	0	0	0	0	0	0	0	0	0
H221	V211	hb	0	0	0	0	0	0	0	0	0	0	0.113378685	0	0	0	0	0	0	0	0.20127474	0	0	0	0	0	0	0	0	0
H221	V223	hb	0	0	0	0	0	0	0	0	0	0	0.340136054	0	0	0	0	0	0	0	4.688024153	0	0	0	0	0	0	0	0	0
S64	T319	hb	0	0	0	0	0	0	0	0	0	0	1.814058957	0	0	0	0	0	0	0	3.170077155	0	0	0	0.351758794	0	0	0	0	0
A143	G115	hb	0	0	0	0	0	0	0	0	0	0	0	0.007733354	0	0	0	0	0	0	0	0.011928904	0.62255015	0.670498084	0	0	0	0	0	0
A163	Y221	hb	0	0	0	0	0	0	0	0	0	0	0	0.007733354	0	0	0	0	0.044964029	0	0	0	0	0	0.010050251	0	0	0	0	0
A218	Q125a	hb	0	0	0	0	0	0	0	0	0	0	0	0.015466708	0	0	0	0	0	0	0	0	0	0	0.010050251	0	0	0	0	0
A218	Y135	hb	0	0	0	0	0	0	0	0	0	0	0	0.100533601	0	0	0	0	0	0	0	0	0	0	0	0	0	0	0	0
A299	L301	hb	0	0	0	0	0	0	0	0	0	0	0	0.154667079	0	0.25092004	0	0	0	0	0.092250923	0.083502326	6.77887941	3.256704981	0.050251256	0	0	0	0	0
R164	E219	hb	0	0	0	0	0	0	0	0	0	0	0	0.015466708	0	0	0	0	10.79136691	0	0.947668568	0	0	0	10.51256281	0	0	0	0	0
R210	E49	hb	0	0	0	0	0	0	0	0	0	0	0	0.03866677	0	0	0.086132644	0	0	0	0	0	0	0	0	0	0	0	0	0
R282	N287	hb	0	0	0	0	0	0	0	0	0	0	0	0.007733354	0	0	0	0	0	0	0	0	0	0	0	0	0	0	0	0
R84	K82	hb	0	0	0	0	0	0	0	0	0	0	0	0.007733354	0	0	0	0	0	0	0	0	0	0	0	0	0	0	0	0
R88	G98	hb	0	0	0	0	0	0	0	0	0	0	0	0.007733354	0	0	0	0	0	0	0	0	0	0	0	0	0	0	0	0
N152	F121	hb	0	0	0	0	0	0	0	0	0	0	0	0.030933416	0	0	0	0	0.044964029	0	0	0.023857807	0	0	0.010050251	0	0	0	0	0
N23	D24	hb	0	0	0	0	0	0	0	0	0	0	0	0.046400124	0	0	0	0	0	0	0	0	0	0	0	0	0	0	0	0
N23	K21	hb	0	0	0	0	0	0	0	0	0	0	0	0.007733354	0	0	0	0	0	0	0	0	0	0	0	0	0	0	0	0
N320	G220	hb	0	0	0	0	0	0	0	0	0	0	0	0.007733354	0	0	0	0.023758612	0	0	0	0	0	0	0	1.634320735	0	0.272479564	0	0
N341	N341	hb	0	0	0	0	0	0	0	0	0	0	0	0.007733354	0	0	0	0	0	0	0	0	0	0	0	0	0	0	0	0
D123	Q125a	hb	0	0	0	0	0	0	0	0	0	0	0	0.007733354	0	0.217464035	0.236864772	0	9.622302158	0	0	0	0.760894628	0.478927203	4.442211055	0.238338441	0.243902439	0	1.191849289	0
D123	F121	hb	0	0	0	0	0	0	0	0	0	0	0	0.193333849	0	0	0	0	0	0	0	0	0	0	0.010050251	0	0	0	0	0
D206	D24	hb	0	0	0	0	0	0	0	0	0	0	0	0.007733354	0	0	0	0	0	0	0	0.023857807	0	0	0.040201005	0	0	0	0	0
D217	D217	hb	0	0	0	0	0	0	0	0	0	0	0	0.023200062	0	0	0	0	0	0	0	0	0	0	0	0	0	0	0	0
D217	E171	hb	0	0	0	0	0	0	0	0	0	0	0	0.796535457	0	0	0	0	0	0	0	0	0	0	0	0	0	0	0	0
D217	F170	hb	0	0	0	0	0	0	0	0	0	0	0	1.670404454	0	0	0	0	0	0	0	0	0	0	0	0	0	0	0	0
D217	Y160	hb	0	0	0	0	0	0	0	0	0	0	0	1.098136262	0	0	0	0	0	0	0	0	0	0	0	0	0	0	0	0
D217	V125	hb	0	0	0	0	0	0	0	0	0	0	0	0.03866677	0	0	0	0	0	0	0	0	0	0	0	0	0	0	0	0
D24	D24	hb	0	0	0	0	0	0	0	0	0	0	0	0.007733354	0	0	0	0	0	0	0	0	0	0	0	0	0	0	0	0
Q125a	E219	hb	0	0	0	0	0	0	0	0	0	0	0	0.030933416	0	0	0	0	0	0	0	0	0	0	0	0	0	0	0	0
Q125a	Y221	hb	0	0	0	0	0	0	0	0	0	0	0	0.007733354	0	0	0	0	0	0	0	0	0.207516717	0.095785441	0	0.51072523	0	0	0	0
Q125a	V125	hb	0	0	0	0	0	0	0	0	0	0	0	0.572268193	0	0	0	0	0.539568345	0	0	0	0	0	0.361809045	0.51072523	0	0	0	0
Q130	S124	hb	0	0	0	0	0	0	0	0	0	0	0	0.386667698	0	0.083640013	0.107665805	0	0.404676259	0	0	0.035786711	0.138344478	0.287356322	0.814070352	0.102145046	0	0	0	0
Q130	V125	hb	0	0	0	0	0	0	0	0	0	0	0	0.030933416	0	0	0	0	0	0	0	0	0	0	0	0.017024174	0	0	0	0
Q137	Q137	hb	0	0	0	0	0	0	0	0	0	0	0	0.007733354	0	0	0	0	0	0	0	0	0	0	0	0	0	0	0	0
Q168	Y76	hb	0	0	0	0	0	0	0	0	0	0	0	0.015466708	0	0	0.021533161	0	1.84352518	0	0	0.047715615	0	0	0.40201005	0	0	0	0	0
Q267	W271	hb	0	0	0	0	0	0	0	0	0	0	0	0.007733354	0	0	0	0	0	0	0	0	0	0	0.010050251	0	0	0	0	0
Q305	Y259	hb	0	0	0	0	0	0	0	0	0	0	0	0.007733354	0	0.200736032	0	0	0	0	0.092250923	0.477156149	0	0	0.010050251	0	0	0	0	0
E171	L189	hb	0	0	0	0	0	0	0	0	0	0	0	0.007733354	0	0	0	0	0	0	0	0	0	0	0.492462312	0	0	0	0	0
E219	G212	hb	0	0	0	0	0	0	0	0	0	0	0	0.054133478	0	1.572432252	0	0	0	0	0	0.023857807	0	0	0	0	0	0	0	0
E219	G222	hb	0	0	0	0	0	0	0	0	0	0	0	0.116000309	0	7.745065239	0	0	0.044964029	0	0.050318685	21.11415961	0	0	0.442211055	0	0	0	0	0.039416634
E219	F121	hb	0	0	0	0	0	0	0	0	0	0	0	0.123733663	0	0	0	0	0	0	0	0	0	0	0	0	0	0	0	0
G156	Y221	hb	0	0	0	0	0	0	0	0	0	0	0	0.116000309	0	0.016728003	0.667527993	0.308861962	0	0	0	0	0	0	0.010050251	0.170241743	4.87804878	0.749318801	2.229911572	0
G159	T70	hb	0	0	0	0	0	0	0	0	0	0	0	0.046400124	0	0.150552024	0	0	4.811151079	0	0	0	0	0	23.12562814	0	0	0	0	0
G204	P208	hb	0	0	0	0	0	0	0	0	0	0	0	0.007733354	0	0	0	0	0	0	0	0.691876417	0	0	0	0	0	0	0	0
G212	T319	hb	0	0	0	0	0	0	0	0	0	0	0	0.007733354	0	0	0	0	0	0	0	0	0	0.574712644	0.050251256	0	0	0	0	0
G270	Y112	hb	0	0	0	0	0	0	0	0	0	0	0	0.007733354	0	0	0	0	1.393884892	0	0.058705133	0	6.824994236	0	0.08040201	0	0	0	0	0
G321	Y221	hb	0	0	0	0	0	0	0	0	0	0	0	0.007733354	0	0	0	0	0	0	0	0	0	0.095785441	0	0	0	0	0	0
G36	H239	hb	0	0	0	0	0	0	0	0	0	0	0	0.007733354	0	0	0	0	0	0	0	0	0	0	0	0	0	0	0	0
H92	L85	hb	0	0	0	0	0	0	0	0	0	0	0	0.015466708	0	0.016728003	0	0	0	0	0	0	0	0	0	0	0	0	0	0
I155	K67	hb	0	0	0	0	0	0	0	0	0	0	0	0.03866677	0	0	0	0	0.134892086	0	0.26836632	0.047715615	0	0	0.974874372	0	0	0	0	0
I155	T70	hb	0	0	0	0	0	0	0	0	0	0	0	0.278400742	0	0.100368016	0.322997416	0.047517225	0	0	1.03991949	0	0	0	0	0	0.325203252	0	0	0
I298	T113	hb	0	0	0	0	0	0	0	0	0	0	0	0.015466708	0	0	0	0	0	0	0	0	0	0	0.020100503	0	0	0	0	0
I356	Y354	hb	0	0	0	0	0	0	0	0	0	0	0	0.007733354	0	0	0	0	0	0	0	0	0	0	0	0	0	0	0	0
L119	F121	hb	0	0	0	0	0	0	0	0	0	0	0	0.030933416	0	0	0	0	0	0	0	0	0	0	0	0	0	0	0	0
L119	Y150	hb	0	0	0	0	0	0	0	0	0	0	0	0.007733354	0	0	0	0	0	0	0	0.035786711	0	0	0	0	0	0	0	0
L157	Y135	hb	0	0	0	0	0	0	0	0	0	0	0	0.007733354	0	0	0	0	0	0	0	0	0	0	0	0	0	0	0	0
L216	S124	hb	0	0	0	0	0	0	0	0	0	0	0	1.299203465	0	0	0	0	0	0	0	0	0	0	0	0	0	0	0	0
L216	V125	hb	0	0	0	0	0	0	0	0	0	0	0	9.496558657	0	0.050184008	0	0.118793062	0.089928058	0	0	0	0	0	0	0	0	0	0	0
L293	S288	hb	0	0	0	0	0	0	0	0	0	0	0	0.015466708	0	0.016728003	0	0	0	0	0	0	0	0	0.060301508	0	0	0	0	0
L45	S47	hb	0	0	0	0	0	0	0	0	0	0	0	0.007733354	0	0	0	0	0	0	0	0	0	0	0	0	0	0	0	0
K126	S124	hb	0	0	0	0	0	0	0	0	0	0	0	0.054133478	0	0	2.02411714	0	6.60971223	0	0	0	8.369840904	3.639846743	8.472361809	1.583248212	5.447154472	0.068119891	7.574009996	0
K126	Y221	hb	0	0	0	0	0	0	0	0	0	0	0	0.262934034	0	0	0	0	0	0	0	0	0	0	0	3.694245829	0	0.068119891	0	0
K21	M20	hb	0	0	0	0	0	0	0	0	0	0	0	0.007733354	0	0	0	0	0	0	0	0	0	0	0	0	0	0	0	0
K21	V19	hb	0	0	0	0	0	0	0	0	0	0	0	0.046400124	0	0	0	0	0	0	0	0	0	0	0	0	0	0	0	0
F158	P153	hb	0	0	0	0	0	0	0	0	0	0	0	0.054133478	0	0	0	0	0	0	0	0	0	0	0	0	0	0	0	0
F170	Y221	hb	0	0	0	0	0	0	0	0	0	0	0	0.023200062	0	0	0	0	0.629496403	0	0	0	0	0	0.492462312	0	0	0	0	0
S124	S124	hb	0	0	0	0	0	0	0	0	0	0	0	0.03866677	0	0.016728003	0	0.023758612	0.044964029	0	0.025159343	0	0	0	0	0	0	0	0	0
S124	V125	hb	0	0	0	0	0	0	0	0	0	0	0	0.030933416	0	0	0	0	0	0	0	0	0	0	0	0.238338441	0	0	0	0
S42	Y40	hb	0	0	0	0	0	0	0	0	0	0	0	0.007733354	0	0	0	0	0	0	0	0	0	0	0	0	0	0	0	0
T68	T68	hb	0	0	0	0	0	0	0	0	0	0	0	0.023200062	0	0	0	0	0	0	0	0	0	0	0	0	0	0	0	0
T70	Y221	hb	0	0	0	0	0	0	0	0	0	0	0	0.634135024	0	0	3.703703704	0.403896412	0.269784173	0	0	0	0	0	0.030150754	2.91113381	0.162601626	2.384196185	13.30257593	0
W271	Y112	hb	0	0	0	0	0	0	0	0	0	0	0	0.007733354	0	0	0	0	0	0	0	0	0	0	0	0	0	0	0	0
R148	T289	hb	0	0	0	0	0	0	0	0	0	0	0	0	0.06557377	0	0	0	0	0	0	0	0	0	0	0	0	0	0	0
N23	K351	hb	0	0	0	0	0	0	0	0	0	0	0	0	0.196721311	0	0	0	0	0	0	0	0	0	0	0	0	0	0	0
Q294	S288	hb	0	0	0	0	0	0	0	0	0	0	0	0	0.06557377	0	0	0	0	0	0	0	0	0	0	0	0	0	0	0
A163	F170	hb	0	0	0	0	0	0	0	0	0	0	0	0	0	0.016728003	0	0	0.089928058	0	0.109023818	0	0	0	1.175879397	0	0	0	0	0
A197	H188	hb	0	0	0	0	0	0	0	0	0	0	0	0	0	0.050184008	0	0	0	0	0	0.226649171	0	0	0	0	0	0	0	0
A218	K126	hb	0	0	0	0	0	0	0	0	0	0	0	0	0	4.315824691	2.62704565	0.118793062	0	0	0.050318685	3.149230586	0	0	0	0	0	0	0	0
A218	K224	hb	0	0	0	0	0	0	0	0	0	0	0	0	0	0.100368016	0	0	0	0	0	0	0	0	0	0	0	0	0	0
A29	S42	hb	0	0	0	0	0	0	0	0	0	0	0	0	0	0.016728003	0	0	0	0	0	0	0	0	0	0	0	0	0	0
A46	Y203	hb	0	0	0	0	0	0	0	0	0	0	0	0	0	1.388424222	0	0	0	0	0	1.491112967	0	0	0	0	0	0	0	0
R210	E219	hb	0	0	0	0	0	0	0	0	0	0	0	0	0	6.62428906	0	0	0	0	0	1.681975426	0	0	0	0	0	0	0	0
R84	L85	hb	0	0	0	0	0	0	0	0	0	0	0	0	0	0.016728003	0	0	0	0	0	0	0	0	0	0	0	0	0	0
D123	Y221	hb	0	0	0	0	0	0	0	0	0	0	0	0	0	0.016728003	0	0	0	0	0	0	0	1.053639847	0	0.051072523	0	0	0	0
D190	D190	hb	0	0	0	0	0	0	0	0	0	0	0	0	0	0.016728003	0	0	0	0	0	0.023857807	0	0	0	0	0	0	0	0
D190	E219	hb	0	0	0	0	0	0	0	0	0	0	0	0	0	0.100368016	0	0	0	0	0	0.023857807	0	0	0	0	0	0	0	0
D217	T70	hb	0	0	0	0	0	0	0	0	0	0	0	0	0	0.050184008	0	0	0	0	0	0	7.009453539	2.681992337	0	0	0	0	0	0
D275	Q310	hb	0	0	0	0	0	0	0	0	0	0	0	0	0	0.016728003	0	0	0	0	0	0	0	0	0	0	0	0	0	0
D275	S279	hb	0	0	0	0	0	0	0	0	0	0	0	0	0	0.033456005	0	0	0	0	0	0	0	0	0	0	0	0	0	0
D6	E361	hb	0	0	0	0	0	0	0	0	0	0	0	0	0	0.066912011	0	0	0	0	0	0	0	0	0	0	0	0	0	0
D6	L360	hb	0	0	0	0	0	0	0	0	0	0	0	0	0	0.016728003	0	0	0	0	0	0	0	0	0	0	0	0	0	0
Q120	L216	hb	0	0	0	0	0	0	0	0	0	0	0	0	0	0.016728003	0	0.3801378	0	0	0	0	0	0	0	0.936329588	0	0	0	0
Q128	L216	hb	0	0	0	0	0	0	0	0	0	0	0	0	0	0.050184008	0.043066322	0	5.260791367	0	0.26836632	0.011928904	5.695181001	0.670498084	6.422110553	0	0	0	0	0
Q294	Y142	hb	0	0	0	0	0	0	0	0	0	0	0	0	0	0.016728003	0	0	0	0	0	0.023857807	0	0	0.010050251	0	0	0	0	0
E171	E219	hb	0	0	0	0	0	0	0	0	0	0	0	0	0	1.237872198	0	0	0.179856115	7.09382151	0.763166723	7.729929619	0	0	0.010050251	0	0	0	0	0
E171	Y160	hb	0	0	0	0	0	0	0	0	0	0	0	0	0	0.016728003	0.021533161	0	0	0	0	0	0	0	0	0.817160368	0	0	0	0
E193	E219	hb	0	0	0	0	0	0	0	0	0	0	0	0	0	0.334560054	0	0	0	0	0	0.334009305	0	0	0	0	0	0	0	0
E193	G220	hb	0	0	0	0	0	0	0	0	0	0	0	0	0	0.033456005	0	0	0	0	0	0	0	0	0	0	0	0	0	0
E193	Y221	hb	0	0	0	0	0	0	0	0	0	0	0	0	0	0.016728003	0	0	0	0	0	0.441369438	0	0	0	0	0	0	0	0
E219	G214	hb	0	0	0	0	0	0	0	0	0	0	0	0	0	2.492472399	0	0	0	0	0	0.035786711	0	0	0	0	0	0	0	0
E219	L189	hb	0	0	0	0	0	0	0	0	0	0	0	0	0	7.31013717	0	0	0	0	0	0.035786711	0	0	0	0	0	0	0	0
E219	K224	hb	0	0	0	0	0	0	0	0	0	0	0	0	0	10.05352961	0	0	0	0	0	5.892878444	0	0	0	0	0	0	0	0
E219	P213	hb	0	0	0	0	0	0	0	0	0	0	0	0	0	0.050184008	0	0	0	0	0	0	0	0	0	0	0	0	0	0
E219	Y199	hb	0	0	0	0	0	0	0	0	0	0	0	0	0	0.050184008	0	0	0	0	0	0	0	0	0	0	0	0	0	0
E219	V191	hb	0	0	0	0	0	0	0	0	0	0	0	0	0	0.150552024	0	0	0	0	0	0.167004652	0	0	0	0	0	0	0	0
E219	V211	hb	0	0	0	0	0	0	0	0	0	0	0	0	0	1.354968217	0	0	0	0	0	0	0	0	0	0	0	0	0	0
E37	G36	hb	0	0	0	0	0	0	0	0	0	0	0	0	0	0.016728003	0	0	0	0	0	0	0	0	0	0	0	0	0	0
G212	G220	hb	0	0	0	0	0	0	0	0	0	0	0	0	0	2.408832385	0	0	0	0	0	2.361922939	0.138344478	0.862068966	0	0	0	0	0	0
G214	G220	hb	0	0	0	0	0	0	0	0	0	0	0	0	0	0.652392104	0	0	0	0	0	0.011928904	0.046114826	1.436781609	0	0	0	0	0	0
G220	L189	hb	0	0	0	0	0	0	0	0	0	0	0	0	0	0.050184008	0.60292851	0.3801378	0	0	0	0.131217941	0	0	0	0	0	0	0	0
G220	P213	hb	0	0	0	0	0	0	0	0	0	0	0	0	0	0.033456005	0	0	0	0	0	0	0.023057413	7.950191571	0	0	0	0	0	0
G220	V211	hb	0	0	0	0	0	0	0	0	0	0	0	0	0	0.568752091	0	0	0	0	0	0.09543123	0	0	0	0	0	0	0	0
L216	K67	hb	0	0	0	0	0	0	0	0	0	0	0	0	0	0.066912011	0	0	0.224820144	0	0.109023818	0.262435882	0	0	0.653266332	0	0	0	0.153787005	0
L293	Y142	hb	0	0	0	0	0	0	0	0	0	0	0	0	0	0.016728003	0	0	0	0	0	0	0	0	0	0.051072523	0	0	0	0
L360	L8	hb	0	0	0	0	0	0	0	0	0	0	0	0	0	0.284376046	0	0	0	0	0	0.19086246	0	0	0	0	0	0	0	0
K126	Y160	hb	0	0	0	0	0	0	0	0	0	0	0	0	0	0.050184008	0	0	0	0	0	0	0	0	0	0	0	0	0	0
K67	P215	hb	0	0	0	0	0	0	0	0	0	0	0	0	0	0.033456005	0	0	0.269784173	0	0	0	0	0	0.010050251	0	0	0	0	0
K9	S42	hb	0	0	0	0	0	0	0	0	0	0	0	0	0	0.050184008	0	0	0	0	0	0	0	0	0	0	0	0	0	0
S124	V211	hb	0	0	0	0	0	0	0	0	0	0	0	0	0	0.016728003	0	0	0	0	0	0	0	0	0	0	0	0	0	0
A219	E171	hb	0	0	0	0	0	0	0	0	0	0	0	0	0	0	0.021533161	0	0	0	0	0	0	0	0	0	0	0	0	0
A219	G159	hb	0	0	0	0	0	0	0	0	0	0	0	0	0	0	0.086132644	0	0	0	0	0	0	0	0	0	0	0	0	0
A219	G214	hb	0	0	0	0	0	0	0	0	0	0	0	0	0	0	0.60292851	0	0	0	0	0	0	0	0	0	0	0	0	0
A219	K126	hb	0	0	0	0	0	0	0	0	0	0	0	0	0	0	1.033591731	0	0	0	0	0	0	0	0	0	0	0	0	0
A219	P215	hb	0	0	0	0	0	0	0	0	0	0	0	0	0	0	2.347114556	0	0	0	0	0	0	0	0	0	0	0	0	0
A95	S99	hb	0	0	0	0	0	0	0	0	0	0	0	0	0	0	0.021533161	0	0	0	0	0	0	0	0	0	0.081300813	0	0	0
R132	G156	hb	0	0	0	0	0	0	0	0	0	0	0	0	0	0	0.043066322	0	0	0	0	0	0	0	0	0	0.487804878	0	2.614379085	0
N320	G214	hb	0	0	0	0	0	0	0	0	0	0	0	0	0	0	0.559862188	0	0.269784173	0	0	0	0	0	0.462311558	0	0	0	0	0
D108	Y259	hb	0	0	0	0	0	0	0	0	0	0	0	0	0	0	0.366063738	0	0	0	0	0	0	0	0	0	0	0	0	0
D127	D127	hb	0	0	0	0	0	0	0	0	0	0	0	0	0	0	0.021533161	0	0	0	0	0	0	0	0	0	0	0	0	0
D127	S124	hb	0	0	0	0	0	0	0	0	0	0	0	0	0	0	0.043066322	0	17.53597122	0	0	0	0.023057413	0	17.49748744	0	0	0	0.038446751	0
D190	G220	hb	0	0	0	0	0	0	0	0	0	0	0	0	0	0	0.322997416	0.237586125	0	0	0	0.727663128	0	0	0	0	0	0	0	0
D217	T319	hb	0	0	0	0	0	0	0	0	0	0	0	0	0	0	7.988802756	0.118793062	0.044964029	0	0	0	0	0	2.814070352	55.99250936	50.73170732	37.19346049	0.076893502	0
D264	G286	hb	0	0	0	0	0	0	0	0	0	0	0	0	0	0	0.236864772	0	0	0.228832952	0	0	0	0	0	0	0	0	0	0
Q125a	F121	hb	0	0	0	0	0	0	0	0	0	0	0	0	0	0	3.509905254	0	0	0	0	0	4.795941895	0.095785441	0	0	61.95121951	0	21.22260669	0
Q168	K82	hb	0	0	0	0	0	0	0	0	0	0	0	0	0	0	0.021533161	0	0.494604317	0	0.008386448	0	0	0	0.030150754	0	0	0	0	0
Q267	Y150	hb	0	0	0	0	0	0	0	0	0	0	0	0	0	0	0.947459087	0	0	0	0.109023818	0	0	0	0	0	0	0	0.038446751	0
E171	F170	hb	0	0	0	0	0	0	0	0	0	0	0	0	0	0	0.516795866	0	0	0	0	0	0	0	0	0	0.081300813	0	0	0
E61	V223	hb	0	0	0	0	0	0	0	0	0	0	0	0	0	0	0.021533161	0	0	0	0.343844348	0	0	0	0.010050251	0.646918624	20.16260163	0	31.06497501	0
G220	F170	hb	0	0	0	0	0	0	0	0	0	0	0	0	0	0	0.19379845	0	0	0	0	0	0	0	0	0	0	0	0	0
G220	Y160	hb	0	0	0	0	0	0	0	0	0	0	0	0	0	0	0.021533161	0	0	0	0	0	0	0	0	0	0	0	0	0
G286	K281	hb	0	0	0	0	0	0	0	0	0	0	0	0	0	0	0.043066322	0	0	0	0	0	0.069172239	0	0	0	0	0	0	0
G286	M265	hb	0	0	0	0	0	0	0	0	0	0	0	0	0	0	0.021533161	0	0	0	0	0	0	0	0	0	0	0	0	0
G63	Y221	hb	0	0	0	0	0	0	0	0	0	0	0	0	0	0	0.086132644	0.09503445	0.044964029	0	0	0	0	0	0.08040201	0	0	0	0.115340254	0
I155	L157	hb	0	0	0	0	0	0	0	0	0	0	0	0	0	0	0.172265289	0	0	0	0	0	0	0	0	0	0	0	0	0
I155	Y221	hb	0	0	0	0	0	0	0	0	0	0	0	0	0	0	1.442721792	0.047517225	0	0	0	0	0	0	0	0.255362615	0	0	0	0
K224	P213	hb	0	0	0	0	0	0	0	0	0	0	0	0	0	0	0.021533161	0	0	0	0	0	0	0	0	0	0	0	0	0
P215	Y160	hb	0	0	0	0	0	0	0	0	0	0	0	0	0	0	0.40913006	0	0	0	0	0	0	0	0	0	0	0	0	0
S66	T68	hb	0	0	0	0	0	0	0	0	0	0	0	0	0	0	0.086132644	0	0	0	0.06709158	0	0.069172239	0	0.010050251	0	0	0	0	0
A218	T319	hb	0	0	0	0	0	0	0	0	0	0	0	0	0	0	0	2.0907579	0	0	0	0	0	0	0	2.79196459	0	0.68119891	0.076893502	0
N320	L216	hb	0	0	0	0	0	0	0	0	0	0	0	0	0	0	0	2.56593015	0	0	0	0	0	0	0	0	0	0.885558583	0	0
N320	K219	hb	0	0	0	0	0	0	0	0	0	0	0	0	0	0	0	0.023758612	0	0	0	0	0	0	0	4.817841335	0	15.19073569	0	0
N346	N346	hb	0	0	0	0	0	0	0	0	0	0	0	0	0	0	0	0.023758612	0	0	0	0	0	0	0	0	0	0	0	0
D127	K219	hb	0	0	0	0	0	0	0	0	0	0	0	0	0	0	0	0.023758612	0	0	0	0	0	0	0	0	0	0	0	0
D190	G214	hb	0	0	0	0	0	0	0	0	0	0	0	0	0	0	0	0.261344737	0	0	0	0	5.902697717	0	0	0	0	0	0	0
D217	P213	hb	0	0	0	0	0	0	0	0	0	0	0	0	0	0	0	0.023758612	0	0	0	0	0	0	0	0	0	0	0	0
Q120	K219	hb	0	0	0	0	0	0	0	0	0	0	0	0	0	0	0	0.166310287	0	0	0	0	0	0	0	4.324140279	0	1.158038147	0	0
Q128	Y135	hb	0	0	0	0	0	0	0	0	0	0	0	0	0	0	0	0.09503445	0	0	0	0	0	0	0	18.67551924	0	0	0	0.078833268
E175	K219	hb	0	0	0	0	0	0	0	0	0	0	0	0	0	0	0	1.663102875	0	0	0	0	0	0	0	0	0	0	0	0
E61	K219	hb	0	0	0	0	0	0	0	0	0	0	0	0	0	0	0	0.071275837	0	0	0	0	0	0	0	5.958461015	0	17.98365123	0	0
G116	S151	hb	0	0	0	0	0	0	0	0	0	0	0	0	0	0	0	0.047517225	0	0	0	0	0	0	0	0	0	0	0	0
G222	L189	hb	0	0	0	0	0	0	0	0	0	0	0	0	0	0	0	0.118793062	0.089928058	0	0	0	0	0	0.010050251	4.187946885	0	0.136239782	0	0
L216	T319	hb	0	0	0	0	0	0	0	0	0	0	0	0	0	0	0	0.071275837	0	0	0	0	0	0	0	1.378958121	0	0.340599455	0	0
L73	T72	hb	0	0	0	0	0	0	0	0	0	0	0	0	0	0	0	0.023758612	0	0	0	0	0	0	0	0	0	0	0	0
K126	K219	hb	0	0	0	0	0	0	0	0	0	0	0	0	0	0	0	0.09503445	0	0	0	0	0	0	0	0.034048349	0	0	0	0
K219	Y160	hb	0	0	0	0	0	0	0	0	0	0	0	0	0	0	0	0.047517225	0	0	0	0	0	0	0	0	0	0	0	0
K219	V223	hb	0	0	0	0	0	0	0	0	0	0	0	0	0	0	0	0.071275837	0	0	0	0	0	0	0	0	0	0	0	0
F121	Y221	hb	0	0	0	0	0	0	0	0	0	0	0	0	0	0	0	0.1900689	0.584532374	0	0	0	0	0	0	0	0	0	0	0
S124	Y134	hb	0	0	0	0	0	0	0	0	0	0	0	0	0	0	0	0.047517225	0	0	0	0	0	0	0	0.017024174	0	0.272479564	0	0
A129	Q130	hb	0	0	0	0	0	0	0	0	0	0	0	0	0	0	0	0	0.044964029	0	0	0	0	0	0.070351759	0	0	0	0	0
A129	I131	hb	0	0	0	0	0	0	0	0	0	0	0	0	0	0	0	0	0.179856115	0	0	0	0	0	0.130653266	0	0	0	0	0
A129	K126	hb	0	0	0	0	0	0	0	0	0	0	0	0	0	0	0	0	0.134892086	0	0	0	0	0	0.090452261	0	0	0	0	0
A163	S165	hb	0	0	0	0	0	0	0	0	0	0	0	0	0	0	0	0	0.044964029	0	0	0	0	0	0.020100503	0	0	0	0	0
A194	H188	hb	0	0	0	0	0	0	0	0	0	0	0	0	0	0	0	0	0.089928058	0	0	0	0	0	0	0	0	0	0	0
A195	V191	hb	0	0	0	0	0	0	0	0	0	0	0	0	0	0	0	0	0.044964029	0	0	0	0	0	0.170854271	0	0	0	0	0
A218	Q128	hb	0	0	0	0	0	0	0	0	0	0	0	0	0	0	0	0	0.089928058	0	0	0	0	0	0	0	0	0	0	0
R132	Q130	hb	0	0	0	0	0	0	0	0	0	0	0	0	0	0	0	0	0.044964029	0	0	0	0	0	0.010050251	0.136193395	0	0	0	0.039416634
R164	L166	hb	0	0	0	0	0	0	0	0	0	0	0	0	0	0	0	0	0.044964029	0	0	0	0.023057413	0	0	0	0	0	0	0
R349	N343	hb	0	0	0	0	0	0	0	0	0	0	0	0	0	0	0	0	0.044964029	0	0	0	0	0	0	0	0	0	0	0
N152	K315	hb	0	0	0	0	0	0	0	0	0	0	0	0	0	0	0	0	0.224820144	0	0	0	0	0	0	0	0	0	0	0
Q125a	Q128	hb	0	0	0	0	0	0	0	0	0	0	0	0	0	0	0	0	0.224820144	0	0	0	0	0	0.150753769	0	0	0	0	0
Q128	Q130	hb	0	0	0	0	0	0	0	0	0	0	0	0	0	0	0	0	0.044964029	0	0	0	0	0	0.040201005	0	0	0	0	0
Q128	E219	hb	0	0	0	0	0	0	0	0	0	0	0	0	0	0	0	0	0.044964029	0	0.008386448	0	0	0	0.010050251	0	0	0	0	0
Q128	G214	hb	0	0	0	0	0	0	0	0	0	0	0	0	0	0	0	0	0.134892086	0	0	0	0	0	0	0	0	0	0	0
Q128	S124	hb	0	0	0	0	0	0	0	0	0	0	0	0	0	0	0	0	0.134892086	0	0	0	0	0	0.050251256	0	0	0	0	0
Q128	V125	hb	0	0	0	0	0	0	0	0	0	0	0	0	0	0	0	0	1.978417266	0	0	0	0	0	1.829145729	0	0	0	0	0
E193	V211	hb	0	0	0	0	0	0	0	0	0	0	0	0	0	0	0	0	0.044964029	0	0	0	0	0	0	0	0	0	0	0
E219	Y160	hb	0	0	0	0	0	0	0	0	0	0	0	0	0	0	0	0	1.034172662	0	1.03991949	0	0	0	0.150753769	0	0	0	0	0
G167	K82	hb	0	0	0	0	0	0	0	0	0	0	0	0	0	0	0	0	0.044964029	0	0	0	0	0	0	0	0	0	0	0
G222	K67	hb	0	0	0	0	0	0	0	0	0	0	0	0	0	0	0	0	0.044964029	0	0.008386448	0	0	0	0	0	0	0	0	0
G286	M291	hb	0	0	0	0	0	0	0	0	0	0	0	0	0	0	0	0	0.35971223	0.228832952	0	0	0	0	1.246231156	0	0	0	0	0
H296	H296	hb	0	0	0	0	0	0	0	0	0	0	0	0	0	0	0	0	0.044964029	0	0	0	0	0	0	0	0	0	0	0
T316	Y150	hb	0	0	0	0	0	0	0	0	0	0	0	0	0	0	0	0	0.179856115	0	0	0	0	0	0	0	0	0	0	0
T72	W271	hb	0	0	0	0	0	0	0	0	0	0	0	0	0	0	0	0	1.124100719	0	0	0	0	0	0	0	0	0	0	0
A181	R242	hb	0	0	0	0	0	0	0	0	0	0	0	0	0	0	0	0	0	0.114416476	0	0	0	0	0	0	0	0	0	0
R205	N343	hb	0	0	0	0	0	0	0	0	0	0	0	0	0	0	0	0	0	0.114416476	0	0	0	0	0	0	0	0	0	0
K126	V211	hb	0	0	0	0	0	0	0	0	0	0	0	0	0	0	0	0	0	0.228832952	0	0	0	0	0	0	0	0	0	0
A5	Y40	hb	0	0	0	0	0	0	0	0	0	0	0	0	0	0	0	0	0	0	0.06709158	0	0	0	0	0	0	0	0	0
A71	T70	hb	0	0	0	0	0	0	0	0	0	0	0	0	0	0	0	0	0	0	0.008386448	0	0	0	0	0	0	0	0	0
R205	R342	hb	0	0	0	0	0	0	0	0	0	0	0	0	0	0	0	0	0	0	0.008386448	0	0	0	0.010050251	0	0	0.068119891	0	0
R257	L307	hb	0	0	0	0	0	0	0	0	0	0	0	0	0	0	0	0	0	0	0.03354579	0.035786711	0	0	0	0	0	0	0	0
R84	S165	hb	0	0	0	0	0	0	0	0	0	0	0	0	0	0	0	0	0	0	0.016772895	0	0	0	0	0	0	0	0	0
N320	Y199	hb	0	0	0	0	0	0	0	0	0	0	0	0	0	0	0	0	0	0	0.016772895	0	0	0	0	0	0	0	0.038446751	0
N343	L209	hb	0	0	0	0	0	0	0	0	0	0	0	0	0	0	0	0	0	0	0.008386448	0	0	0	0.150753769	0	0	0	0	0
D253	L307	hb	0	0	0	0	0	0	0	0	0	0	0	0	0	0	0	0	0	0	0.008386448	0	0	0	0	0	0	0	0	0
D86	Y259	hb	0	0	0	0	0	0	0	0	0	0	0	0	0	0	0	0	0	0	0.008386448	0	0	0	0.120603015	0	0	0	0	0
Q120	S64	hb	0	0	0	0	0	0	0	0	0	0	0	0	0	0	0	0	0	0	0.016772895	0	0	0	0	0	0	0	0	0
Q147	I298	hb	0	0	0	0	0	0	0	0	0	0	0	0	0	0	0	0	0	0	0.03354579	0	0	0	0	0	0	0	0	0
Q176	Q177	hb	0	0	0	0	0	0	0	0	0	0	0	0	0	0	0	0	0	0	0.016772895	0	0	0	0	0	0	0	0	0
Q177	Q177	hb	0	0	0	0	0	0	0	0	0	0	0	0	0	0	0	0	0	0	0.008386448	0.011928904	0	0	0	0	0	0	0	0
E171	H221	hb	0	0	0	0	0	0	0	0	0	0	0	0	0	0	0	0	0	0	1.40892318	0	0	0	0	0	0	0	0	0
E61	S66	hb	0	0	0	0	0	0	0	0	0	0	0	0	0	0	0	0	0	0	0.03354579	0	0	0	0	0	0	0	0	0
G156	H221	hb	0	0	0	0	0	0	0	0	0	0	0	0	0	0	0	0	0	0	0.57027843	0	0	0	0	0	0	0	0	0
G159	H221	hb	0	0	0	0	0	0	0	0	0	0	0	0	0	0	0	0	0	0	0.041932238	0	0	0	0	0	0	0	0	0
G159	K67	hb	0	0	0	0	0	0	0	0	0	0	0	0	0	0	0	0	0	0	0.008386448	0	0	0	0	0	0	0	0	0
G214	H221	hb	0	0	0	0	0	0	0	0	0	0	0	0	0	0	0	0	0	0	0.03354579	0	0	0	0	0	0	0	0	0
G220	H221	hb	0	0	0	0	0	0	0	0	0	0	0	0	0	0	0	0	0	0	0.008386448	0	0	0	0	0	0	0	0	0
G222	T70	hb	0	0	0	0	0	0	0	0	0	0	0	0	0	0	0	0	0	0	0.444481718	0	0	0	0.010050251	0	0	0	0	0
G323	S318	hb	0	0	0	0	0	0	0	0	0	0	0	0	0	0	0	0	0	0	0.008386448	0	0	0	0.020100503	0	0	0	0	0
H221	H221	hb	0	0	0	0	0	0	0	0	0	0	0	0	0	0	0	0	0	0	0.03354579	0	0	0	0	0	0	0	0	0
H221	I155	hb	0	0	0	0	0	0	0	0	0	0	0	0	0	0	0	0	0	0	0.444481718	0	0	0	0	0	0	0	0	0
H221	L189	hb	0	0	0	0	0	0	0	0	0	0	0	0	0	0	0	0	0	0	1.299899363	0	0	0	0	0	0	0	0	0
H221	K224	hb	0	0	0	0	0	0	0	0	0	0	0	0	0	0	0	0	0	0	1.995974505	0	0	0	0	0	0	0	0	0
H221	F170	hb	0	0	0	0	0	0	0	0	0	0	0	0	0	0	0	0	0	0	0.008386448	0	0	0	0	0	0	0	0	0
H221	S64	hb	0	0	0	0	0	0	0	0	0	0	0	0	0	0	0	0	0	0	0.008386448	0	0	0	0	0	0	0	0	0
H221	T70	hb	0	0	0	0	0	0	0	0	0	0	0	0	0	0	0	0	0	0	9.392821201	0	0	0	0	0	0	0	0	0
H221	V191	hb	0	0	0	0	0	0	0	0	0	0	0	0	0	0	0	0	0	0	0.041932238	0	0	0	0	0	0	0	0	0
I62	F60	hb	0	0	0	0	0	0	0	0	0	0	0	0	0	0	0	0	0	0	0.03354579	0	0	0	0	0	0	0	0	0
A15	Q17	hb	0	0	0	0	0	0	0	0	0	0	0	0	0	0	0	0	0	0	0	0.011928904	0	0	0	0	0	0	0	0
R207	E193	hb	0	0	0	0	0	0	0	0	0	0	0	0	0	0	0	0	0	0	0	0.09543123	0	0	0	0	0	0	0	0
R207	K48	hb	0	0	0	0	0	0	0	0	0	0	0	0	0	0	0	0	0	0	0	0.059644519	0	0	0	0	0	0	0	0
N287	H296	hb	0	0	0	0	0	0	0	0	0	0	0	0	0	0	0	0	0	0	0	0.548729572	0	0	0	0	0	0	0	0
N287	M265	hb	0	0	0	0	0	0	0	0	0	0	0	0	0	0	0	0	0	0	0	0.023857807	0	0	0	0	0	0	0	0
N320	E219	hb	0	0	0	0	0	0	0	0	0	0	0	0	0	0	0	0	0	0	0	0.059644519	0	0	0	0	0	0	0	0
Q176	F179	hb	0	0	0	0	0	0	0	0	0	0	0	0	0	0	0	0	0	0	0	0.011928904	0	0	0	0	0	0	0	0
Q198	Y199	hb	0	0	0	0	0	0	0	0	0	0	0	0	0	0	0	0	0	0	0	0.011928904	0	0	0	0	0	0	0	0
E171	V223	hb	0	0	0	0	0	0	0	0	0	0	0	0	0	0	0	0	0	0	0	1.002027914	0	0	0	0	0	0	0	0
E193	S47	hb	0	0	0	0	0	0	0	0	0	0	0	0	0	0	0	0	0	0	0	0.023857807	0	0	0	0	0	0	0	0
G220	V191	hb	0	0	0	0	0	0	0	0	0	0	0	0	0	0	0	0	0	0	0	0.011928904	0	0	0	0	0	0	0	0
G286	L293	hb	0	0	0	0	0	0	0	0	0	0	0	0	0	0	0	0	0	0	0	0.035786711	0	0	0	0	0	0	0	0
H39	K35	hb	0	0	0	0	0	0	0	0	0	0	0	0	0	0	0	0	0	0	0	0.011928904	0	0	0	0	0	0	0	0
L209	Y221	hb	0	0	0	0	0	0	0	0	0	0	0	0	0	0	0	0	0	0	0	0.09543123	0	0	0	0	0	0	0	0
L11	V16	hb	0	0	0	0	0	0	0	0	0	0	0	0	0	0	0	0	0	0	0	0.167004652	0	0	0	0	0	0	0	0
K315	S288	hb	0	0	0	0	0	0	0	0	0	0	0	0	0	0	0	0	0	0	0	0.059644519	0	0	0	0	0	0	0	0
S64	Y112	hb	0	0	0	0	0	0	0	0	0	0	0	0	0	0	0	0	0	0	0	0.047715615	0	0	0	0	0	0	0	0
A143	G116	hb	0	0	0	0	0	0	0	0	0	0	0	0	0	0	0	0	0	0	0	0	0.069172239	0	0	0	0	0	0	0
A273	Q267	hb	0	0	0	0	0	0	0	0	0	0	0	0	0	0	0	0	0	0	0	0	20.72861425	14.75095785	0	0	0	0	0	0
A273	E272	hb	0	0	0	0	0	0	0	0	0	0	0	0	0	0	0	0	0	0	0	0	10.07608946	0.478927203	0	0	0	0	0	0
A273	W271	hb	0	0	0	0	0	0	0	0	0	0	0	0	0	0	0	0	0	0	0	0	0.023057413	0	0	0	0	0	0	0
A292	L149	hb	0	0	0	0	0	0	0	0	0	0	0	0	0	0	0	0	0	0	0	0	0.092229652	0.095785441	0	0	0	0	0	0
A299	R300	hb	0	0	0	0	0	0	0	0	0	0	0	0	0	0	0	0	0	0	0	0	0.092229652	0	0	0	0	0	0	0
A303	E308	hb	0	0	0	0	0	0	0	0	0	0	0	0	0	0	0	0	0	0	0	0	0.092229652	0.957854406	0	0	0	0	0	0
A303	G258	hb	0	0	0	0	0	0	0	0	0	0	0	0	0	0	0	0	0	0	0	0	0.415033433	1.62835249	0	0	0	0	0	0
A303	T266	hb	0	0	0	0	0	0	0	0	0	0	0	0	0	0	0	0	0	0	0	0	65.85197141	27.29885057	0	0	0	0	0	0
A303	Y259	hb	0	0	0	0	0	0	0	0	0	0	0	0	0	0	0	0	0	0	0	0	0.138344478	0	0	0	0	0	0	0
A306	Q310	hb	0	0	0	0	0	0	0	0	0	0	0	0	0	0	0	0	0	0	0	0	0.046114826	0.574712644	0	0	0	0	0	0
R132	D217	hb	0	0	0	0	0	0	0	0	0	0	0	0	0	0	0	0	0	0	0	0	1.544846668	0	0	0	0	0	0	0
R132	E171	hb	0	0	0	0	0	0	0	0	0	0	0	0	0	0	0	0	0	0	0	0	0.092229652	0	0	0	0	0	0	0
R132	F170	hb	0	0	0	0	0	0	0	0	0	0	0	0	0	0	0	0	0	0	0	0	0.023057413	0	0	0	0	0	0	0
R132	Y160	hb	0	0	0	0	0	0	0	0	0	0	0	0	0	0	0	0	0	0	0	0	0.853124279	0	0.090452261	0	0	0	0	0
R148	L293	hb	0	0	0	0	0	0	0	0	0	0	0	0	0	0	0	0	0	0	0	0	0.161401891	0	0	0	0	0	0	0
R257	G258	hb	0	0	0	0	0	0	0	0	0	0	0	0	0	0	0	0	0	0	0	0	0.438090846	2.777777778	0	0	0	0	0	0
R297	D264	hb	0	0	0	0	0	0	0	0	0	0	0	0	0	0	0	0	0	0	0	0	1.729305972	0.095785441	0	0	0	0	0	0
R52	R52	hb	0	0	0	0	0	0	0	0	0	0	0	0	0	0	0	0	0	0	0	0	0.023057413	0	0	0	0	0	0	0
R100	T141	hb	0	0	0	0	0	0	0	0	0	0	0	0	0	0	0	0	0	0	0	0	7.309199908	1.62835249	0	0	0	0	0	0
R100	Y142	hb	0	0	0	0	0	0	0	0	0	0	0	0	0	0	0	0	0	0	0	0	0.092229652	0	0	0	0	0	0	0
N152	G219	hb	0	0	0	0	0	0	0	0	0	0	0	0	0	0	0	0	0	0	0	0	0.115287065	1.340996169	0	0	0	0	0	0
D133	I131	hb	0	0	0	0	0	0	0	0	0	0	0	0	0	0	0	0	0	0	0	0	0.046114826	0	0	0	0	0	0	0
D217	Y135	hb	0	0	0	0	0	0	0	0	0	0	0	0	0	0	0	0	0	0	0	0	0.299746368	0.574712644	0	0	0	0	0	0.039416634
D264	Q294	hb	0	0	0	0	0	0	0	0	0	0	0	0	0	0	0	0	0	0	0	0	0.023057413	0	0	0	0	0	0	0
Q120	G219	hb	0	0	0	0	0	0	0	0	0	0	0	0	0	0	0	0	0	0	0	0	0.276688955	0.478927203	0	0	0	0	0	0
Q120	G220	hb	0	0	0	0	0	0	0	0	0	0	0	0	0	0	0	0	0	0	0	0	0.069172239	0	0	0	0	0	0	0
Q125a	G219	hb	0	0	0	0	0	0	0	0	0	0	0	0	0	0	0	0	0	0	0	0	9.637998617	0.670498084	0	0	0	0	0	0
Q125a	G220	hb	0	0	0	0	0	0	0	0	0	0	0	0	0	0	0	0	0	0	0	0	1.175928061	0.766283525	0	0	0	0	0	0
Q294	S146	hb	0	0	0	0	0	0	0	0	0	0	0	0	0	0	0	0	0	0	0	0	0.576435324	2.490421456	0	0	0	0	0	0
Q305	G309	hb	0	0	0	0	0	0	0	0	0	0	0	0	0	0	0	0	0	0	0	0	29.30597187	13.60153257	0	0	0	0	0	0
E171	L216	hb	0	0	0	0	0	0	0	0	0	0	0	0	0	0	0	0	0	0	0	0	3.458611944	0	0	0	0	0	0	0
E308	P304	hb	0	0	0	0	0	0	0	0	0	0	0	0	0	0	0	0	0	0	0	0	67.30458843	27.20306513	0	0	0	0	0	0
G116	G145	hb	0	0	0	0	0	0	0	0	0	0	0	0	0	0	0	0	0	0	0	0	0.046114826	0	0	0	0	0	0	0
G219	K126	hb	0	0	0	0	0	0	0	0	0	0	0	0	0	0	0	0	0	0	0	0	0.023057413	0	0	0	0	0	0	0
G219	P215	hb	0	0	0	0	0	0	0	0	0	0	0	0	0	0	0	0	0	0	0	0	6.640534932	17.91187739	0	0	0	0	0	0
G219	T319	hb	0	0	0	0	0	0	0	0	0	0	0	0	0	0	0	0	0	0	0	0	0.39197602	0.095785441	0	0	0	0	0	0
G220	S64	hb	0	0	0	0	0	0	0	0	0	0	0	0	0	0	0	0	0	0	0	0	0.069172239	0	0	0	0	0	0	0
I298	P295	hb	0	0	0	0	0	0	0	0	0	0	0	0	0	0	0	0	0	0	0	0	0.069172239	0.287356322	0	0	0	0	0	0
L301	K261	hb	0	0	0	0	0	0	0	0	0	0	0	0	0	0	0	0	0	0	0	0	6.571362693	4.885057471	0	0	0	0	0	0
K261	P302	hb	0	0	0	0	0	0	0	0	0	0	0	0	0	0	0	0	0	0	0	0	0.046114826	0.095785441	0	0	0	0	0	0
P140	Y142	hb	0	0	0	0	0	0	0	0	0	0	0	0	0	0	0	0	0	0	0	0	0.023057413	0	0	0	0	0	0	0
P295	S146	hb	0	0	0	0	0	0	0	0	0	0	0	0	0	0	0	0	0	0	0	0	0.046114826	0.191570881	0	0	0	0	0	0
P56	S42	hb	0	0	0	0	0	0	0	0	0	0	0	0	0	0	0	0	0	0	0	0	0.023057413	0	0	0	0	0	0	0
S105	Y260	hb	0	0	0	0	0	0	0	0	0	0	0	0	0	0	0	0	0	0	0	0	0.023057413	0	0	0	0	0	0	0
R297	K261	hb	0	0	0	0	0	0	0	0	0	0	0	0	0	0	0	0	0	0	0	0	0	0.287356322	0	0	0	0	0	0
D217	S64	hb	0	0	0	0	0	0	0	0	0	0	0	0	0	0	0	0	0	0	0	0	0	0.478927203	0.261306533	87.23186925	17.96747967	90.73569482	28.10457516	0
Q305	H256	hb	0	0	0	0	0	0	0	0	0	0	0	0	0	0	0	0	0	0	0	0	0	0.191570881	0	0	0	0	0	0
G212	K224	hb	0	0	0	0	0	0	0	0	0	0	0	0	0	0	0	0	0	0	0	0	0	0.095785441	0	0	0	0	0	1.813165156
G214	G219	hb	0	0	0	0	0	0	0	0	0	0	0	0	0	0	0	0	0	0	0	0	0	2.011494253	0	0	0	0	0	0
G219	G220	hb	0	0	0	0	0	0	0	0	0	0	0	0	0	0	0	0	0	0	0	0	0	0.095785441	0	0	0	0	0	0
G219	S64	hb	0	0	0	0	0	0	0	0	0	0	0	0	0	0	0	0	0	0	0	0	0	0.287356322	0	0	0	0	0	0
A14	K351	hb	0	0	0	0	0	0	0	0	0	0	0	0	0	0	0	0	0	0	0	0	0	0	0.010050251	0	0	0	0	0
A14	V16	hb	0	0	0	0	0	0	0	0	0	0	0	0	0	0	0	0	0	0	0	0	0	0	0.010050251	0	0	0	0	0
A181	F179	hb	0	0	0	0	0	0	0	0	0	0	0	0	0	0	0	0	0	0	0	0	0	0	0.010050251	0	0	0	0	0
A324	S64	hb	0	0	0	0	0	0	0	0	0	0	0	0	0	0	0	0	0	0	0	0	0	0	0.060301508	0	0	0	0	0
A324	Y344	hb	0	0	0	0	0	0	0	0	0	0	0	0	0	0	0	0	0	0	0	0	0	0	0.020100503	0	0	0	0	0
A347	R349	hb	0	0	0	0	0	0	0	0	0	0	0	0	0	0	0	0	0	0	0	0	0	0	0.050251256	0	0	0	0	0
R132	E219	hb	0	0	0	0	0	0	0	0	0	0	0	0	0	0	0	0	0	0	0	0	0	0	0.040201005	0	0	0	0	0
R342	S318	hb	0	0	0	0	0	0	0	0	0	0	0	0	0	0	0	0	0	0	0	0	0	0	0.100502513	0	0	0	0	0
R349	N287	hb	0	0	0	0	0	0	0	0	0	0	0	0	0	0	0	0	0	0	0	0	0	0	0.060301508	0	0	0	0	0
R349	Q284	hb	0	0	0	0	0	0	0	0	0	0	0	0	0	0	0	0	0	0	0	0	0	0	0.040201005	0	0	0	0	0
R53	Q198	hb	0	0	0	0	0	0	0	0	0	0	0	0	0	0	0	0	0	0	0	0	0	0	0.020100503	0	0	0	0	0
N287	Y150	hb	0	0	0	0	0	0	0	0	0	0	0	0	0	0	0	0	0	0	0	0	0	0	0.060301508	0	0	0	0	0
N346	E348	hb	0	0	0	0	0	0	0	0	0	0	0	0	0	0	0	0	0	0	0	0	0	0	0.010050251	0	0	0	0	0
N346	Y150	hb	0	0	0	0	0	0	0	0	0	0	0	0	0	0	0	0	0	0	0	0	0	0	0.020100503	0	0	0	0	0
D190	E171	hb	0	0	0	0	0	0	0	0	0	0	0	0	0	0	0	0	0	0	0	0	0	0	0.010050251	0	0	0	0	0
Q284	V350	hb	0	0	0	0	0	0	0	0	0	0	0	0	0	0	0	0	0	0	0	0	0	0	0.311557789	0	0	0	0	0
E171	G222	hb	0	0	0	0	0	0	0	0	0	0	0	0	0	0	0	0	0	0	0	0	0	0	0.060301508	0	0	0	0	0
E348	V350	hb	0	0	0	0	0	0	0	0	0	0	0	0	0	0	0	0	0	0	0	0	0	0	0.010050251	0	0	0	0	0
G214	T319	hb	0	0	0	0	0	0	0	0	0	0	0	0	0	0	0	0	0	0	0	0	0	0	1.778894472	0	0	0	0	0
I155	Y112	hb	0	0	0	0	0	0	0	0	0	0	0	0	0	0	0	0	0	0	0	0	0	0	0.010050251	0	0	0	0	0
I62	Y221	hb	0	0	0	0	0	0	0	0	0	0	0	0	0	0	0	0	0	0	0	0	0	0	0.070351759	0	0	0	0	0
L301	Y260	hb	0	0	0	0	0	0	0	0	0	0	0	0	0	0	0	0	0	0	0	0	0	0	0.211055276	0	0	0	0	0
L73	S165	hb	0	0	0	0	0	0	0	0	0	0	0	0	0	0	0	0	0	0	0	0	0	0	0.010050251	0	0	0	0	0
F322	S64	hb	0	0	0	0	0	0	0	0	0	0	0	0	0	0	0	0	0	0	0	0	0	0	0.020100503	0	0	0	0	0
T319	V211	hb	0	0	0	0	0	0	0	0	0	0	0	0	0	0	0	0	0	0	0	0	0	0	0.351758794	0	0	0	0	0
A129	Y160	hb	0	0	0	0	0	0	0	0	0	0	0	0	0	0	0	0	0	0	0	0	0	0	0	0.442628533	0	0	0	0
A218	R210	hb	0	0	0	0	0	0	0	0	0	0	0	0	0	0	0	0	0	0	0	0	0	0	0	0.017024174	0	0	0	0
R210	Q120	hb	0	0	0	0	0	0	0	0	0	0	0	0	0	0	0	0	0	0	0	0	0	0	0	0.085120872	0	0	0	0
R210	L216	hb	0	0	0	0	0	0	0	0	0	0	0	0	0	0	0	0	0	0	0	0	0	0	0	0.017024174	0	0	0	0
R210	K219	hb	0	0	0	0	0	0	0	0	0	0	0	0	0	0	0	0	0	0	0	0	0	0	0	0.102145046	0	1.634877384	0	0
N343	G204	hb	0	0	0	0	0	0	0	0	0	0	0	0	0	0	0	0	0	0	0	0	0	0	0	0.425604358	0	0	0	0
N343	G214	hb	0	0	0	0	0	0	0	0	0	0	0	0	0	0	0	0	0	0	0	0	0	0	0	0.017024174	0	0	0	0
D123	Q120	hb	0	0	0	0	0	0	0	0	0	0	0	0	0	0	0	0	0	0	0	0	0	0	0	0.017024174	0	0	0	0.039416634
D123	G220	hb	0	0	0	0	0	0	0	0	0	0	0	0	0	0	0	0	0	0	0	0	0	0	0	0.017024174	0	0	0	0
D123	Y134	hb	0	0	0	0	0	0	0	0	0	0	0	0	0	0	0	0	0	0	0	0	0	0	0	0.017024174	0	0	0	0
D127	Y160	hb	0	0	0	0	0	0	0	0	0	0	0	0	0	0	0	0	0	0	0	0	0	0	0	15.42390194	0	0	0	0
D217	Q120	hb	0	0	0	0	0	0	0	0	0	0	0	0	0	0	0	0	0	0	0	0	0	0	0	1.668369084	0	0	0	0
D217	S318	hb	0	0	0	0	0	0	0	0	0	0	0	0	0	0	0	0	0	0	0	0	0	0	0	92.4412666	12.43902439	91.6893733	46.90503652	0
D217	Y150	hb	0	0	0	0	0	0	0	0	0	0	0	0	0	0	0	0	0	0	0	0	0	0	0	32.1586653	0	0.476839237	0	0.197083169
Q125a	K219	hb	0	0	0	0	0	0	0	0	0	0	0	0	0	0	0	0	0	0	0	0	0	0	0	2.502553626	0	0	0	0
Q128	Y221	hb	0	0	0	0	0	0	0	0	0	0	0	0	0	0	0	0	0	0	0	0	0	0	0	0.068096697	0	0	2.037677816	0
E175	Y221	hb	0	0	0	0	0	0	0	0	0	0	0	0	0	0	0	0	0	0	0	0	0	0	0	0.017024174	0	0.136239782	0	0
E61	G220	hb	0	0	0	0	0	0	0	0	0	0	0	0	0	0	0	0	0	0	0	0	0	0	0	0.204290092	0	0	0	0
G204	L209	hb	0	0	0	0	0	0	0	0	0	0	0	0	0	0	0	0	0	0	0	0	0	0	0	1.327885598	0	0	0	0
G214	T289	hb	0	0	0	0	0	0	0	0	0	0	0	0	0	0	0	0	0	0	0	0	0	0	0	0.051072523	0	0	0	0
G220	K126	hb	0	0	0	0	0	0	0	0	0	0	0	0	0	0	0	0	0	0	0	0	0	0	0	0.034048349	0	0	0	0
G220	S124	hb	0	0	0	0	0	0	0	0	0	0	0	0	0	0	0	0	0	0	0	0	0	0	0	0.187265918	0	0	0	0
L216	Y150	hb	0	0	0	0	0	0	0	0	0	0	0	0	0	0	0	0	0	0	0	0	0	0	0	0.306435138	0.650406504	0.817438692	10.18838908	0
L283	K281	hb	0	0	0	0	0	0	0	0	0	0	0	0	0	0	0	0	0	0	0	0	0	0	0	0.017024174	0	0	0	0
K204a	V211	hb	0	0	0	0	0	0	0	0	0	0	0	0	0	0	0	0	0	0	0	0	0	0	0	21.72284644	0	0	0.192233756	0
K219	K224	hb	0	0	0	0	0	0	0	0	0	0	0	0	0	0	0	0	0	0	0	0	0	0	0	0.885257065	0	1.771117166	0	0
K219	P122	hb	0	0	0	0	0	0	0	0	0	0	0	0	0	0	0	0	0	0	0	0	0	0	0	0.289410964	0	1.089918256	0	0
K219	S124	hb	0	0	0	0	0	0	0	0	0	0	0	0	0	0	0	0	0	0	0	0	0	0	0	0.11916922	0	0	0	0
K219	Y199	hb	0	0	0	0	0	0	0	0	0	0	0	0	0	0	0	0	0	0	0	0	0	0	0	0.340483487	0	0.204359673	0	0
F121	S124	hb	0	0	0	0	0	0	0	0	0	0	0	0	0	0	0	0	0	0	0	0	0	0	0	2.468505277	0	0	0	0
P122	Y221	hb	0	0	0	0	0	0	0	0	0	0	0	0	0	0	0	0	0	0	0	0	0	0	0	0.204290092	0	0	0	0
P213	S318	hb	0	0	0	0	0	0	0	0	0	0	0	0	0	0	0	0	0	0	0	0	0	0	0	1.276813075	0	0	0	0
P213	T289	hb	0	0	0	0	0	0	0	0	0	0	0	0	0	0	0	0	0	0	0	0	0	0	0	0.017024174	0	0	0	0
P215	S318	hb	0	0	0	0	0	0	0	0	0	0	0	0	0	0	0	0	0	0	0	0	0	0	0	2.366360232	0	0	0	0
S124	Y221	hb	0	0	0	0	0	0	0	0	0	0	0	0	0	0	0	0	0	0	0	0	0	0	0	0.034048349	0	0	0	0
Y160	Y221	hb	0	0	0	0	0	0	0	0	0	0	0	0	0	0	0	0	0	0	0	0	0	0	0	0.39155601	0	0	0	0
A219	N152	hb	0	0	0	0	0	0	0	0	0	0	0	0	0	0	0	0	0	0	0	0	0	0	0	0	0.081300813	0	0.153787005	0
R342	N341	hb	0	0	0	0	0	0	0	0	0	0	0	0	0	0	0	0	0	0	0	0	0	0	0	0	0.081300813	0	0	0
N320	K224	hb	0	0	0	0	0	0	0	0	0	0	0	0	0	0	0	0	0	0	0	0	0	0	0	0	0.081300813	0	0.076893502	0
Q128	G220	hb	0	0	0	0	0	0	0	0	0	0	0	0	0	0	0	0	0	0	0	0	0	0	0	0	3.170731707	0	0	0
G309	W276	hb	0	0	0	0	0	0	0	0	0	0	0	0	0	0	0	0	0	0	0	0	0	0	0	0	0.081300813	0	0	0
L216	S64	hb	0	0	0	0	0	0	0	0	0	0	0	0	0	0	0	0	0	0	0	0	0	0	0	0	0.081300813	0	3.99846213	0
P215	Y150	hb	0	0	0	0	0	0	0	0	0	0	0	0	0	0	0	0	0	0	0	0	0	0	0	0	0.162601626	0	6.1514802	0
K219	T319	hb	0	0	0	0	0	0	0	0	0	0	0	0	0	0	0	0	0	0	0	0	0	0	0	0	0	8.719346049	0	0
K219	V211	hb	0	0	0	0	0	0	0	0	0	0	0	0	0	0	0	0	0	0	0	0	0	0	0	0	0	0.136239782	0	0
A218	S64	hb	0	0	0	0	0	0	0	0	0	0	0	0	0	0	0	0	0	0	0	0	0	0	0	0	0	0	1.345636294	0
A219	S64	hb	0	0	0	0	0	0	0	0	0	0	0	0	0	0	0	0	0	0	0	0	0	0	0	0	0	0	0.845828527	0
A219	T319	hb	0	0	0	0	0	0	0	0	0	0	0	0	0	0	0	0	0	0	0	0	0	0	0	0	0	0	0.038446751	0
Q139	F101	hb	0	0	0	0	0	0	0	0	0	0	0	0	0	0	0	0	0	0	0	0	0	0	0	0	0	0	0.192233756	0
G212	K204a	hb	0	0	0	0	0	0	0	0	0	0	0	0	0	0	0	0	0	0	0	0	0	0	0	0	0	0	0.61514802	0
G214	S318	hb	0	0	0	0	0	0	0	0	0	0	0	0	0	0	0	0	0	0	0	0	0	0	0	0	0	0	3.767781622	0
G270	W271	hb	0	0	0	0	0	0	0	0	0	0	0	0	0	0	0	0	0	0	0	0	0	0	0	0	0	0	0.038446751	0
K204a	P213	hb	0	0	0	0	0	0	0	0	0	0	0	0	0	0	0	0	0	0	0	0	0	0	0	0	0	0	0.346020761	0
A218	Y150	hb	0	0	0	0	0	0	0	0	0	0	0	0	0	0	0	0	0	0	0	0	0	0	0	0	0	0	0	6.976744186
A10	L8	hb	0	0	0	0	0	0	0	0	0	0	0	0	0	0	0	0	0	0	0	0	0	0	0	0	0	0	0	0.039416634
R207	G212	hb	0	0	0	0	0	0	0	0	0	0	0	0	0	0	0	0	0	0	0	0	0	0	0	0	0	0	0	0.118249901
R207	P213	hb	0	0	0	0	0	0	0	0	0	0	0	0	0	0	0	0	0	0	0	0	0	0	0	0	0	0	0	0.039416634
N320	P213	hb	0	0	0	0	0	0	0	0	0	0	0	0	0	0	0	0	0	0	0	0	0	0	0	0	0	0	0	0.906582578
D190	G212	hb	0	0	0	0	0	0	0	0	0	0	0	0	0	0	0	0	0	0	0	0	0	0	0	0	0	0	0	0.275916437
D217	K204a	hb	0	0	0	0	0	0	0	0	0	0	0	0	0	0	0	0	0	0	0	0	0	0	0	0	0	0	0	0.394166338
Q147	Y260	hb	0	0	0	0	0	0	0	0	0	0	0	0	0	0	0	0	0	0	0	0	0	0	0	0	0	0	0	0.118249901
E219	T289	hb	0	0	0	0	0	0	0	0	0	0	0	0	0	0	0	0	0	0	0	0	0	0	0	0	0	0	0	4.296413086
G103	S99	hb	0	0	0	0	0	0	0	0	0	0	0	0	0	0	0	0	0	0	0	0	0	0	0	0	0	0	0	0.039416634
G156	S154	hb	0	0	0	0	0	0	0	0	0	0	0	0	0	0	0	0	0	0	0	0	0	0	0	0	0	0	0	0.039416634
K67	T289	hb	0	0	0	0	0	0	0	0	0	0	0	0	0	0	0	0	0	0	0	0	0	0	0	0	0	0	0	0.157666535
P290	S288	hb	0	0	0	0	0	0	0	0	0	0	0	0	0	0	0	0	0	0	0	0	0	0	0	0	0	0	0	0.354749704
V191	V211	hb	0	0	0	0	0	0	0	0	0	0	0	0	0	0	0	0	0	0	0	0	0	0	0	0	0	0	0	2.99566417
R132	D133	sb	94.74131274	94.9925787	91.12018013	95.51913821	96.08418992	92.26169289	92.8	94.16342412	97.90243902	95.82043344	96.93877551	94.02211739	99.73770492	95.6005353	78.35917313	96.31741506	81.78956835	98.39816934	93.43341161	94.98986043	13.11966797	54.69348659	74.50251256	97.51447055	0	100	0	99.80291683
R136	D133	sb	44.92664093	16.67057261	50.28145229	55.85606234	37.24914342	23.78443796	40.82105263	42.0233463	38.48780488	63.30163644	40.92970522	55.59508159	0.852459016	48.52793576	72.45908699	48.82394868	49.64028777	85.2402746	45.64743375	57.95061434	86.37306894	69.06130268	57.22613065	76.55771195	42.60162602	91.89373297	79.46943483	83.12968073
R148	E272	sb	14.06949807	1.01554566	4.278074866	0.882420353	13.99902105	4.057805937	12.08421053	18.93644617	15.41463415	1.680672269	46.93877551	27.9638079	0.327868852	17.96587487	0.064599483	25.6593015	27.6528777	0.686498856	12.73901375	1.956340212	77.77265391	32.66283525	51.35678392	5.175348996	1.056910569	44.61852861	0	0
R164	E219	sb	0.525096525	0.062495118	0.182943991	0.080220032	0.734214391	0.049832704	0	0	0	0.011057054	0	16.77364473	0.327868852	0	0	0	27.38309353	0.114416476	8.411606843	0	0	0	43.06532663	0	0	0	0	0
R172	D190	sb	26.67181467	34.10671041	43.25921756	18.4964474	3.279490945	0.227806649	32.16842105	5.577172503	0.536585366	0.751879699	0	0.33253422	0.327868852	56.92539311	46.98535745	0.142551675	0.044964029	0.114416476	0.06709158	98.37766909	0.207516717	0.287356322	10.93467337	0.919305414	60.40650407	0	0.076893502	0.591249507
R172	E171	sb	58.69498069	49.23052886	42.09119054	69.0121476	75.77092511	47.62582758	9.136842105	5.706874189	0.829268293	46.3622291	7.936507937	91.31544351	84.52459016	8.765473402	2.756244617	8.648134949	95.05395683	86.72768879	78.43005703	0.298222593	4.934286373	15.03831418	68.66331658	10.31664964	0.162601626	0.544959128	12.57208766	9.026409145
R172	E175	sb	86.67181467	80.34528552	83.43653251	86.53449461	81.79148311	58.32562113	62.37894737	39.04020752	41.26829268	67.65811588	20.52154195	91.45464388	80.45901639	83.35563734	83.82859604	29.41316227	88.57913669	89.70251716	75.43609527	94.8825003	29.21374222	31.03448276	73.72864322	37.09567586	95.85365854	13.69209809	37.60092272	30.27197477
R205	D206	sb	0.725868726	1.312397469	1.13988179	1.340820536	6.069505629	46.33729622	0.378947368	0.389105058	0.390243902	13.09155241	0.680272109	7.632820354	79.86885246	6.975577116	0.839793282	0.902827275	0.584532374	13.38672769	4.184837303	30.56185137	0.553377911	0.670498084	2.381909548	35.68266939	0.325203252	0.272479564	31.68012303	6.464327946
R205	D24	sb	0.656370656	0.999921881	2.434562342	0.42402017	23.4948605	6.784366769	0.168421053	0.259403372	0	0.398053958	0.340136054	3.673343129	2.032786885	18.33389093	0.473729543	0.451413637	0.269784173	0	1.283126468	15.43600143	0.299746368	0.670498084	0.874371859	33.46952673	1.788617886	0.136239782	16.76278354	0
R207	E49	sb	15.03474903	12.23341926	16.8589924	27.82489113	0.587371512	63.33024845	2.084210526	0.907911803	1.804878049	0.022114109	0	17.05977883	84.32786885	12.76346604	5.404823428	1.876930387	13.53417266	0	16.33679973	0.632231898	1.429559603	2.873563218	26.4321608	3.132448076	10.16260163	12.73841962	0	0
R210	D123	sb	0.1003861	0.156237794	0	0.412560165	21.92853647	5.36769417	0	0	0	0.187969925	0	1.020802722	0.196721311	0.284376046	0	0	0	18.64988558	0	0.679947513	0.046114826	2.107279693	0	22.91453864	0	0	0.346020761	0
R210	D190	sb	1.598455598	2.390438247	0.633267661	0.67614027	0.048947626	1.715668826	0.021052632	0.907911803	0	29.87616099	0.453514739	0.100533601	0.786885246	0.401472064	0.021533161	0	0.269784173	23.68421053	0.10063737	0	0.023057413	0	0.060301508	0	0	0	0	1.300748916
R210	E193	sb	10.19305019	19.5609718	33.54911343	1.730460692	0	0.014237916	0	0.259403372	0	65.51304732	0	1.840538241	0	32.25158916	0	0	13.62410072	37.98627002	0.276752768	56.50721699	0	0.095785441	2.894472362	0	0	0	0	89.90934174
R210	E49	sb	0.355212355	0.913991094	0.661412891	0.435480174	0.440528634	0.035594789	0	0	0.195121951	0	0	10.73389529	0	3.780528605	3.746770026	0.546448087	0.449640288	0	1.115397518	0	1.63707632	0.862068966	0.683417085	0.476676881	8.130081301	0	0	0
R210	E61	sb	11.55984556	4.241856105	30.93160709	20.45610818	1.370533529	41.25436036	5.2	15.69390402	11.51219512	2.421494914	29.70521542	16.20910989	82.09836066	34.19203747	15.35314384	6.034687574	4.901079137	0.686498856	30.21637035	87.24800191	0.184459304	0.670498084	35.48743719	0.017024174	0.162601626	16.28065395	0	0
R232	D229	sb	94.92664093	92.96148738	88.2212215	96.34425854	98.6784141	91.80607959	79.15789474	79.89623865	82.29268293	92.41486068	86.50793651	98.2367953	88.52459016	94.89795918	81.33074935	80.96935139	97.88669065	92.44851259	92.99731634	95.06143385	80.63177312	75.67049808	97.15577889	81.06911815	71.46341463	87.46594005	91.88773549	86.20417816
R232	D235	sb	1.227799228	2.367002578	5.178722207	1.856520743	0.342633382	0.889869723	2.757894737	2.983138781	0.780487805	0.55285272	1.927437642	0.309334158	1.639344262	3.094680495	0.645994832	3.0411024	1.124100719	0.114416476	0.251593425	1.443397352	1.314272539	2.298850575	1.567839196	3.03030303	2.357723577	0.749318801	0.422914264	2.246748128
R232	E185	sb	12.63320463	15.92844309	20.51787222	10.32546413	7.733724914	17.08549868	18.88421053	15.82360571	20.97560976	19.29455993	23.69614512	10.99682932	16.85245902	10.78956173	21.10249785	20.7175101	9.037769784	22.76887872	20.58872861	10.90301801	21.95065714	16.18773946	11.36683417	17.51787538	17.23577236	20.23160763	19.03114187	22.74339771
R232	E57	sb	9.158301158	0.351535036	0.365887982	1.627320651	0.293685756	3.666263259	0.042105263	0	0	1.503759398	0	17.77898074	8.590163934	0.25092004	0.150732127	0.593965312	9.127697842	3.089244851	0.041932238	5.928665156	0.115287065	0.766283525	1.206030151	0.527749404	0	0.068119891	0	0
R242	D235	sb	85.52895753	89.27427545	90.40247678	96.0004584	92.95154185	90.09041076	86.42105263	89.62386511	90.09756098	88.04732419	84.01360544	89.23517129	86.95081967	98.02609568	78.46683893	88.07317653	94.33453237	84.43935927	84.20831936	97.00584516	86.6497579	86.59003831	91.77889447	91.0452843	84.3902439	91.6893733	78.58515955	79.66101695
R242	D333	sb	0.007722008	0.085930787	0.042217844	0	0	0	0	0	0	0.011057054	0.113378685	0	0	0	0	0	0	0	0.016772895	0	0.023057413	0	0	0	0	0	0	0
R242	E241	sb	1.513513514	0.968674322	1.196172249	0.40110016	0.440528634	0.747490567	1.621052632	2.594033722	0.780487805	0.895621406	2.154195011	1.051736138	1.573770492	0.050184008	1.744186047	1.568068425	1.124100719	0.686498856	1.559879235	0.143146845	1.498731842	1.819923372	0.683417085	0.51072523	1.788617886	1.702997275	1.268742791	0.551832873
R242	E37	sb	0.030888031	0	0	0	0	0	0	0	0	0	0	0	0	0	0	0	0	0	0	0	0	0	0	0	0	0	0	0
R246	D244	sb	0.324324324	0.281228029	0.534759358	0.160440064	0.097895252	0.99665409	1.347368421	1.556420233	0.731707317	0.762936754	0.907029478	0.40986776	1.37704918	0.133824021	1.098191214	1.449275362	0.494604317	0.343249428	1.0063737	0.107360134	1.475674429	1.053639847	0.633165829	0.578821927	0.325203252	0.204359673	0.422914264	0.472999606
R246	D253	sb	0.023166023	0.023435669	0.014072615	0	0.146842878	0.078308536	0.189473684	0.129701686	0.341463415	0.055285272	0	0.069600186	0	0.033456005	0	0.047517225	0	0.228832952	0.050318685	0	0	0.095785441	0.030150754	0.051072523	0	0.136239782	0.038446751	0.039416634
R246	D81	sb	0.015444015	0.046871338	0.309597523	0	0	1.964832349	0.021052632	0.648508431	0	0	0	0.046400124	2.885245902	0.066912011	0.947459087	0.688999762	0	0	0.142569608	0.011928904	4.473138114	0.287356322	0.291457286	0	0	0	0	0
R257	D253	sb	96.15444015	98.2579486	96.96031523	99.06027962	85.02202643	83.96810707	88.29473684	88.97535668	84.87804878	91.99469261	75.85034014	97.17732581	73.63934426	99.46470391	95.21963824	88.14445236	91.99640288	82.95194508	97.69372694	97.70965048	94.55845054	66.18773946	98.14070352	92.35614573	95.20325203	86.85286104	99.57708574	86.7165944
R257	E308	sb	0.138996139	0	0.351815367	1.306440523	4.747919726	3.637787428	4.905263158	7.003891051	10	0.950906678	0	0	0.786885246	0	0	1.187930625	27.56294964	0.228832952	0	0	0.576435324	3.639846743	0.030150754	0	0	0	0	0
R282	D264	sb	81.02702703	96.90649168	96.63664509	85.98441439	95.98629466	94.03431338	96.86315789	97.53566796	98.58536585	80.71649713	99.09297052	99.86853298	88.52459016	72.26497156	99.48320413	98.12306961	99.50539568	84.7826087	98.27239181	84.82643445	49.25063408	73.37164751	97.85929648	94.85869935	99.75609756	97.68392371	99.50019223	95.23058731
R282	D275	sb	70.73359073	3.202874775	18.60399662	65.08136603	10.37689672	14.79319428	28.04210526	19.97405966	8.975609756	44.82529854	34.3537415	0	4.918032787	43.86082302	13.63049096	17.32002851	1.258992806	23.45537757	9.627641731	45.34176309	87.84874337	79.78927203	0.060301508	6.281920327	5.609756098	28.33787466	4.690503652	27.2763106
R297	D264	sb	0.015444015	0	0	0	0	0	0	1.297016861	0	0	0	0	0	0	0	0	0	0	0	0	32.69541157	11.97318008	0	0	0	0	0	0
R300	D108	sb	9.768339768	86.2745098	96.72108078	98.07471923	79.53989232	96.12016801	70.35789474	66.79636835	75.07317073	99.09332154	14.62585034	96.37305699	99.93442623	95.06523921	94.81050818	62.79401283	99.46043165	100	93.60114056	98.03173088	68.11159788	75.28735632	98.91457286	91.23255022	88.45528455	39.71389646	97.03960015	100
R300	D86	sb	71.98455598	0.00781189	0.112580918	11.43708457	4.062652961	6.706058233	0.231578947	2.464332036	0.195121951	0.508624502	0	21.10432294	5.573770492	0.050184008	2.153316107	0.47517225	0.179856115	0	0.57027843	0.584516283	3.919760203	1.149425287	1.015075377	0.068096697	6.666666667	0.272479564	1.806997309	1.85258179
R311	D275	sb	16.65637066	79.43129443	47.01660569	34.42585377	59.81399902	45.96711042	64.67368421	46.56290532	32.63414634	48.71738169	32.0861678	61.82043152	66.68852459	35.93174975	25.92592593	28.08267997	45.99820144	19.67963387	36.01979202	63.93892401	0.322803781	17.62452107	78.12060302	79.53694246	5.853658537	8.651226158	12.91810842	0
R311	E308	sb	12.51737452	93.30521053	50.08443569	67.2587669	16.74008811	26.56083149	52.46315789	24.2542153	23.56097561	27.16718266	51.92743764	43.500116	38.2295082	54.31582469	96.72695952	24.40009503	11.37589928	22.42562929	40.19624287	51.56865084	25.87041734	36.59003831	44.4120603	76.38747021	94.55284553	23.09264305	98.96193772	5.754828538
R332	E361	sb	74.25482625	57.26896336	45.13087532	57.7584231	78.60988742	63.68619634	83.07368421	97.66536965	89.17073171	72.89915966	90.58956916	68.5252494	43.08196721	68.0996989	67.87252369	97.1489665	80.80035971	81.80778032	85.9107682	51.92651795	73.1381139	91.57088123	75.30653266	49.01259789	79.75609756	100	63.0911188	69.80685849
R342	D206	sb	76.996139	70.83821576	64.83253589	55.36328215	14.14586393	17.63365843	90.82105263	92.08819715	80.63414634	7.275541796	86.96145125	44.55958549	0.131147541	56.54064905	90.00861326	64.8372535	69.42446043	0.228832952	74.84904394	1.169032566	84.94350934	71.74329502	52.3718593	3.915560095	76.58536585	58.24250681	50.09611688	0
R342	D24	sb	12.67953668	14.24107492	14.73402758	11.94132478	37.83651493	40.78450915	38.35789474	37.09468223	28.14634146	30.38478549	48.41269841	41.35797695	42.03278689	12.78019404	32.08440999	31.19505821	14.11870504	28.60411899	45.8151627	35.66742216	36.98409039	25.09578544	17.33668342	43.80320054	23.33333333	27.92915531	61.78392926	42.92471423
R7	D6	sb	37.83783784	80.69682056	29.36954686	36.93559477	31.13069016	4.24289884	23.6	24.12451362	13.31707317	17.92348518	13.60544218	88.14476839	0	27.91903647	2.131782946	20.36113091	54.58633094	4.691075515	25.11741027	43.93415245	3.481669357	18.77394636	35.02512563	0	0	0	17.87773933	0
R7	E37	sb	0.077220077	0	0.056290459	0.515700206	1.517376407	0	6.189473684	0	0	0.110570544	0.566893424	0	0	0	0.495262705	0	0	0	10.83529017	0.035786711	0	0	1.115577889	0	0	0	5.613225682	0
R7	E361	sb	2.525096525	0	4.137348719	10.46298419	5.43318649	17.31330533	0.421052632	0	4.731707317	5.108359133	0.113378685	0.324800866	23.40983607	4.851120776	3.83290267	0.1900689	1.348920863	2.288329519	1.392150285	4.067756173	0.368918607	0.287356322	3.417085427	33.58869595	0.487804878	0	8.30449827	14.93890422
R52	D50	sb	81.27413127	79.86876025	77.34309035	68.17556727	88.49730788	60.95963551	47.49473684	56.42023346	44.19512195	74.02697921	55.66893424	79.88554636	40.6557377	74.57343593	60.03445306	51.17605132	80.3057554	72.88329519	57.54780275	77.6213766	58.98086235	66.76245211	79.11557789	78.54954035	55.6097561	43.05177112	72.43367935	72.9601892
R52	E49	sb	0.1003861	0.117178345	0.056290459	0.011460005	0.097895252	0	0.021052632	0	0	0	0	0.023200062	0	0.334560054	0	0	0.134892086	0	0	0.083502326	0.023057413	0	0.793969849	0	0	0	0	0.039416634
R52	E57	sb	0.1003861	0.046871338	0.140726147	0.011460005	0	1.936356517	11.24210526	6.485084306	17.65853659	3.151260504	18.36734694	0.023200062	0.262295082	0	18.43238587	7.674031837	0	0.343249428	6.591747736	0.023857807	3.27415264	1.724137931	0.060301508	1.038474634	27.15447154	27.04359673	8.112264514	0.867165944
R53	E57	sb	0.007722008	0	0	0.011460005	0	0.014237916	0	0	0	0.011057054	0	0	0.06557377	0	0	0.047517225	0	0	0.008386448	0	0.023057413	0	0.010050251	0	0.081300813	0	0	0.039416634
R84	D81	sb	24.51737452	9.51488165	19.02617506	16.20444648	17.670093	15.29152132	19.38947368	23.60570687	3.512195122	25.98407784	15.87301587	6.874951667	7.409836066	10.23753764	3.789836348	7.317652649	5.080935252	33.86727689	14.52532707	10.31850173	3.919760203	17.14559387	14.13065327	16.00272387	8.37398374	11.30790191	8.342945021	12.21915648
R84	D86	sb	14.59459459	67.28380595	64.38221222	53.82764153	63.63191385	68.1782587	39.91578947	40.2075227	79.46341463	46.25165856	26.30385488	63.93163715	88.19672131	58.04616929	78.94056848	72.91518175	79.13669065	42.10526316	58.5625629	70.42824764	80.93151948	56.1302682	78.08040201	68.76064011	64.47154472	72.20708447	83.58323722	78.63618447
R84	D87	sb	59.46718147	23.5762831	19.4483535	31.22851249	29.22173275	16.43055457	44.08421053	39.16990921	21.65853659	31.11455108	59.75056689	42.48704663	8.852459016	39.67882235	19.81050818	22.73699216	21.49280576	23.56979405	31.10533378	30.07276631	25.15563754	32.56704981	9.065326633	19.32243786	26.58536585	17.4386921	9.765474817	11.90382341
R88	D102	sb	24.33204633	18.98289196	41.55643118	71.70524868	41.50758688	19.70527515	10.88421053	7.263294423	28.24390244	56.00398054	13.94557823	49.74093264	20.19672131	46.48711944	80.1464255	20.86006177	32.82374101	37.75743707	38.26735995	37.58797567	15.54069633	15.8045977	38.34170854	36.46578141	81.78861789	25.61307902	86.2745098	34.76547103
R88	D108	sb	0.092664093	0.039059448	0.014072615	0.011460005	0.048947626	0.007118958	0.105263158	0	0	0.022114109	0.113378685	0.007733354	0	0.033456005	0	0	0	0	0.008386448	0.023857807	0.046114826	0.095785441	0	0	0	0	0	0
R88	D86	sb	0.455598456	0.171861573	0.379960597	0.068760028	0	0.284758311	3.578947368	4.02075227	0.780487805	0.82927908	2.380952381	0.378934344	0	0.418200067	0.258397933	0.166310287	0	0.686498856	0.276752768	0.560658475	0.368918607	0.574712644	0	0.800136193	0	0.068119891	0	0
R88	D87	sb	0.648648649	7.2025623	7.458485787	6.669722668	18.06167401	36.66975155	1.010526316	2.983138781	19.02439024	7.651481645	3.287981859	6.99868533	51.14754098	2.141184343	8.333333333	36.44571157	8.273381295	7.66590389	21.86346863	15.22128116	44.98501268	25.76628352	34.3718593	23.32311883	12.84552846	34.94550409	6.189926951	43.0035475
R100	D102	sb	5.72972973	0.664010624	0.605122432	2.051340821	0	0	5.368421053	0	0	0.077399381	0	0	0	1.204416193	0	0	0	16.81922197	0.218047635	2.421567458	0	0.095785441	0.010050251	1.089547157	0	0	0	0
D13	K9	sb	96.48648649	98.18764159	98.95862651	72.85124914	98.48262359	93.98448067	92.69473684	94.81193256	97.36585366	88.63334808	93.76417234	98.78586343	97.57377049	97.42388759	93.54005168	95.12948444	97.39208633	87.07093822	94.91781281	97.48300131	95.98801015	96.26436782	98.7839196	94.05856316	92.68292683	97.95640327	92.04152249	63.65786362
D127	K126	sb	0.054054054	0.015623779	0	0.458400183	0.24473813	0.028475831	0.168421053	0.129701686	0.390243902	1.348960637	0	7.25388601	0.327868852	3.412512546	1.593453919	0.736516987	9.262589928	2.402745995	1.803086213	0.775378743	1.222042887	0.670498084	12.35175879	1.940755873	2.926829268	0.953678474	1.191849289	0.788332676
D190	K224	sb	2.324324324	0.546832279	2.504925415	3.758881504	17.57219775	13.78942123	8.484210526	10.76523995	18.58536585	10.75851393	22.33560091	3.959477225	16.06557377	0.033456005	5.490956072	13.82751247	4.496402878	11.55606407	17.70379067	0	15.33317962	0.862068966	6.663316583	14.53864488	16.82926829	18.9373297	20.1076509	32.99172251
D206	K48	sb	54.34749035	55.74564487	52.89895863	59.68370387	27.70435634	16.42343561	44.63157895	39.81841764	28.82926829	4.201680672	64.05895692	48.35666228	0.590163934	28.88926062	34.19465978	36.75457353	50.67446043	0	52.3649782	2.58857211	42.5178695	29.31034483	55.38693467	7.167177392	26.09756098	35.08174387	17.72395233	24.5959795
D217	K126	sb	97.38223938	98.30481994	97.56543766	83.4975934	85.7072932	71.79468926	87.55789474	82.36057069	17.12195122	35.7916851	96.82539683	37.67690047	81.37704918	2.074272332	20.93023256	8.814445236	10.92625899	3.203661327	1.299899363	0	0	2.586206897	0.010050251	0	0.081300813	0	0	6.306661411
D24	K21	sb	1.451737452	1.085852668	2.659724177	1.776300711	0.685266765	0.263401438	0.210526316	0.389105058	0.292682927	0.221141088	0.340136054	1.964271905	0.393442623	1.271328203	0.279931094	0.593965312	2.338129496	0.57208238	0.427708823	0.870809973	0.299746368	0.478927203	3.306532663	0.39155601	0.487804878	0.613079019	0.269127259	0.394166338
D24	K204a	sb	0.494208494	0.460901492	0.422178441	0.114600046	3.915810083	21.54196626	0.021052632	0	0	0	0	0.680535148	15.40983607	0.802944128	0.107665805	0.023758612	0.179856115	0.57208238	0.696075143	2.516998688	0.092229652	0	0.502512563	0.170241743	0	0.136239782	0	0
D24	K48	sb	0.146718147	0.828060308	0.225161835	1.10016044	0.048947626	0.220687691	0.442105263	0.129701686	0.146341463	0.187969925	0.22675737	0.023200062	0.196721311	0.267648043	0.559862188	0.09503445	0.044964029	0	0.327071453	0.310151497	0.115287065	0.287356322	0.231155779	0.357507661	0.162601626	0	0.461361015	0.118249901
D264	K261	sb	0.131274131	0.015623779	0.084435688	0.171900069	0.293685756	0.405780594	0.4	0.259403372	0.536585366	0.298540469	0	0	0	0.986952158	0	0.522689475	0	0	0.083864475	0.143146845	0.484205672	0.478927203	0	0.051072523	0	0.817438692	0	0
D275	K261	sb	7.822393822	91.67252558	37.99605967	11.27664451	46.01076848	38.10778102	25.87368421	4.928664073	16.3902439	7.894736842	10.430839	97.55626015	64.06557377	15.38976246	86.82170543	7.697790449	87.58992806	29.17620137	71.24287152	17.10604795	5.072630851	9.291187739	87.37688442	75.38304392	98.53658537	4.019073569	98.92349097	4.33582972
D333	K35	sb	4.486486486	8.632138114	7.697720236	15.001146	21.92853647	15.23456966	10.44210526	13.87808042	10.3902439	8.989385228	9.863945578	16.85871162	34.68852459	13.18166611	7.795004307	11.87930625	16.50179856	7.437070938	11.55652466	17.5832041	15.81738529	15.61302682	12.54271357	14.67483827	10.89430894	12.26158038	11.38023837	6.976744186
D6	K9	sb	0.478764479	0	0	2.143020857	0.048947626	0.961059301	0.021052632	0.907911803	0.146341463	3.571428571	0.113378685	0.07733354	0.131147541	0.334560054	1.830318691	0.427655025	0	1.945080092	1.132170413	0.477156149	0.184459304	0.191570881	0	0.885257065	1.869918699	0.068119891	0.884275279	6.937327552
D81	K82	sb	0.185328185	0.117178345	0.014072615	0.183360073	0.146842878	0.042713747	0.021052632	0	0	0	0	0.70373521	0	0.602208096	0	0	0.764388489	0	0.041932238	0.011928904	0.115287065	0	0.08040201	0	0	0	0	0
E171	K126	sb	2.162162162	0.687446293	0.773993808	1.329360532	0.440528634	2.954367481	53.36842105	48.24902724	0.048780488	1.315789474	3.968253968	0.177867141	0.196721311	2.87721646	13.63049096	0.28510335	0	0.114416476	0	0.047715615	0.069172239	4.022988506	0	5.924412666	0	0.136239782	0	0.433582972
E193	K224	sb	0.386100386	0.078118897	1.61835069	0	0	0	0	0	0	0	0	0	0	1.823352292	0	0	0	0	0.025159343	30.00119289	0	0	0.472361809	0	0	0	0	0
E219	K126	sb	0.023166023	0.031247559	0.014072615	0	0.195790504	1.18886595	0	0	0	2.377266696	0.566893424	0.239733973	0	11.19103379	0	0	0	5.148741419	0.553505535	35.65549326	0	0	0	0	0	0	0	0
E272	K315	sb	80.44015444	97.41426451	90.97945398	99.34677974	89.03573177	99.95728625	99.6	98.70298314	99.36585366	99.31446263	99.88662132	36.27716341	99.73770492	65.69086651	99.82773471	99.16844856	63.71402878	99.31350114	93.34954713	20.32685196	19.85243256	62.93103448	6.090452261	99.72761321	82.19512195	99.45504087	99.61553249	99.68466693
E308	K261	sb	0.301158301	0	16.87306502	8.044923218	1.027900147	2.270947533	0	0.129701686	0	19.68155683	0	5.970149254	20.52459016	22.44897959	0	0	1.124100719	6.292906178	0	7.097697722	74.42932903	25.19157088	9.115577889	0	0	0	0	0.118249901
E348	K351	sb	57.91505792	60.14373877	54.51730932	57.10520284	56.73029858	70.57734748	70.16842105	70.03891051	68.82926829	67.87925697	72.78911565	57.7758874	64.52459016	57.27668116	70.15503876	69.30387265	59.5323741	66.59038902	67.75410936	62.96075391	73.89900853	73.18007663	58.4321608	70.70139598	77.56097561	66.14441417	72.47212611	66.85061096
E37	K35	sb	1.088803089	1.03116944	1.055446102	0.481320193	0	0.220687691	0.063157895	0.259403372	0.146341463	0.221141088	0	0.309334158	0.524590164	0.066912011	0.667527993	0.332620575	0.179856115	0.915331808	0.184501845	0.512942861	0.023057413	0	0.783919598	0.204290092	0.081300813	0.068119891	0.538254517	0.039416634
E361	K35	sb	11.85328185	0.226544801	4.249929637	1.627320651	0.293685756	0.44849434	2.378947368	0	0.780487805	5.793896506	0.340136054	3.843476916	1.573770492	3.144864503	2.21791559	0.047517225	3.68705036	10.86956522	0.729620933	4.091613981	9.061563293	1.62835249	0.291457286	0.62989445	1.138211382	0	0.884275279	1.261332282
E49	K48	sb	11.70656371	12.71775643	15.95834506	11.28810452	12.57953989	3.993735317	6.736842105	16.73151751	27.56097561	8.524988943	2.83446712	15.07230686	9.442622951	21.99732352	18.23858742	9.741031124	18.16546763	18.0778032	8.906407246	11.76189908	15.67904081	26.34099617	18.67336683	4.715696289	3.008130081	19.95912807	2.499038831	13.79582184
E61	K224	sb	58.63320463	56.73775486	43.27329018	58.73252349	16.74008811	25.77774614	12.56842105	7.652399481	36.19512195	36.47722247	53.17460317	82.8860877	66.81967213	73.53629977	67.57105943	55.64267047	84.48741007	41.99084668	70.4629319	13.1098652	70.71708554	84.57854406	78.46231156	88.37248893	84.55284553	68.32425068	85.54402153	51.08395743
R52	E193	sb	0	0.867119756	0.21108922	0	0	0	0	0	0	0	0	0	0	0	0	0	0	0	0	11.21316951	0	0	0	0	0	0	0	0
D264	K281	sb	0	0.156237794	0	0.011460005	0	0.021356873	0.021052632	0	0	0.033171163	0	0	0.393442623	0	0	0	0	0.114416476	0	0	0	0	0.361809045	0.561797753	0	0	0	0
R207	D206	sb	0	0	0.098508303	1.673160669	34.45912873	1.737025699	0	0	0	0.044228218	0.907029478	4.524012064	0.06557377	9.568417531	0.236864772	0.023758612	0	0.114416476	0.075478028	0.119289037	0	1.053639847	0.653266332	1.464078992	0.162601626	0.204359673	0.92272203	0
R311	D264	sb	0	0	2.04052913	1.547100619	0	0.113903325	0	0	0	10.31623176	0	0	0	15.70759451	0	0	0	12.81464531	0	0.787307646	0	0	0	0	0	0	0	0
D235	K35	sb	0	0	0.014072615	0	0	0	0	0	0	0	0	0	0	0	0	0	0	0	0	0	0	0	0	0	0	0	0	0
R148	D108	sb	0	0	0	0.664680266	0	0	0	0	0	0	0	0	0	0	0	0	0	0	0	0	0	0	0	0	0	0	0	0
R164	E171	sb	0	0	0	0.011460005	0	0.028475831	0	0	0	0	0	0	0	0	0	0	0.494604317	0	0	0	0	0	0.221105528	0	0	0	0	0
R207	D50	sb	0	0	0	0.011460005	0	16.03189293	0	0	0	0	0	0	28.06557377	0	0	0	0	0	1.224421335	0	0	0	0	0	0	0	0	0
R210	D217	sb	0	0	0	1.890900756	0.24473813	0.227806649	0	0	0	0.773993808	0	0.33253422	0	0	6.675279931	0	0	8.123569794	0	0	0	0	0	0	0	0	0	2.443831297
R210	D50	sb	0	0	0	0.114600046	0	0	0	0	0	0	0	0.116000309	0	0	2.067183463	0.047517225	0	0	0.025159343	0	0.046114826	0	0	0	0	0	0	0.078833268
R246	E241	sb	0	0	0	27.7446711	0	6.07247099	0.989473684	0	3.658536585	2.974347634	4.988662132	0	0.262295082	47.22315156	0.021533161	2.066999287	0	0	8.688359611	47.17881427	0.23057413	0	0	8.801498127	0	27.31607629	0.576701269	0
D206	K204a	sb	0	0	0	0	0.881057269	0.007118958	0	0	0	0	0	0.007733354	0	0.016728003	0	0	0	0	0	0.381724919	0	0	0	0.017024174	0	0	0	0
E219	K67	sb	0	0	0	0	2.10474792	0	0	0	0	1.094648386	0	59.29162478	0	0	0	0	0	0	0	0	0	0	0	0	0	0	0	2.483247931
R205	E49	sb	0	0	0	0	0	0.113903325	0	0	0	2.078726227	0	0.015466708	0	0.150552024	0	0	0	0.228832952	0	0.763449839	0	0	0	0.408580184	0	0	0	6.346078045
R214	D123	sb	0	0	0	0	0	41.26859828	0	0	0	0	0	0	38.29508197	0	0	0	0	0	0	0	0	0	0	0	0	0	0	0
R214	D127	sb	0	0	0	0	0	0.007118958	0	0	0	0	0	0	0	0	0	0	0	0	0	0	0	0	0	0	0	0	0	0
R214	D190	sb	0	0	0	0	0	1.907880686	0	0	0	0	0	0	0	0	0	0	0	0	0	0	0	0	0	0	0	0	0	0
R214	D217	sb	0	0	0	0	0	20.48124155	0	0	0	0	0	0	4.721311475	0	0	0	0	0	0	0	0	0	0	0	0	0	0	0
R214	E171	sb	0	0	0	0	0	0.106784367	0	0	0	0	0	0	0	0	0	0	0	0	0	0	0	0	0	0	0	0	0	0
R214	E61	sb	0	0	0	0	0	1.338364064	0	0	0	0	0	0	0	0	0	0	0	0	0	0	0	0	0	0	0	0	0	0
D123	K126	sb	0	0	0	0	0	0.51256496	0	0	3.951219512	0.09951349	0	0	0	0	2.863910422	4.324067474	1.798561151	1.258581236	0.20127474	0	6.617477519	2.873563218	3.025125628	2.434456929	2.601626016	1.498637602	2.575932334	2.719747734
E272	K67	sb	0	0	0	0	0	0.113903325	0	0	0	0	0	0	0.06557377	0	0	0	0	0	0	0	0	0	0	0	0	0	0	0
D190	K126	sb	0	0	0	0	0	0	0.042105263	0.389105058	0	0	0	0	0	0.083640013	0	0	0	0	0	0	0.115287065	12.64367816	0	1.821586653	0	0	0	0
D217	K67	sb	0	0	0	0	0	0	0.021052632	1.037613489	0	0.92879257	0	0	0	52.65975243	0.129198966	0	47.75179856	7.09382151	57.3968467	36.97960157	68.41134425	73.18007663	77.88944724	22.02928158	0	1.021798365	0	0
R7	D13	sb	0	0	0	0	0	0	0	0	0.097560976	0	0	0	0	0.050184008	0	0	0	0	0	0	0	0	0	0	0	0	0	0
D123	K219	sb	0	0	0	0	0	0	0	0	3.170731707	0	0	0	0	0	0	2.969826562	0	0	0	0	0	0	0	26.33639768	0	34.8773842	0	0
D190	K219	sb	0	0	0	0	0	0	0	0	1.365853659	0	0	0	0	0	0	12.78213352	0	0	0	0	0	0	0	0.340483487	0	0.204359673	0	0
D217	K219	sb	0	0	0	0	0	0	0	0	4.634146341	0	0	0	0	0	0	7.626514612	0	0	0	0	0	0	0	0	0	0.272479564	0	0
D217	K224	sb	0	0	0	0	0	0	0	0	0.146341463	0	0	0.007733354	0	0	0.40913006	6.296032312	0	0	0.008386448	0	0	0	0	0	0	0	0	0
E171	K219	sb	0	0	0	0	0	0	0	0	67.26829268	0	0	0	0	0	0	31.40888572	0	0	0	0	0	0	0	0	0	0	0	0
R207	E61	sb	0	0	0	0	0	0	0	0	0	74.34763379	0	0	0	0	0	0	0	70.25171625	0	0	0	0	0	0	0	0	0	85.84942846
R210	E171	sb	0	0	0	0	0	0	0	0	0	0.574966829	0	0	0	0	0	0	0	0	0	0	0	0	0	0	0	0	0	0
R210	E175	sb	0	0	0	0	0	0	0	0	0	0.011057054	0	0	0	0	0	0	0	0	0	0	0	0	0	0	0	0	0	0
R164	D217	sb	0	0	0	0	0	0	0	0	0	0	0	5.134947027	0	0	0	0	0	0	0	0	0	0	0	0	0	0	0	0
R172	E219	sb	0	0	0	0	0	0	0	0	0	0	0	0	0	1.773168284	0	0	0	0	0.008386448	0.596445187	0	0	0	0	0	0	0	0
R210	E219	sb	0	0	0	0	0	0	0	0	0	0	0	0	0	28.20341251	0	0	0	0	0	10.93880472	0	0	0	0	0	0	0	0
R232	E37	sb	0	0	0	0	0	0	0	0	0	0	0	0	0	0.016728003	0	0	0	0	0	0.250506978	0	0	0	0	0	0	0	0
E219	K224	sb	0	0	0	0	0	0	0	0	0	0	0	0	0	5.520240883	0	0	0	0	0	11.84540141	0	0	0	0	0	0	0	0
R132	E171	sb	0	0	0	0	0	0	0	0	0	0	0	0	0	0	10.52971576	0	0	0	0	0	44.8466682	3.0651341	0	0	92.92682927	0	4.229142637	0
D127	K219	sb	0	0	0	0	0	0	0	0	0	0	0	0	0	0	0	0.047517225	0	0	0	0	0	0	0	0	0	0	0	0
E175	K219	sb	0	0	0	0	0	0	0	0	0	0	0	0	0	0	0	2.138275125	0	0	0	0	0	0	0	0	0	0	0	0
E61	K219	sb	0	0	0	0	0	0	0	0	0	0	0	0	0	0	0	0.142551675	0	0	0	0	0	0	0	11.09976166	0	26.70299728	0	0
R332	E308	sb	0	0	0	0	0	0	0	0	0	0	0	0	0	0	0	0	0.134892086	0	0	0	0	0	0	0	0	0	0	0
R207	E193	sb	0	0	0	0	0	0	0	0	0	0	0	0	0	0	0	0	0	0	0	0.310151497	0	0	0	0	0	0	0	0
R132	D217	sb	0	0	0	0	0	0	0	0	0	0	0	0	0	0	0	0	0	0	0	0	2.328798709	0	0	0	0	0	0	0
[truncated: 1,122 more rows]
