# Supplementary material for: Cryptic Binding Pockets in PDC‑3 β‑Lactamase Modulate Resistance Profiles
Source: JACS Au. 2026 Feb 20;6(3):1833–46. doi: 10.1021/jacsau.5c01707 (PMC13014224; doi:10.1021/jacsau.5c01707)
Supplement: Supplementary file 3 [file au5c01707_si_003.csv]

# STOCKHOLM 1.0
#=GS gi|930189682|emb|CDI45198.1|ACC-1| DE cephalosporin-hydrolyzing class C beta-lactamase ACC-1
#=GS gi|9294818|gb|AAF86692.1|ACC-1a| DE cephalosporin-hydrolyzing class C beta-lactamase ACC-1a
#=GS gi|9294822|gb|AAF86694.1|ACC-1b| DE cephalosporin-hydrolyzing class C beta-lactamase ACC-1b
#=GS gi|9294830|gb|AAF86698.1|ACC-1c| DE cephalosporin-hydrolyzing class C beta-lactamase ACC-1c
#=GS gi|316917700|gb|EFV39045.1|ACC-1d| DE cephalosporin-hydrolyzing class C beta-lactamase ACC-1d
#=GS gi|9294816|gb|AAF86691.1|ACC-2| DE cephalosporin-hydrolyzing class C beta-lactamase ACC-2
#=GS gi|698174154|gb|AIT76084.1|ACC-4| DE cephalosporin-hydrolyzing class C beta-lactamase ACC-4
#=GS gi|145281842|gb|ABP49606.1|ACC-6| DE Escherichia coli
#=GS ATJ25947.1|ACC-7| DE cephalosporin-hydrolyzing class C beta-lactamase ACC-7
#=GS QNG62072.1|ACC-8| DE cephalosporin-hydrolyzing class C beta-lactamase ACC-8
#=GS AAF86697.1|ACC-P1| DE AMPC cephalosporinase precursor protein ACC-3	partial [Hafnia alvei]
#=GS gi|433285821|emb|CCK86740.1|ACC-P2| DE cephalosporin-hydrolyzing class C beta-lactamase ACC-5
#=GS AAF86695.1|ACC-P3| DE AMPC cephalosporinase precursor protein ACC-3a	partial [Hafnia alvei]
#=GS AAC45086.2|ACT-1| DE cephalosporin-hydrolyzing class C beta-lactamase ACT-1
#=GS gi|359952868|gb|AEV91214.1|ACT-10| DE cephalosporin-hydrolyzing class C beta-lactamase ACT-10
#=GS UHK14157.1|ACT-100| DE cephalosporin-hydrolyzing class C beta-lactamase ACT-100
#=GS HBL7320680.1|ACT-101| DE cephalosporin-hydrolyzing class C beta-lactamase ACT-101
#=GS BBV79841.1|ACT-102| DE cephalosporin-hydrolyzing class C beta-lactamase ACT-102
#=GS SAF49753.1|ACT-103| DE Enterobacter cloacae
#=GS UHK14164.1|ACT-104| DE cephalosporin-hydrolyzing class C beta-lactamase ACT-104
#=GS UMO60338.1|ACT-105| DE cephalosporin-hydrolyzing class C beta-lactamase ACT-105
#=GS EHD3702606.1|ACT-106| DE cephalosporin-hydrolyzing class C beta-lactamase ACT-106
#=GS UNN26045.1|ACT-107| DE cephalosporin-hydrolyzing class C beta-lactamase ACT-107
#=GS EHD4407246.1|ACT-108| DE cephalosporin-hydrolyzing class C beta-lactamase ACT-108
#=GS CZV56298.1|ACT-109| DE Enterobacter cloacae
#=GS BDT38917.1|ACT-110| DE cephalosporin-hydrolyzing class C beta-lactamase ACT-110
#=GS WEG44939.1|ACT-112| DE cephalosporin-hydrolyzing class C beta-lactamase ACT-112
#=GS WEG44940.1|ACT-113| DE cephalosporin-hydrolyzing class C beta-lactamase ACT-113
#=GS WP_180255442.1|ACT-114| DE cephalosporin-hydrolyzing class C beta-lactamase ACT-114
#=GS AXQ35263.1|ACT-115| DE cephalosporin-hydrolyzing class C beta-lactamase ACT-115
#=GS AOL14308.1|ACT-116| DE Pantoea sesami
#=GS WEY36195.1|ACT-117| DE cephalosporin-hydrolyzing class C beta-lactamase ACT-117
#=GS WEY36196.1|ACT-118| DE cephalosporin-hydrolyzing class C beta-lactamase ACT-118
#=GS WEY36198.1|ACT-119| DE cephalosporin-hydrolyzing class C beta-lactamase ACT-119
#=GS gi|407731536|gb|AFU25650.1|ACT-12| DE cephalosporin-hydrolyzing class C beta-lactamase ACT-12
#=GS WLO97150.1|ACT-120| DE cephalosporin-hydrolyzing class C beta-lactamase ACT-120
#=GS WLO97151.1|ACT-121| DE cephalosporin-hydrolyzing class C beta-lactamase ACT-121
#=GS HAV1779570.1|ACT-122| DE cephalosporin-hydrolyzing class C beta-lactamase ACT-122
#=GS HBL5329718.1|ACT-123| DE cephalosporin-hydrolyzing class C beta-lactamase ACT-123
#=GS WLO97154.1|ACT-124| DE cephalosporin-hydrolyzing class C beta-lactamase ACT-124
#=GS gi|433285823|emb|CCK86741.1|ACT-13| DE cephalosporin-hydrolyzing class C beta-lactamase ACT-13
#=GS KUQ42458.1|ACT-131| DE cephalosporin-hydrolyzing class C beta-lactamase ACT-131
#=GS gi|407731532|gb|AFU25647.1|ACT-14| DE cephalosporin-hydrolyzing class C beta-lactamase ACT-14
#=GS HDR2669832.1|ACT-140| DE cephalosporin-hydrolyzing class C beta-lactamase ACT-140
#=GS KTJ22338.1|ACT-141| DE cephalosporin-hydrolyzing class C beta-lactamase ACT-141
#=GS EMC7919385.1|ACT-142| DE cephalosporin-hydrolyzing class C beta-lactamase ACT-142
#=GS AMZ75637.1|ACT-143| DE cephalosporin-hydrolyzing class C beta-lactamase ACT-143
#=GS EJK8937280.1|ACT-144| DE cephalosporin-hydrolyzing class C beta-lactamase ACT-144
#=GS AUM01997.1|ACT-145| DE cephalosporin-hydrolyzing class C beta-lactamase ACT-145
#=GS EMN8661052.1|ACT-146| DE cephalosporin-hydrolyzing class C beta-lactamase ACT-146
#=GS WP_062932487.1|ACT-147| DE cephalosporin-hydrolyzing class C beta-lactamase ACT-147
#=GS CZY90887.1|ACT-148| DE cephalosporin-hydrolyzing class C beta-lactamase ACT-148
#=GS WP_095450405.1|ACT-149| DE cephalosporin-hydrolyzing class C beta-lactamase ACT-149
#=GS gi|407731540|gb|AFU25653.1|ACT-15| DE cephalosporin-hydrolyzing class C beta-lactamase ACT-15
#=GS UKB65296.1|ACT-150| DE cephalosporin-hydrolyzing class C beta-lactamase ACT-150
#=GS MBW7688613.1|ACT-151| DE cephalosporin-hydrolyzing class C beta-lactamase ACT-151
#=GS WP_155026593.1|ACT-152| DE cephalosporin-hydrolyzing class C beta-lactamase ACT-152
#=GS WRT49607.1|ACT-153| DE cephalosporin-hydrolyzing class C beta-lactamase ACT-153
#=GS UOY66714.1|ACT-154| DE cephalosporin-hydrolyzing class C beta-lactamase ACT-154
#=GS UJA58935.1|ACT-155| DE cephalosporin-hydrolyzing class C beta-lactamase ACT-155
#=GS MBW8248988.1|ACT-156| DE cephalosporin-hydrolyzing class C beta-lactamase ACT-156
#=GS WYI22699.1|ACT-157| DE cephalosporin-hydrolyzing class C beta-lactamase ACT-157
#=GS MCC4544499.1|ACT-158| DE cephalosporin-hydrolyzing class C beta-lactamase ACT-158
#=GS MCE1398600.1|ACT-159| DE cephalosporin-hydrolyzing class C beta-lactamase ACT-159
#=GS gi|34495355|gb|AAQ73498.1|ACT-16| DE cephalosporin-hydrolyzing class C beta-lactamase ACT-16
#=GS MCK6739931.1|ACT-160| DE cephalosporin-hydrolyzing class C beta-lactamase ACT-160
#=GS MCO4185007.1|ACT-161| DE cephalosporin-hydrolyzing class C beta-lactamase ACT-161
#=GS MCS4603851.1|ACT-162| DE cephalosporin-hydrolyzing class C beta-lactamase ACT-162
#=GS WP_320700915.1|ACT-163| DE cephalosporin-hydrolyzing class C beta-lactamase ACT-163
#=GS WP_320724323.1|ACT-164| DE cephalosporin-hydrolyzing class C beta-lactamase ACT-164
#=GS MEG5635058.1|ACT-165| DE cephalosporin-hydrolyzing class C beta-lactamase ACT-165
#=GS MEG5532466.1|ACT-166| DE cephalosporin-hydrolyzing class C beta-lactamase ACT-166
#=GS XAJ73541.1|ACT-167| DE cephalosporin-hydrolyzing class C beta-lactamase ACT-167
#=GS XAJ73542.1|ACT-168| DE cephalosporin-hydrolyzing class C beta-lactamase ACT-168
#=GS XAJ73543.1|ACT-169| DE cephalosporin-hydrolyzing class C beta-lactamase ACT-169
#=GS gi|968142984|gb|KTQ57147.1|ACT-17| DE cephalosporin-hydrolyzing class C beta-lactamase ACT-17
#=GS XAJ73544.1|ACT-170| DE cephalosporin-hydrolyzing class C beta-lactamase ACT-170
#=GS XAJ73545.1|ACT-171| DE cephalosporin-hydrolyzing class C beta-lactamase ACT-171
#=GS XAJ73546.1|ACT-172| DE cephalosporin-hydrolyzing class C beta-lactamase ACT-172
#=GS XAJ73547.1|ACT-173| DE cephalosporin-hydrolyzing class C beta-lactamase ACT-173
#=GS XAJ73548.1|ACT-174| DE cephalosporin-hydrolyzing class C beta-lactamase ACT-174
#=GS XAJ73549.1|ACT-175| DE cephalosporin-hydrolyzing class C beta-lactamase ACT-175
#=GS XAJ73550.1|ACT-176| DE cephalosporin-hydrolyzing class C beta-lactamase ACT-176
#=GS XAJ73551.1|ACT-177| DE cephalosporin-hydrolyzing class C beta-lactamase ACT-177
#=GS XAJ73552.1|ACT-178| DE cephalosporin-hydrolyzing class C beta-lactamase ACT-178
#=GS XAJ73553.1|ACT-179| DE cephalosporin-hydrolyzing class C beta-lactamase ACT-179
#=GS gi|595583487|gb|AHM76777.1|ACT-18| DE cephalosporin-hydrolyzing class C beta-lactamase ACT-18
#=GS XAJ73554.1|ACT-180| DE cephalosporin-hydrolyzing class C beta-lactamase ACT-180
#=GS XAJ73555.1|ACT-181| DE cephalosporin-hydrolyzing class C beta-lactamase ACT-181
#=GS XAJ73556.1|ACT-182| DE cephalosporin-hydrolyzing class C beta-lactamase ACT-182
#=GS XAJ73557.1|ACT-183| DE cephalosporin-hydrolyzing class C beta-lactamase ACT-183
#=GS XAJ73558.1|ACT-184| DE cephalosporin-hydrolyzing class C beta-lactamase ACT-184
#=GS XAJ73559.1|ACT-185| DE cephalosporin-hydrolyzing class C beta-lactamase ACT-185
#=GS XAJ73560.1|ACT-186| DE cephalosporin-hydrolyzing class C beta-lactamase ACT-186
#=GS XAJ73561.1|ACT-187| DE cephalosporin-hydrolyzing class C beta-lactamase ACT-187
#=GS XAJ73562.1|ACT-188| DE cephalosporin-hydrolyzing class C beta-lactamase ACT-188
#=GS XAJ73563.1|ACT-189| DE cephalosporin-hydrolyzing class C beta-lactamase ACT-189
#=GS gi|595583490|gb|AHM76779.1|ACT-19| DE cephalosporin-hydrolyzing class C beta-lactamase ACT-19
#=GS XAJ73564.1|ACT-190| DE cephalosporin-hydrolyzing class C beta-lactamase ACT-190
#=GS XAJ73565.1|ACT-191| DE cephalosporin-hydrolyzing class C beta-lactamase ACT-191
#=GS XAJ73566.1|ACT-192| DE cephalosporin-hydrolyzing class C beta-lactamase ACT-192
#=GS XAJ73567.1|ACT-193| DE cephalosporin-hydrolyzing class C beta-lactamase ACT-193
#=GS XAJ73568.1|ACT-194| DE cephalosporin-hydrolyzing class C beta-lactamase ACT-194
#=GS XOU30620.1|ACT-195| DE cephalosporin-hydrolyzing class C beta-lactamase ACT-195
#=GS XOU30621.1|ACT-196| DE cephalosporin-hydrolyzing class C beta-lactamase ACT-196
#=GS XOU30622.1|ACT-197| DE cephalosporin-hydrolyzing class C beta-lactamase ACT-197
#=GS XOU30623.1|ACT-198| DE cephalosporin-hydrolyzing class C beta-lactamase ACT-198
#=GS XOU30624.1|ACT-199| DE cephalosporin-hydrolyzing class C beta-lactamase ACT-199
#=GS gi|113207876|emb|CAJ28994.1|ACT-2| DE cephalosporin-hydrolyzing class C beta-lactamase ACT-2
#=GS gi|558605697|gb|AHA80105.1|ACT-20| DE cephalosporin-hydrolyzing class C beta-lactamase ACT-20
#=GS XOU30625.1|ACT-200| DE cephalosporin-hydrolyzing class C beta-lactamase ACT-200
#=GS XOU30626.1|ACT-201| DE cephalosporin-hydrolyzing class C beta-lactamase ACT-201
#=GS XOU30627.1|ACT-202| DE cephalosporin-hydrolyzing class C beta-lactamase ACT-202
#=GS XOU30628.1|ACT-203| DE cephalosporin-hydrolyzing class C beta-lactamase ACT-203
#=GS XOU30629.1|ACT-204| DE cephalosporin-hydrolyzing class C beta-lactamase ACT-204
#=GS XOU30630.1|ACT-205| DE cephalosporin-hydrolyzing class C beta-lactamase ACT-205
#=GS XOU30631.1|ACT-206| DE cephalosporin-hydrolyzing class C beta-lactamase ACT-206
#=GS XOU30632.1|ACT-207| DE cephalosporin-hydrolyzing class C beta-lactamase ACT-207
#=GS XOU30633.1|ACT-208| DE cephalosporin-hydrolyzing class C beta-lactamase ACT-208
#=GS XOU30635.1|ACT-209| DE cephalosporin-hydrolyzing class C beta-lactamase ACT-209
#=GS gi|558605699|gb|AHA80106.1|ACT-21| DE cephalosporin-hydrolyzing class C beta-lactamase ACT-21
#=GS XOU30636.1|ACT-210| DE cephalosporin-hydrolyzing class C beta-lactamase ACT-210
#=GS XOU30638.1|ACT-211| DE cephalosporin-hydrolyzing class C beta-lactamase ACT-211
#=GS XOU30639.1|ACT-212| DE cephalosporin-hydrolyzing class C beta-lactamase ACT-212
#=GS XOU30640.1|ACT-213| DE cephalosporin-hydrolyzing class C beta-lactamase ACT-213
#=GS gi|595583483|gb|AHM76774.1|ACT-22| DE cephalosporin-hydrolyzing class C beta-lactamase ACT-22
#=GS gi|536624019|gb|AGU38146.1|ACT-23| DE cephalosporin-hydrolyzing class C beta-lactamase ACT-23
#=GS gi|591542929|gb|AHL39336.1|ACT-24| DE cephalosporin-hydrolyzing class C beta-lactamase ACT-24
#=GS gi|591542943|gb|AHL39338.1|ACT-25| DE cephalosporin-hydrolyzing class C beta-lactamase ACT-25
#=GS gi|591542960|gb|AHL39340.1|ACT-27| DE cephalosporin-hydrolyzing class C beta-lactamase ACT-27
#=GS gi|591542912|gb|AHL39333.1|ACT-28| DE cephalosporin-hydrolyzing class C beta-lactamase ACT-28
#=GS gi|698174156|gb|AIT76085.1|ACT-29| DE cephalosporin-hydrolyzing class C beta-lactamase ACT-29
#=GS gi|119362095|gb|ABL67017.1|ACT-3| DE cephalosporin-hydrolyzing class C beta-lactamase ACT-3
#=GS gi|698174158|gb|AIT76086.1|ACT-30| DE cephalosporin-hydrolyzing class C beta-lactamase ACT-30
#=GS gi|698174178|gb|AIT76096.1|ACT-31| DE cephalosporin-hydrolyzing class C beta-lactamase ACT-31
#=GS gi|698174162|gb|AIT76088.1|ACT-32| DE cephalosporin-hydrolyzing class C beta-lactamase ACT-32
#=GS gi|698174160|gb|AIT76087.1|ACT-33| DE cephalosporin-hydrolyzing class C beta-lactamase ACT-33
#=GS gi|727346150|emb|CDP41983.1|ACT-34| DE cephalosporin-hydrolyzing class C beta-lactamase ACT-34
#=GS gi|693581979|dbj|BAP68758.1|ACT-35| DE cephalosporin-hydrolyzing class C beta-lactamase ACT-35
#=GS gi|752115651|gb|AJG06170.1|ACT-36| DE cephalosporin-hydrolyzing class C beta-lactamase ACT-36
#=GS gi|752115664|gb|AJG06172.1|ACT-37| DE cephalosporin-hydrolyzing class C beta-lactamase ACT-37
#=GS gi|906409594|gb|AKS43590.1|ACT-38| DE cephalosporin-hydrolyzing class C beta-lactamase ACT-38
#=GS gi|1004510202|gb|AMP42993.1|ACT-39| DE cephalosporin-hydrolyzing class C beta-lactamase ACT-39
#=GS gi|167485371|gb|ABZ81086.1|ACT-4| DE cephalosporin-hydrolyzing class C beta-lactamase ACT-4
#=GS gi|1028429262|gb|ANE37563.1|ACT-40| DE cephalosporin-hydrolyzing class C beta-lactamase ACT-40
#=GS gi|1028429264|gb|ANE37564.1|ACT-41| DE cephalosporin-hydrolyzing class C beta-lactamase ACT-41
#=GS gi|666667538|gb|AIG20026.1|ACT-42| DE cephalosporin-hydrolyzing class C beta-lactamase ACT-42
#=GS gi|1028429268|gb|ANE37566.1|ACT-43| DE cephalosporin-hydrolyzing class C beta-lactamase ACT-43
#=GS gi|666667566|gb|AIG20040.1|ACT-44| DE cephalosporin-hydrolyzing class C beta-lactamase ACT-44
#=GS gi|94502896|gb|ABF29680.1|ACT-45| DE cephalosporin-hydrolyzing class C beta-lactamase ACT-45
#=GS gi|1028429276|gb|ANE37570.1|ACT-46| DE cephalosporin-hydrolyzing class C beta-lactamase ACT-46
#=GS gi|1028429284|gb|ANE37574.1|ACT-47| DE cephalosporin-hydrolyzing class C beta-lactamase ACT-47
#=GS gi|1028429260|gb|ANE37562.1|ACT-48| DE cephalosporin-hydrolyzing class C beta-lactamase ACT-48
#=GS gi|666667546|gb|AIG20030.1|ACT-49| DE cephalosporin-hydrolyzing class C beta-lactamase ACT-49
#=GS gi|210061219|gb|ACJ05689.1|ACT-5| DE cephalosporin-hydrolyzing class C beta-lactamase ACT-5
#=GS gi|1028429280|gb|ANE37572.1|ACT-50| DE cephalosporin-hydrolyzing class C beta-lactamase ACT-50
#=GS gi|1028429282|gb|ANE37573.1|ACT-51| DE cephalosporin-hydrolyzing class C beta-lactamase ACT-51
#=GS gi|723223908|gb|AIX56560.1|ACT-52| DE cephalosporin-hydrolyzing class C beta-lactamase ACT-52
#=GS ASP63120.1|ACT-53| DE cephalosporin-hydrolyzing class C beta-lactamase ACT-53
#=GS ATJ25948.1|ACT-54| DE cephalosporin-hydrolyzing class C beta-lactamase ACT-54
#=GS AIG20016.1|ACT-55| DE cephalosporin-hydrolyzing class C beta-lactamase ACT-55
#=GS AIG20020.1|ACT-56| DE cephalosporin-hydrolyzing class C beta-lactamase ACT-56
#=GS AWY87653.1|ACT-57| DE cephalosporin-hydrolyzing class C beta-lactamase ACT-57
#=GS AWY87654.1|ACT-58| DE cephalosporin-hydrolyzing class C beta-lactamase ACT-58
#=GS AWY87655.1|ACT-59| DE cephalosporin-hydrolyzing class C beta-lactamase ACT-59
#=GS gi|210061213|gb|ACJ05686.1|ACT-6| DE cephalosporin-hydrolyzing class C beta-lactamase ACT-6
#=GS AWY87656.1|ACT-60| DE cephalosporin-hydrolyzing class C beta-lactamase ACT-60
#=GS AWY87658.1|ACT-61| DE cephalosporin-hydrolyzing class C beta-lactamase ACT-61
#=GS AWY87659.1|ACT-62| DE cephalosporin-hydrolyzing class C beta-lactamase ACT-62
#=GS AIG20033.1|ACT-63| DE cephalosporin-hydrolyzing class C beta-lactamase ACT-63
#=GS AWY87661.1|ACT-64| DE cephalosporin-hydrolyzing class C beta-lactamase ACT-64
#=GS AIG20018.1|ACT-65| DE cephalosporin-hydrolyzing class C beta-lactamase ACT-65
#=GS QBF38561.1|ACT-66| DE cephalosporin-hydrolyzing class C beta-lactamase ACT-66
#=GS AMJ35012.1|ACT-67| DE cephalosporin-hydrolyzing class C beta-lactamase ACT-67
#=GS QBG64270.1|ACT-68| DE cephalosporin-hydrolyzing class C beta-lactamase ACT-68
#=GS KLW38111.1|ACT-69| DE cephalosporin-hydrolyzing class C beta-lactamase ACT-69
#=GS gi|210061217|gb|ACJ05688.1|ACT-7| DE cephalosporin-hydrolyzing class C beta-lactamase ACT-7
#=GS KLQ84547.1|ACT-70| DE cephalosporin-hydrolyzing class C beta-lactamase ACT-70
#=GS KJX22324.1|ACT-72| DE cephalosporin-hydrolyzing class C beta-lactamase ACT-72
#=GS AIG20051.1|ACT-73| DE cephalosporin-hydrolyzing class C beta-lactamase ACT-73
#=GS KTJ29119.1|ACT-74| DE cephalosporin-hydrolyzing class C beta-lactamase ACT-74
#=GS KJM62872.1|ACT-75| DE cephalosporin-hydrolyzing class C beta-lactamase ACT-75
#=GS RUO01826.1|ACT-76| DE cephalosporin-hydrolyzing class C beta-lactamase ACT-76
#=GS KZP65494.1|ACT-77| DE cephalosporin-hydrolyzing class C beta-lactamase ACT-77
#=GS QHD57400.1|ACT-78| DE cephalosporin-hydrolyzing class C beta-lactamase ACT-78
#=GS QHD57401.1|ACT-79| DE cephalosporin-hydrolyzing class C beta-lactamase ACT-79
#=GS gi|315456456|emb|CBI75448.1|ACT-8| DE cephalosporin-hydrolyzing class C beta-lactamase ACT-8
#=GS QHD57402.1|ACT-80| DE cephalosporin-hydrolyzing class C beta-lactamase ACT-80
#=GS QHD57403.1|ACT-81| DE cephalosporin-hydrolyzing class C beta-lactamase ACT-81
#=GS QHD57404.1|ACT-82| DE cephalosporin-hydrolyzing class C beta-lactamase ACT-82
#=GS QIC04101.1|ACT-83| DE cephalosporin-hydrolyzing class C beta-lactamase ACT-83
#=GS QIH98458.1|ACT-84| DE cephalosporin-hydrolyzing class C beta-lactamase ACT-84
#=GS MRN75760.1|ACT-85| DE ACT family cephalosporin-hydrolyzing class C beta-lactamase
#=GS MPV43777.1|ACT-86| DE ACT family cephalosporin-hydrolyzing class C beta-lactamase
#=GS AYL04658.1|ACT-87| DE cephalosporin-hydrolyzing class C beta-lactamase ACT-87
#=GS QTV32571.1|ACT-88| DE cephalosporin-hydrolyzing class C beta-lactamase ACT-88
#=GS CAA30257.1|ACT-89| DE cephalosporin-hydrolyzing class C beta-lactamase ACT-89
#=GS AIG20025.1|ACT-90| DE ACT family cephalosporin-hydrolyzing class C beta-lactamase
#=GS UEG31054.1|ACT-91| DE cephalosporin-hydrolyzing class C beta-lactamase ACT-91
#=GS UEG31055.1|ACT-92| DE cephalosporin-hydrolyzing class C beta-lactamase ACT-92
#=GS ALL15984.1|ACT-93| DE class C beta-lactamase [Enterobacter sp. E20]
#=GS MCI9499071.1|ACT-94| DE cephalosporin-hydrolyzing class C beta-lactamase ACT-94
#=GS BBV69349.1|ACT-95| DE cephalosporin-hydrolyzing class C beta-lactamase ACT-95
#=GS UHK14141.1|ACT-96| DE cephalosporin-hydrolyzing class C beta-lactamase ACT-96
#=GS UHK14144.1|ACT-97| DE cephalosporin-hydrolyzing class C beta-lactamase ACT-97
#=GS MCE1260927.1|ACT-98| DE cephalosporin-hydrolyzing class C beta-lactamase ACT-98
#=GS MBG0579301.1|ACT-99| DE cephalosporin-hydrolyzing class C beta-lactamase ACT-99
#=GS BAA07922.1|ACT-GC1| DE class C beta-lactamase precursor [Enterobacter cloacae]
#=GS gi|37699616|gb|AAR00515.1|ADC-1| DE class C extended-spectrum beta-lactamase ADC-1
#=GS gi|112434106|gb|ABI18382.1|ADC-10| DE class C extended-spectrum beta-lactamase ADC-10
#=GS gi|1047540186|gb|ANW47141.1|ADC-100| DE class C beta-lactamase ADC-100
#=GS gi|1047540166|gb|ANW47133.1|ADC-101| DE class C beta-lactamase ADC-101
#=GS gi|1047540203|gb|ANW47148.1|ADC-102| DE class C beta-lactamase ADC-102
#=GS gi|1048071890|gb|ANW69905.1|ADC-103| DE class C beta-lactamase ADC-103
#=GS gi|1048071892|gb|ANW69906.1|ADC-104| DE class C beta-lactamase ADC-104
#=GS gi|1048071894|gb|ANW69907.1|ADC-105| DE class C beta-lactamase ADC-105
#=GS gi|1048071898|gb|ANW69909.1|ADC-106| DE class C beta-lactamase ADC-106
#=GS gi|1048071904|gb|ANW69912.1|ADC-107| DE class C beta-lactamase ADC-107
#=GS AAV32519.1|ADC-109| DE class C beta-lactamase ADC-109
#=GS gi|375108293|gb|AFA35105.1|ADC-11| DE class C extended-spectrum beta-lactamase ADC-11
#=GS ABO38124.1|ADC-110| DE class C beta-lactamase ADC-110
#=GS ABV21801.1|ADC-112| DE class C beta-lactamase ADC-112
#=GS ABV21802.1|ADC-113| DE class C beta-lactamase ADC-113
#=GS ETY67158.1|ADC-114| DE class C beta-lactamase ADC-114
#=GS AFU38919.1|ADC-115| DE class C beta-lactamase ADC-115
#=GS WP_017816757.1|ADC-116| DE class C beta-lactamase ADC-116
#=GS ELW88222.1|ADC-117| DE class C beta-lactamase ADC-117
#=GS ENU51112.1|ADC-119| DE class C beta-lactamase ADC-119
#=GS gi|111073278|emb|CAK95249.1|ADC-12| DE class C extended-spectrum beta-lactamase ADC-12
#=GS EKP48471.1|ADC-120| DE class C beta-lactamase ADC-120
#=GS ENW36647.1|ADC-121| DE class C beta-lactamase ADC-121
#=GS ENW46489.1|ADC-122| DE class C beta-lactamase ADC-122
#=GS ENV30802.1|ADC-123| DE class C beta-lactamase ADC-123
#=GS ENW51227.1|ADC-125| DE class C beta-lactamase ADC-125
#=GS ENW00696.1|ADC-127| DE class C beta-lactamase ADC-127
#=GS ENU07956.1|ADC-128| DE class C beta-lactamase ADC-128
#=GS ENV92309.1|ADC-129| DE class C beta-lactamase ADC-129
#=GS gi|215272899|emb|CAK95248.2|ADC-13| DE class C extended-spectrum beta-lactamase ADC-13
#=GS CDG74687.1|ADC-130| DE class C beta-lactamase ADC-130
#=GS ENU48760.1|ADC-131| DE class C beta-lactamase ADC-131
#=GS ENW11417.1|ADC-132| DE class C beta-lactamase ADC-132
#=GS ENU43147.1|ADC-133| DE class C beta-lactamase ADC-133
#=GS ENX43770.1|ADC-134| DE class C beta-lactamase ADC-134
#=GS ENV03983.1|ADC-135| DE class C beta-lactamase ADC-135
#=GS EOQ64883.1|ADC-136| DE class C beta-lactamase ADC-136
#=GS EOQ71234.1|ADC-137| DE class C beta-lactamase ADC-137
#=GS EOQ73533.1|ADC-138| DE class C beta-lactamase ADC-138
#=GS EXS60093.1|ADC-139| DE class C beta-lactamase ADC-139
#=GS gi|111073274|emb|CAK95247.1|ADC-14| DE class C extended-spectrum beta-lactamase ADC-14
#=GS EYS55294.1|ADC-140| DE class C beta-lactamase ADC-140
#=GS EXD64655.1|ADC-141| DE class C beta-lactamase ADC-141
#=GS OTL99021.1|ADC-143| DE class C beta-lactamase ADC-143
#=GS OVK75103.1|ADC-144| DE class C beta-lactamase ADC-144
#=GS KHY08585.1|ADC-145| DE class C beta-lactamase ADC-145
#=GS KHV30477.1|ADC-146| DE class C beta-lactamase ADC-146
#=GS KJC71195.1|ADC-147| DE class C beta-lactamase ADC-147
#=GS AJB47604.1|ADC-148| DE class C beta-lactamase ADC-148
#=GS ADY82440.1|ADC-149| DE class C beta-lactamase ADC-149
#=GS gi|111073272|emb|CAK95246.1|ADC-15| DE class C extended-spectrum beta-lactamase ADC-15
#=GS AKT73351.1|ADC-150| DE class C beta-lactamase ADC-150
#=GS AMX20227.1|ADC-151| DE class C beta-lactamase ADC-151
#=GS AQV05407.1|ADC-152| DE class C beta-lactamase ADC-152
#=GS ARO72334.1|ADC-153| DE class C beta-lactamase ADC-153
#=GS ART46239.1|ADC-154| DE class C beta-lactamase ADC-154
#=GS ARX71325.1|ADC-155| DE class C beta-lactamase ADC-155
#=GS ARX71326.1|ADC-156| DE class C beta-lactamase ADC-156
#=GS ARX71327.1|ADC-157| DE class C beta-lactamase ADC-157
#=GS EXE89933.1|ADC-158| DE class C beta-lactamase ADC-158
#=GS ATP60652.1|ADC-159| DE class C beta-lactamase ADC-159
#=GS gi|111073270|emb|CAK95245.1|ADC-16| DE class C extended-spectrum beta-lactamase ADC-16
#=GS ATP60653.1|ADC-160| DE class C beta-lactamase ADC-160
#=GS APQ84581.1|ADC-162| DE class C beta-lactamase ADC-162
#=GS AUD40657.1|ADC-163| DE class C beta-lactamase ADC-163
#=GS AUD40660.1|ADC-164| DE class C beta-lactamase ADC-164
#=GS OJK08626.1|ADC-165| DE class C beta-lactamase ADC-165
#=GS AUD40663.1|ADC-166| DE class C beta-lactamase ADC-166
#=GS AUD40664.1|ADC-167| DE class C beta-lactamase ADC-167
#=GS AUD40665.1|ADC-168| DE class C beta-lactamase ADC-168
#=GS AUG98343.1|ADC-169| DE class C beta-lactamase ADC-169
#=GS gi|111073268|emb|CAK95244.1|ADC-17| DE class C extended-spectrum beta-lactamase ADC-17
#=GS AUI41018.1|ADC-170| DE class C beta-lactamase ADC-170
#=GS KCY26530.1|ADC-171| DE class C beta-lactamase ADC-171
#=GS EXD57031.1|ADC-172| DE class C beta-lactamase ADC-172
#=GS OBL86128.1|ADC-173| DE class C beta-lactamase ADC-173
#=GS AXC08546.1|ADC-174| DE class C beta-lactamase ADC-174
#=GS AXC08547.1|ADC-175| DE class C beta-lactamase ADC-175
#=GS ACJ39441.1|ADC-176| DE class C beta-lactamase ADC-176
#=GS AXC08549.1|ADC-177| DE class C beta-lactamase ADC-177
#=GS AXC08550.1|ADC-178| DE class C beta-lactamase ADC-178
#=GS AXC08551.1|ADC-179| DE class C beta-lactamase ADC-179
#=GS gi|630546610|gb|KCY52905.1|ADC-18| DE class C extended-spectrum beta-lactamase ADC-18
#=GS AXC08552.1|ADC-180| DE class C beta-lactamase ADC-180
#=GS AZK35803.1|ADC-181| DE class C beta-lactamase ADC-181
#=GS AYY88259.1|ADC-182| DE class C beta-lactamase ADC-182
#=GS AZK35805.1|ADC-183| DE class C beta-lactamase ADC-183
#=GS AGC09439.1|ADC-184| DE class C beta-lactamase ADC-184
#=GS QBC36171.1|ADC-185| DE class C beta-lactamase ADC-185
#=GS AXB15474.1|ADC-186| DE class C beta-lactamase ADC-186
#=GS QBC36173.1|ADC-187| DE class C beta-lactamase ADC-187
#=GS QBC36175.1|ADC-188| DE class C beta-lactamase ADC-188
#=GS QBC36176.1|ADC-189| DE class C beta-lactamase ADC-189
#=GS gi|111073264|emb|CAK95242.1|ADC-19| DE class C extended-spectrum beta-lactamase ADC-19
#=GS QBC36177.1|ADC-190| DE class C beta-lactamase ADC-190
#=GS EMT97706.1|ADC-191| DE class C beta-lactamase ADC-191
#=GS AOA49613.1|ADC-192| DE class C beta-lactamase ADC-192
#=GS ADI89941.1|ADC-193| DE class C beta-lactamase ADC-193
#=GS QBX33277.1|ADC-194| DE class C beta-lactamase ADC-194
#=GS QCF61855.1|ADC-195| DE class C beta-lactamase ADC-195
#=GS QDY98381.2|ADC-196| DE class C beta-lactamase ADC-196
#=GS QEJ73994.1|ADC-197| DE class C beta-lactamase ADC-197
#=GS QEJ73996.1|ADC-198| DE class C beta-lactamase ADC-198
#=GS QEJ73997.1|ADC-199| DE class C beta-lactamase ADC-199
#=GS gi|479930316|gb|ENU77769.1|ADC-2| DE class C beta-lactamase ADC-2
#=GS gi|111073262|emb|CAK95241.1|ADC-20| DE class C extended-spectrum beta-lactamase ADC-20
#=GS QEJ73998.1|ADC-200| DE class C beta-lactamase ADC-200
#=GS QEJ73999.1|ADC-201| DE class C beta-lactamase ADC-201
#=GS QEJ74000.1|ADC-202| DE class C beta-lactamase ADC-202
#=GS QEJ80825.1|ADC-203| DE class C beta-lactamase ADC-203
#=GS QEJ80826.1|ADC-204| DE class C beta-lactamase ADC-204
#=GS QEJ80827.1|ADC-205| DE class C beta-lactamase ADC-205
#=GS QEJ80828.1|ADC-206| DE class C beta-lactamase ADC-206
#=GS QEJ80829.1|ADC-207| DE class C beta-lactamase ADC-207
#=GS QEJ80830.1|ADC-208| DE class C beta-lactamase ADC-208
#=GS QEJ80831.1|ADC-209| DE class C beta-lactamase ADC-209
#=GS gi|111073260|emb|CAK95240.1|ADC-21| DE class C extended-spectrum beta-lactamase ADC-21
#=GS QEJ80832.1|ADC-210| DE class C beta-lactamase ADC-210
#=GS QEJ73995.1|ADC-211| DE class C beta-lactamase ADC-211
#=GS OTN05897.1|ADC-212| DE class C beta-lactamase ADC-212
#=GS OTR53589.1|ADC-213| DE class C beta-lactamase ADC-213
#=GS OTR85897.1|ADC-214| DE class C beta-lactamase ADC-214
#=GS OTT53070.1|ADC-215| DE class C beta-lactamase ADC-215
#=GS OTT57830.1|ADC-216| DE class C beta-lactamase ADC-216
#=GS OTT60833.1|ADC-217| DE class C beta-lactamase ADC-217
#=GS OTU52329.1|ADC-218| DE class C beta-lactamase ADC-218
#=GS OTU79690.1|ADC-219| DE class C beta-lactamase ADC-219
#=GS gi|111073258|emb|CAK95239.1|ADC-22| DE class C extended-spectrum beta-lactamase ADC-22
#=GS OVN99777.1|ADC-220| DE class C beta-lactamase ADC-220
#=GS QGI88785.1|ADC-221| DE class C beta-lactamase ADC-221
#=GS EXC36858.1|ADC-222| DE class C beta-lactamase ADC-222
#=GS OBR19538.1|ADC-223| DE class C beta-lactamase ADC-223
#=GS OBE30875.1|ADC-224| DE class C beta-lactamase ADC-224
#=GS QGX04220.1|ADC-225| DE class C beta-lactamase ADC-225
#=GS EXA77464.1|ADC-226| DE class C beta-lactamase ADC-226
#=GS QGX04222.1|ADC-227| DE class C beta-lactamase ADC-227
#=GS QGX04223.1|ADC-228| DE class C beta-lactamase ADC-228
#=GS QGX04224.1|ADC-229| DE class C beta-lactamase ADC-229
#=GS gi|111073256|emb|CAK95238.1|ADC-23| DE class C extended-spectrum beta-lactamase ADC-23
#=GS QGX04225.1|ADC-230| DE class C beta-lactamase ADC-230
#=GS QGX04227.1|ADC-231| DE class C beta-lactamase ADC-231
#=GS OBA29495.1|ADC-232| DE class C beta-lactamase ADC-232
#=GS EXC72393.1|ADC-233| DE class C beta-lactamase ADC-233
#=GS KAF0597708.1|ADC-234| DE class C beta-lactamase ADC-234
#=GS KAF0620133.1|ADC-235| DE class C beta-lactamase ADC-235
#=GS QLB34755.1|ADC-236| DE class C beta-lactamase ADC-236
#=GS OTK49191.1|ADC-237| DE class C beta-lactamase ADC-237
#=GS EGY7227092.1|ADC-238| DE class C beta-lactamase ADC-238
#=GS EXE72034.1|ADC-239| DE class C beta-lactamase ADC-239
#=GS gi|111073254|emb|CAK95237.1|ADC-24| DE class C beta-lactamase ADC-24
#=GS ALJ87177.1|ADC-240| DE class C beta-lactamase ADC-240
#=GS EGY6368838.1|ADC-241| DE class C beta-lactamase ADC-241
#=GS EGY6653416.1|ADC-242| DE class C beta-lactamase ADC-242
#=GS HAV4197092.1|ADC-243| DE class C beta-lactamase ADC-243
#=GS ETQ71923.1|ADC-244| DE class C beta-lactamase ADC-244
#=GS EXE91732.1|ADC-245| DE class C beta-lactamase ADC-245
#=GS ETR00468.1|ADC-246| DE class C beta-lactamase ADC-246
#=GS AYY53548.1|ADC-247| DE class C beta-lactamase ADC-247
#=GS ERH68455.1|ADC-248| DE class C beta-lactamase ADC-248
#=GS EGY6094271.1|ADC-249| DE class C beta-lactamase ADC-249
#=GS gi|117414817|gb|ABK34773.1|ADC-25| DE class C beta-lactamase ADC-25
#=GS OTS26706.1|ADC-250| DE class C beta-lactamase ADC-250
#=GS OTT95091.1|ADC-251| DE class C beta-lactamase ADC-251
#=GS OTU20214.1|ADC-252| DE class C beta-lactamase ADC-252
#=GS OTU44844.1|ADC-253| DE class C beta-lactamase ADC-253
#=GS EXE40908.1|ADC-254| DE class C beta-lactamase ADC-254
#=GS ERL68177.1|ADC-255| DE class C beta-lactamase ADC-255
#=GS HAV3701000.1|ADC-256| DE class C beta-lactamase ADC-256
#=GS MBV6578165.1|ADC-257| DE class C beta-lactamase ADC-257
#=GS HAV4519842.1|ADC-258| DE class C beta-lactamase ADC-258
#=GS KKZ48792.1|ADC-259| DE Acinetobacter baumannii
#=GS gi|295855260|gb|ADG46043.1|ADC-26| DE class C extended-spectrum beta-lactamase ADC-26
#=GS UGW32408.1|ADC-261| DE cefepime-hydrolyzing class C beta-lactamase ADC-261
#=GS MCA4302018.1|ADC-262| DE class C beta-lactamase ADC-262
#=GS EGY2544112.1|ADC-263| DE class C beta-lactamase ADC-263
#=GS UHO07591.1|ADC-264| DE extended-spectrum class C beta-lactamase ADC-264
#=GS OTL17060.1|ADC-265| DE ADC family extended-spectrum class C beta-lactamase
#=GS UOU25744.1|ADC-266| DE extended-spectrum class C beta-lactamase ADC-266
#=GS UTQ48801.1|ADC-267| DE extended-spectrum class C beta-lactamase ADC-267
#=GS EHM8006321.1|ADC-268| DE extended-spectrum class C beta-lactamase ADC-268
#=GS EXR49175.1|ADC-269| DE Acinetobacter baumannii 1391434
#=GS MBJ9492029.1|ADC-270| DE extended-spectrum class C beta-lactamase ADC-270
#=GS HCA5308359.1|ADC-271| DE extended-spectrum class C beta-lactamase ADC-271
#=GS UTS94217.1|ADC-272| DE extended-spectrum class C beta-lactamase ADC-272
#=GS UTS94218.1|ADC-273| DE extended-spectrum class C beta-lactamase ADC-273
#=GS UTS94219.1|ADC-274| DE extended-spectrum class C beta-lactamase ADC-274
#=GS UTS94220.1|ADC-275| DE extended-spectrum class C beta-lactamase ADC-275
#=GS UTS94221.1|ADC-276| DE extended-spectrum class C beta-lactamase ADC-276
#=GS UTS94222.1|ADC-277| DE extended-spectrum class C beta-lactamase ADC-277
#=GS MBJ9474042.1|ADC-278| DE extended-spectrum class C beta-lactamase ADC-278
#=GS MCQ1094612.1|ADC-279| DE extended-spectrum class C beta-lactamase ADC-279
#=GS EIZ7533467.1|ADC-280| DE extended-spectrum class C beta-lactamase ADC-280
#=GS UTS94249.1|ADC-281| DE extended-spectrum class C beta-lactamase ADC-281
#=GS UTS94250.1|ADC-282| DE extended-spectrum class C beta-lactamase ADC-282
#=GS UUM03672.1|ADC-283| DE extended-spectrum class C beta-lactamase ADC-283
#=GS RDM51267.1|ADC-284| DE extended-spectrum class C beta-lactamase ADC-284
#=GS UVU92353.1|ADC-285| DE extended-spectrum class C beta-lactamase ADC-285
#=GS UZF98454.1|ADC-286| DE extended-spectrum class C beta-lactamase ADC-286
#=GS OCY30567.1|ADC-287| DE Acinetobacter pittii
#=GS PPC02561.1|ADC-288| DE extended-spectrum class C beta-lactamase ADC-288
#=GS SSV40494.1|ADC-289| DE extended-spectrum class C beta-lactamase ADC-289
#=GS gi|184073649|gb|ACC66195.1|ADC-29| DE class C extended-spectrum beta-lactamase ADC-29
#=GS UZQ18805.1|ADC-290| DE extended-spectrum class C beta-lactamase ADC-290
#=GS AGH36247.1|ADC-291| DE beta-lactamase [Acinetobacter baumannii D1279779]
#=GS WP_274858813.1|ADC-292| DE extended-spectrum class C beta-lactamase ADC-292
#=GS WEG44937.1|ADC-293| DE extended-spectrum class C beta-lactamase ADC-293
#=GS WEG44938.1|ADC-294| DE extended-spectrum class C beta-lactamase ADC-294
#=GS EKU38981.1|ADC-295| DE Acinetobacter sp. WC-141
#=GS gi|30171152|gb|AAO59456.1|ADC-3| DE class C beta-lactamase ADC-3
#=GS gi|156454699|gb|ABU63976.1|ADC-30| DE class C extended-spectrum beta-lactamase ADC-30
#=GS EKB37862.1|ADC-302| DE Acinetobacter baumannii Ab33333
#=GS EHU1703587.1|ADC-303| DE extended-spectrum class C beta-lactamase ADC-303
#=GS EJE7261073.1|ADC-304| DE extended-spectrum class C beta-lactamase ADC-304
#=GS WP_272267218.1|ADC-305| DE extended-spectrum class C beta-lactamase ADC-305
#=GS WP_272372047.1|ADC-306| DE extended-spectrum class C beta-lactamase ADC-306
#=GS WP_272247217.1|ADC-307| DE extended-spectrum class C beta-lactamase ADC-307
#=GS MBK4745117.1|ADC-308| DE extended-spectrum class C beta-lactamase ADC-308
#=GS WP_272326044.1|ADC-309| DE extended-spectrum class C beta-lactamase ADC-309
#=GS gi|322508861|gb|ADX04315.1|ADC-31| DE class C extended-spectrum beta-lactamase ADC-31
#=GS EXF21814.1|ADC-310| DE Acinetobacter baumannii 1417041
#=GS NUF89511.1|ADC-311| DE extended-spectrum class C beta-lactamase ADC-311
#=GS EII7756836.1|ADC-312| DE extended-spectrum class C beta-lactamase ADC-312
#=GS WP_272333251.1|ADC-313| DE extended-spectrum class C beta-lactamase ADC-313
#=GS WP_272290549.1|ADC-314| DE extended-spectrum class C beta-lactamase ADC-314
#=GS WP_031380135.1|ADC-315| DE Acinetobacter baumannii
#=GS WP_272273772.1|ADC-316| DE extended-spectrum class C beta-lactamase ADC-316
#=GS WP_272389475.1|ADC-317| DE extended-spectrum class C beta-lactamase ADC-317
#=GS WP_272311194.1|ADC-318| DE extended-spectrum class C beta-lactamase ADC-318
#=GS WP_272284684.1|ADC-319| DE extended-spectrum class C beta-lactamase ADC-319
#=GS gi|885078491|gb|KMV27182.1|ADC-32| DE class C extended-spectrum beta-lactamase ADC-32
#=GS WP_272236549.1|ADC-320| DE extended-spectrum class C beta-lactamase ADC-320
#=GS WP_262093836.1|ADC-321| DE extended-spectrum class C beta-lactamase ADC-321
#=GS WP_272291658.1|ADC-322| DE extended-spectrum class C beta-lactamase ADC-322
#=GS WP_272359117.1|ADC-323| DE extended-spectrum class C beta-lactamase ADC-323
#=GS WP_272276659.1|ADC-324| DE extended-spectrum class C beta-lactamase ADC-324
#=GS MCT9383172.1|ADC-325| DE extended-spectrum class C beta-lactamase ADC-325
#=GS WP_272315880.1|ADC-326| DE extended-spectrum class C beta-lactamase ADC-326
#=GS EIJ9033612.1|ADC-327| DE extended-spectrum class C beta-lactamase ADC-327
#=GS AOM85301.1|ADC-328| DE extended-spectrum class C beta-lactamase ADC-328
#=GS WP_272312953.1|ADC-329| DE extended-spectrum class C beta-lactamase ADC-329
#=GS ABV21800.1|ADC-33| DE cefepime-hydrolyzing class C extended-spectrum beta-lactamase ADC-33
#=GS WP_272357959.1|ADC-330| DE extended-spectrum class C beta-lactamase ADC-330
#=GS WP_272305010.1|ADC-331| DE extended-spectrum class C beta-lactamase ADC-331
#=GS WP_272289597.1|ADC-332| DE extended-spectrum class C beta-lactamase ADC-332
#=GS WP_272321894.1|ADC-333| DE extended-spectrum class C beta-lactamase ADC-333
#=GS ELW79232.1|ADC-334| DE beta-lactamase [Acinetobacter sp. OIFC021]
#=GS WIU89417.1|ADC-335| DE extended-spectrum class C beta-lactamase ADC-335
#=GS EGY5284444.1|ADC-336| DE extended-spectrum class C beta-lactamase ADC-336
#=GS HCW4295294.1|ADC-337| DE extended-spectrum class C beta-lactamase ADC-337
#=GS MDH2594334.1|ADC-338| DE extended-spectrum class C beta-lactamase ADC-338
#=GS HAV4519810.1|ADC-339| DE extended-spectrum class C beta-lactamase ADC-339
#=GS WLF01976.1|ADC-340| DE extended-spectrum class C beta-lactamase ADC-340
#=GS WLF01977.1|ADC-341| DE extended-spectrum class C beta-lactamase ADC-341
#=GS MCA4182138.1|ADC-342| DE extended-spectrum class C beta-lactamase ADC-342
#=GS BER91151.1|ADC-343| DE extended-spectrum class C beta-lactamase ADC-343
#=GS HCT1752637.1|ADC-344| DE extended-spectrum class C beta-lactamase ADC-344
#=GS MDY7271281.1|ADC-345| DE extended-spectrum class C beta-lactamase ADC-345
#=GS BEV74606.1|ADC-346| DE extended-spectrum class C beta-lactamase ADC-346
#=GS HDX5930622.1|ADC-347| DE extended-spectrum class C beta-lactamase ADC-347
#=GS PCM90145.1|ADC-348| DE ADC family extended-spectrum class C beta-lactamase
#=GS HDV0602813.1|ADC-349| DE extended-spectrum class C beta-lactamase ADC-349
#=GS ARG16312.1|ADC-350| DE extended-spectrum class C beta-lactamase ADC-350
#=GS WVW91702.1|ADC-351| DE extended-spectrum class C beta-lactamase ADC-351
#=GS WVW91703.1|ADC-352| DE extended-spectrum class C beta-lactamase ADC-352
#=GS WVW91704.1|ADC-353| DE extended-spectrum class C beta-lactamase ADC-353
#=GS XGB73521.1|ADC-354| DE ADC family extended-spectrum class C beta-lactamase
#=GS XGB73522.1|ADC-355| DE ADC family extended-spectrum class C beta-lactamase
#=GS XGB73523.1|ADC-356| DE ADC family extended-spectrum class C beta-lactamase
#=GS XGB73524.1|ADC-357| DE ADC family extended-spectrum class C beta-lactamase
#=GS XGB73525.1|ADC-358| DE ADC family extended-spectrum class C beta-lactamase
#=GS XHE66941.1|ADC-359| DE ADC family extended-spectrum class C beta-lactamase
#=GS XLV50101.1|ADC-360| DE extended-spectrum class C beta-lactamase ADC-360
#=GS XLV50102.1|ADC-361| DE extended-spectrum class C beta-lactamase ADC-361
#=GS XLV50103.1|ADC-362| DE extended-spectrum class C beta-lactamase ADC-362
#=GS XLV50104.1|ADC-363| DE extended-spectrum class C beta-lactamase ADC-363
#=GS XLV50105.1|ADC-364| DE extended-spectrum class C beta-lactamase ADC-364
#=GS XLV50106.1|ADC-365| DE extended-spectrum class C beta-lactamase ADC-365
#=GS XLV50107.1|ADC-366| DE extended-spectrum class C beta-lactamase ADC-366
#=GS XLV50108.1|ADC-367| DE extended-spectrum class C beta-lactamase ADC-367
#=GS UBK09015.1|ADC-368| DE extended-spectrum class C beta-lactamase ADC-368
#=GS XOA00362.1|ADC-369| DE extended-spectrum class C beta-lactamase ADC-369
#=GS XOA00363.1|ADC-370| DE extended-spectrum class C beta-lactamase ADC-370
#=GS XOA00364.1|ADC-371| DE extended-spectrum class C beta-lactamase ADC-371
#=GS XOA00365.1|ADC-372| DE extended-spectrum class C beta-lactamase ADC-372
#=GS XOA00366.1|ADC-373| DE extended-spectrum class C beta-lactamase ADC-373
#=GS XOA00367.1|ADC-374| DE extended-spectrum class C beta-lactamase ADC-374
#=GS XOA00368.1|ADC-375| DE extended-spectrum class C beta-lactamase ADC-375
#=GS XOA00370.1|ADC-376| DE extended-spectrum class C beta-lactamase ADC-376
#=GS XOA00371.1|ADC-377| DE extended-spectrum class C beta-lactamase ADC-377
#=GS XOA00372.1|ADC-378| DE extended-spectrum class C beta-lactamase ADC-378
#=GS XOA00373.1|ADC-379| DE extended-spectrum class C beta-lactamase ADC-379
#=GS gi|186927531|gb|ACC95873.1|ADC-38| DE class C beta-lactamase ADC-38
#=GS XOA00375.1|ADC-380| DE extended-spectrum class C beta-lactamase ADC-380
#=GS XOA00376.1|ADC-381| DE extended-spectrum class C beta-lactamase ADC-381
#=GS XOA00377.1|ADC-382| DE extended-spectrum class C beta-lactamase ADC-382
#=GS XOA00378.1|ADC-383| DE extended-spectrum class C beta-lactamase ADC-383
#=GS XOA00379.1|ADC-384| DE extended-spectrum class C beta-lactamase ADC-384
#=GS XOA00380.1|ADC-385| DE extended-spectrum class C beta-lactamase ADC-385
#=GS XOA00381.1|ADC-386| DE extended-spectrum class C beta-lactamase ADC-386
#=GS XOA00382.1|ADC-387| DE extended-spectrum class C beta-lactamase ADC-387
#=GS XOA00383.1|ADC-388| DE extended-spectrum class C beta-lactamase ADC-388
#=GS XOA00384.1|ADC-389| DE extended-spectrum class C beta-lactamase ADC-389
#=GS gi|186969837|gb|ACC95874.1|ADC-39| DE class C beta-lactamase ADC-39
#=GS XOA00385.1|ADC-390| DE extended-spectrum class C beta-lactamase ADC-390
#=GS XOA00386.1|ADC-391| DE extended-spectrum class C beta-lactamase ADC-391
#=GS XOA00387.1|ADC-392| DE extended-spectrum class C beta-lactamase ADC-392
#=GS XOA00388.1|ADC-393| DE extended-spectrum class C beta-lactamase ADC-393
#=GS XOA00389.1|ADC-394| DE extended-spectrum class C beta-lactamase ADC-394
#=GS XOA00390.1|ADC-395| DE extended-spectrum class C beta-lactamase ADC-395
#=GS XPO98262.1|ADC-396| DE extended-spectrum class C beta-lactamase ADC-396
#=GS XPO98263.1|ADC-397| DE extended-spectrum class C beta-lactamase ADC-397
#=GS gi|30171154|gb|AAO59457.1|ADC-4| DE class C beta-lactamase ADC-4
#=GS gi|224713530|gb|ACN62070.1|ADC-41| DE class C extended-spectrum beta-lactamase ADC-41
#=GS gi|224713532|gb|ACN62071.1|ADC-42| DE class C extended-spectrum beta-lactamase ADC-42
#=GS gi|224713534|gb|ACN62072.1|ADC-43| DE class C extended-spectrum beta-lactamase ADC-43
#=GS gi|224713536|gb|ACN62073.1|ADC-44| DE class C extended-spectrum beta-lactamase ADC-44
#=GS gi|692331079|gb|AIS07280.1|ADC-5| DE class C beta-lactamase ADC-5
#=GS gi|295855250|gb|ADG46038.1|ADC-50| DE class C extended-spectrum beta-lactamase ADC-50
#=GS gi|295855254|gb|ADG46040.1|ADC-51| DE class C extended-spectrum beta-lactamase ADC-51
#=GS gi|295855258|gb|ADG46042.1|ADC-52| DE class C extended-spectrum beta-lactamase ADC-52
#=GS gi|295855262|gb|ADG46044.1|ADC-53| DE class C extended-spectrum beta-lactamase ADC-53
#=GS gi|300810975|gb|ADK35761.1|ADC-54| DE class C beta-lactamase ADC-54
#=GS gi|334086841|gb|AEG47700.1|ADC-56| DE cefepime-hydrolyzing class C extended-spectrum beta-lactamase ADC-56
#=GS gi|308756035|gb|ADO51072.1|ADC-57| DE class C beta-lactamase ADC-57
#=GS gi|381352831|gb|AFG25594.1|ADC-58| DE class C beta-lactamase ADC-58
#=GS gi|381352833|gb|AFG25595.1|ADC-59| DE class C beta-lactamase ADC-59
#=GS gi|38195949|gb|AAR13676.1|ADC-6| DE class C beta-lactamase ADC-6
#=GS gi|383793867|gb|AFH53180.1|ADC-60| DE class C beta-lactamase ADC-60
#=GS gi|385269622|gb|AFI56570.1|ADC-61| DE class C beta-lactamase ADC-61
#=GS gi|388252872|gb|AFK24475.1|ADC-62| DE class C beta-lactamase ADC-62
#=GS gi|392601373|gb|AFM80040.1|ADC-63| DE class C beta-lactamase ADC-63
#=GS gi|392601375|gb|AFM80041.1|ADC-64| DE beta-lactamase [Acinetobacter baumannii]
#=GS AFP73417.1|ADC-65| DE class C beta-lactamase ADC-65
#=GS AFP73418.1|ADC-66| DE class C beta-lactamase ADC-66
#=GS gi|146762377|gb|ABQ45322.1|ADC-67| DE class C beta-lactamase ADC-67
#=GS gi|494594900|gb|AGL39360.1|ADC-68| DE carbapenem-hydrolyzing class C beta-lactamase ADC-68
#=GS gi|542189727|gb|AGV39975.1|ADC-69| DE beta-lactamase ADC-69	partial [Acinetobacter pittii]
#=GS gi|50096079|gb|AAT70411.1|ADC-7| DE class C beta-lactamase ADC-7
#=GS gi|675509834|gb|AIL90389.1|ADC-70| DE class C extended-spectrum beta-lactamase ADC-70
#=GS ODL99984.1|ADC-71| DE ADC family extended-spectrum class C beta-lactamase
#=GS gi|640862012|gb|AIA51109.1|ADC-73| DE class C extended-spectrum beta-lactamase ADC-73
#=GS gi|919230630|gb|ALA14809.1|ADC-74| DE class C extended-spectrum beta-lactamase ADC-74
#=GS gi|919230632|gb|ALA14810.1|ADC-75| DE class C extended-spectrum beta-lactamase ADC-75
#=GS gi|884903514|gb|AKQ29837.1|ADC-76| DE class C extended-spectrum beta-lactamase ADC-76
#=GS gi|919230636|gb|ALA14812.1|ADC-77| DE class C extended-spectrum beta-lactamase ADC-77
#=GS gi|919230638|gb|ALA14813.1|ADC-78| DE class C extended-spectrum beta-lactamase ADC-78
#=GS gi|919230640|gb|ALA14814.1|ADC-79| DE class C extended-spectrum beta-lactamase ADC-79
#=GS CAL25116.3|ADC-8| DE ADC-like class C beta-lactamase ADC-8
#=GS gi|743000902|gb|AJB66322.1|ADC-80| DE class C extended-spectrum beta-lactamase ADC-80
#=GS gi|384254373|gb|AFH74976.1|ADC-81| DE class C extended-spectrum beta-lactamase ADC-81
#=GS gi|1036117210|emb|SBS21217.1|ADC-82| DE class C extended-spectrum beta-lactamase ADC-82
#=GS gi|1047540198|gb|ANW47146.1|ADC-83| DE class C beta-lactamase ADC-83
#=GS gi|1047540206|gb|ANW47149.1|ADC-84| DE class C beta-lactamase ADC-84
#=GS gi|1047540188|gb|ANW47142.1|ADC-85| DE class C beta-lactamase ADC-85
#=GS gi|1047540191|gb|ANW47143.1|ADC-86| DE class C beta-lactamase ADC-86
#=GS gi|1047540218|gb|ANW47154.1|ADC-87| DE class C beta-lactamase ADC-87
#=GS gi|1047540171|gb|ANW47135.1|ADC-88| DE class C beta-lactamase ADC-88
#=GS gi|1047540173|gb|ANW47136.1|ADC-89| DE class C beta-lactamase ADC-89
#=GS gi|1047540201|gb|ANW47147.1|ADC-90| DE class C beta-lactamase ADC-90
#=GS gi|1047540163|gb|ANW47132.1|ADC-91| DE class C beta-lactamase ADC-91
#=GS gi|1047540168|gb|ANW47134.1|ADC-92| DE class C beta-lactamase ADC-92
#=GS gi|1047540196|gb|ANW47145.1|ADC-93| DE class C beta-lactamase ADC-93
#=GS gi|1047540176|gb|ANW47137.1|ADC-94| DE class C beta-lactamase ADC-94
#=GS gi|1047540216|gb|ANW47153.1|ADC-95| DE class C beta-lactamase ADC-95
#=GS gi|1047540208|gb|ANW47150.1|ADC-96| DE class C beta-lactamase ADC-96
#=GS gi|1047540181|gb|ANW47139.1|ADC-97| DE class C beta-lactamase ADC-97
#=GS gi|1047540178|gb|ANW47138.1|ADC-98| DE class C beta-lactamase ADC-98
#=GS gi|1047540183|gb|ANW47140.1|ADC-99| DE class C beta-lactamase ADC-99
#=GS AGV39975.1|ADC-P1| DE beta-lactamase ADC-69	partial [Acinetobacter pittii]
#=GS WGJ88903.1|AMZ-1| DE class C beta-lactamase AMZ-1
#=GS BAM76828.1|AQU-1| DE class C beta-lactamase AQU-1
#=GS WP_017778462.1|AQU-10| DE FOX-MOX family class C beta-lactamase
#=GS WP_017788553.1|AQU-11| DE FOX-MOX family class C beta-lactamase
#=GS WP_024941871.1|AQU-12| DE AQU family class C beta-lactamase
#=GS AHV34333.1|AQU-13| DE AQU family class C beta-lactamase
#=GS WP_026141143.1|AQU-14| DE AQU family class C beta-lactamase
#=GS WP_026141765.1|AQU-15| DE AQU family class C beta-lactamase
#=GS KMK95572.1|AQU-16| DE FOX-MOX family class C beta-lactamase
#=GS AHF82023.1|AQU-17| DE AQU family class C beta-lactamase
#=GS AHF82024.1|AQU-18| DE AQU family class C beta-lactamase
#=GS WP_043171825.1|AQU-19| DE FOX-MOX family class C beta-lactamase
#=GS BAM76829.1|AQU-2| DE AQU family class C beta-lactamase
#=GS WP_054544328.1|AQU-20| DE FOX-MOX family class C beta-lactamase
#=GS EKB29693.1|AQU-21| DE CMY-1-MOX family class C beta-lactamase
#=GS gi|443906588|dbj|BAM76832.1|AQU-3| DE AQU family class C beta-lactamase
#=GS BAM76823.1|AQU-4| DE AQU-1-type AmpC beta-lactamase	partial [Aeromonas dhakensis]
#=GS BAM76824.1|AQU-5| DE AQU-1-type AmpC beta-lactamase	partial [Aeromonas dhakensis]
#=GS BAM76825.1|AQU-6| DE AQU-1-type AmpC beta-lactamase	partial [Aeromonas dhakensis]
#=GS BAM76827.1|AQU-7| DE AQU-1-type AmpC beta-lactamase	partial [Aeromonas dhakensis]
#=GS BAM76830.1|AQU-8| DE AQU family class C beta-lactamase
#=GS BAM76831.1|AQU-9| DE AQU family class C beta-lactamase
#=GS TMX12655.1|ASA3-1| DE FOX-MOX family class C beta-lactamase
#=GS KFN20113.1|ASA3-10| DE FOX-MOX family class C beta-lactamase
#=GS WP_043556312.1|ASA3-11| DE FOX-MOX family class C beta-lactamase
#=GS WP_081097795.1|ASA3-12| DE FOX-MOX family class C beta-lactamase
#=GS OCA64925.1|ASA3-13| DE class C beta-lactamase [Aeromonas piscicola]
#=GS ATL99015.1|ASA3-14| DE FOX-MOX family class C beta-lactamase
#=GS ARW81099.1|ASA3-15| DE FOX-MOX family class C beta-lactamase
#=GS PBO11557.1|ASA3-16| DE FOX-MOX family class C beta-lactamase
#=GS ATU98717.1|ASA3-17| DE FOX-MOX family class C beta-lactamase
#=GS POG24337.1|ASA3-18| DE FOX-MOX family class C beta-lactamase
#=GS VFB08520.1|ASA3-19| DE FOX-MOX family class C beta-lactamase
#=GS ASI24280.1|ASA3-2| DE FOX-MOX family class C beta-lactamase
#=GS TNI79564.1|ASA3-20| DE FOX-MOX family class C beta-lactamase
#=GS MUG29161.1|ASA3-21| DE FOX-MOX family class C beta-lactamase
#=GS HAT04739.1|ASA3-22| DE TPA: class C beta-lactamase [Aeromonas salmonicida]
#=GS WP_169045619.1|ASA3-23| DE FOX-MOX family class C beta-lactamase
#=GS RSM32783.1|ASA3-24| DE FOX-MOX family class C beta-lactamase
#=GS PTT53139.1|ASA3-25| DE FOX-MOX family class C beta-lactamase
#=GS VXA80125.1|ASA3-26| DE FOX-MOX family class C beta-lactamase
#=GS RAJ09417.1|ASA3-27| DE FOX-MOX family class C beta-lactamase
#=GS MHO04373.1|ASA3-28| DE FOX/MOX family class C beta-lactamase [Escherichia coli]
#=GS WP_113720114.1|ASA3-29| DE FOX-MOX family class C beta-lactamase
#=GS WP_081045245.1|ASA3-3| DE FOX-MOX family class C beta-lactamase
#=GS RSM30672.1|ASA3-30| DE FOX-MOX family class C beta-lactamase
#=GS AYO62422.1|ASA3-4| DE FOX-MOX family class C beta-lactamase
#=GS WP_081100725.1|ASA3-5| DE FOX-MOX family class C beta-lactamase
#=GS OHY89801.1|ASA3-6| DE FOX-MOX family class C beta-lactamase
#=GS EQC03764.1|ASA3-7| DE FOX-MOX family class C beta-lactamase
#=GS WP_042037504.1|ASA3-8| DE FOX-MOX family class C beta-lactamase
#=GS WP_082030384.1|ASA3-9| DE FOX-MOX family class C beta-lactamase
#=GS BFW40541.1|ASDC-1| DE extended-spectrum class C beta-lactamase ASDC-1
#=GS AAA83416.1|AsbA1-1| DE FOX-MOX family cephalosporin-hydrolyzing class C beta-lactamase
#=GS CAA52618.1|BIL-1| DE beta-lactamase [Escherichia coli]
#=GS CAC94553.1|BUT-1| DE class C beta-lactamase BUT-1
#=GS WP_104531864.1|BUT-2| DE class C beta-lactamase BUT-2
#=GS gi|21311545|gb|AAM46773.1|CAV-1| DE {EDITED} AmpC [Aeromonas caviae]
#=GS AID52933.1|CDA-1| DE AmpC-type beta-lactamase [Cedecea davisae]
#=GS EPF20463.1|CDA-2| DE beta-lactamase [Cedecea davisae DSM 4568]
#=GS QIX98372.1|CDA-3| DE CMY2-MIR-ACT-EC family class C beta-lactamase
#=GS BAC76072.1|CFE-1| DE CMY-2 family cephalosporin-hydrolyzing class C beta-lactamase CFE-1
#=GS ATB52609.1|CFE-2| DE CMY-2 family class C beta-lactamase CFE-2
#=GS BAD16740.1|CHR-1| DE beta-lactamase precursor [Chromohalobacter sp. 560]
#=GS AHB24364.1|CMA-1| DE class C beta-lactamase CMA-1
#=GS AGI17580.1|CMA-2| DE class C beta-lactamase CMA-2
#=GS gi|385268798|gb|AFI56422.1|CMH-1| DE class C beta-lactamase CMH-1
#=GS HCC8045472.1|CMH-10| DE class C beta-lactamase CMH-10
#=GS WFP34008.1|CMH-11| DE class C beta-lactamase CMH-11
#=GS WFP34010.1|CMH-12| DE class C beta-lactamase CMH-12
#=GS HAT7731846.1|CMH-13| DE class C beta-lactamase CMH-13
#=GS HAS1186197.1|CMH-14| DE class C beta-lactamase CMH-14
#=GS TYR27460.1|CMH-15| DE class C beta-lactamase CMH-15
#=GS KJX09314.1|CMH-16| DE class C beta-lactamase CMH-16
#=GS HCM9257039.1|CMH-17| DE class C beta-lactamase CMH-17
#=GS HBB4753723.1|CMH-18| DE class C beta-lactamase CMH-18
#=GS AVL16970.1|CMH-19| DE class C beta-lactamase CMH-19
#=GS gi|808023608|gb|AKC92684.1|CMH-2| DE class C beta-lactamase CMH-2
#=GS CZX96154.1|CMH-20| DE class C beta-lactamase CMH-20
#=GS WP_095907254.1|CMH-22| DE class C beta-lactamase CMH-22
#=GS WP_118283990.1|CMH-23| DE class C beta-lactamase CMH-23
#=GS UOZ00392.1|CMH-24| DE class C beta-lactamase CMH-24
#=GS MDQ7216156.1|CMH-25| DE class C beta-lactamase CMH-25
#=GS XAJ73532.1|CMH-26| DE class C beta-lactamase CMH-26
#=GS XAJ73533.1|CMH-27| DE class C beta-lactamase CMH-27
#=GS XAJ73534.1|CMH-28| DE class C beta-lactamase CMH-28
#=GS XAJ73535.1|CMH-29| DE class C beta-lactamase CMH-29
#=GS gi|94502853|gb|ABF29657.1|CMH-3| DE class C beta-lactamase CMH-3
#=GS XAJ73536.1|CMH-30| DE class C beta-lactamase CMH-30
#=GS XAJ73537.1|CMH-31| DE class C beta-lactamase CMH-31
#=GS XAJ73538.1|CMH-32| DE class C beta-lactamase CMH-32
#=GS XAJ73539.1|CMH-33| DE class C beta-lactamase CMH-33
#=GS XAJ73540.1|CMH-34| DE class C beta-lactamase CMH-34
#=GS CUI73838.1|CMH-4| DE class C beta-lactamase CMH-4
#=GS KKY86602.1|CMH-5| DE class C beta-lactamase CMH-5
#=GS QGQ32907.1|CMH-6| DE class C beta-lactamase CMH-6
#=GS BDS51132.1|CMH-8| DE class C beta-lactamase CMH-8
#=GS AIG20038.1|CMH-9| DE Enterobacter sp. 50793107
#=GS gi|1524113|emb|CAA63264.1|CMY-1| DE class C beta-lactamase CMY-1
#=GS gi|14318303|gb|AAK59969.1|CMY-10| DE CMY-1-MOX family class C beta-lactamase CMY-10
#=GS gi|558605689|gb|AHA80101.1|CMY-100| DE class C beta-lactamase CMY-100
#=GS gi|500570034|gb|EOQ33708.1|CMY-101| DE class C beta-lactamase CMY-101
#=GS gi|558605693|gb|AHA80103.1|CMY-102| DE class C beta-lactamase CMY-102
#=GS gi|558605695|gb|AHA80104.1|CMY-103| DE class C beta-lactamase CMY-103
#=GS gi|526260846|gb|AGR82311.1|CMY-104| DE class C beta-lactamase CMY-104
#=GS gi|591542894|gb|AHL39330.1|CMY-105| DE class C beta-lactamase CMY-105
#=GS gi|753186449|gb|AJH76980.1|CMY-106| DE class C beta-lactamase CMY-106
#=GS gi|289718591|gb|ADD17018.1|CMY-107| DE class C beta-lactamase CMY-107
#=GS gi|555947826|gb|AGZ20169.1|CMY-108| DE class C beta-lactamase CMY-108
#=GS gi|48473849|emb|CAG34070.1|CMY-109| DE class C beta-lactamase CMY-109
#=GS gi|13591819|gb|AAK31370.1|CMY-11| DE CMY-1-MOX family class C beta-lactamase CMY-11
#=GS gi|558515790|dbj|BAO05497.1|CMY-110| DE class C beta-lactamase CMY-110
#=GS gi|607346570|gb|AHW47897.1|CMY-111| DE class C beta-lactamase CMY-111
#=GS gi|698174166|gb|AIT76090.1|CMY-112| DE class C beta-lactamase CMY-112
#=GS gi|698174164|gb|AIT76089.1|CMY-113| DE class C beta-lactamase CMY-113
#=GS gi|698174184|gb|AIT76099.1|CMY-114| DE class C beta-lactamase CMY-114
#=GS gi|698174170|gb|AIT76092.1|CMY-115| DE class C beta-lactamase CMY-115
#=GS gi|698174172|gb|AIT76093.1|CMY-116| DE class C beta-lactamase CMY-116
#=GS gi|698174180|gb|AIT76097.1|CMY-117| DE class C beta-lactamase CMY-117
#=GS gi|698174168|gb|AIT76091.1|CMY-118| DE class C beta-lactamase CMY-118
#=GS gi|698174182|gb|AIT76098.1|CMY-119| DE class C beta-lactamase CMY-119
#=GS gi|2959390|emb|CAA76382.1|CMY-12| DE class C beta-lactamase CMY-12
#=GS gi|730838314|gb|AIZ48988.1|CMY-121| DE class C beta-lactamase CMY-121
#=GS gi|858970111|gb|AKO62859.1|CMY-122| DE class C beta-lactamase CMY-122
#=GS gi|858970142|gb|AKO62861.1|CMY-124| DE class C beta-lactamase CMY-124
#=GS gi|858970162|gb|AKO62862.1|CMY-125| DE class C beta-lactamase CMY-125
#=GS gi|858970190|gb|AKO62864.1|CMY-127| DE class C beta-lactamase CMY-127
#=GS gi|858970202|gb|AKO62865.1|CMY-128| DE class C beta-lactamase CMY-128
#=GS gi|858970221|gb|AKO62866.1|CMY-129| DE class C beta-lactamase CMY-129
#=GS gi|534476977|gb|EEH94734.2|CMY-13| DE class C beta-lactamase CMY-13
#=GS gi|822874293|gb|AKI06385.1|CMY-130| DE class C beta-lactamase CMY-130
#=GS gi|819332665|gb|AKG51729.1|CMY-131| DE class C beta-lactamase CMY-131
#=GS gi|916370096|gb|AKZ20822.1|CMY-132| DE class C beta-lactamase CMY-132
#=GS gi|916370094|gb|AKZ20821.1|CMY-133| DE class C beta-lactamase CMY-133
#=GS gi|797179297|gb|AKA60779.1|CMY-134| DE class C beta-lactamase CMY-134
#=GS gi|870818092|gb|AKP17985.1|CMY-135| DE class C beta-lactamase CMY-135
#=GS AVR61040.1|CMY-136| DE class C beta-lactamase CMY-136
#=GS WP_053390271.1|CMY-137| DE class C beta-lactamase CMY-137
#=GS gi|949394532|gb|ALM96710.1|CMY-138| DE class C beta-lactamase CMY-138
#=GS gi|998535970|gb|AMK49571.1|CMY-139| DE class C beta-lactamase CMY-139
#=GS gi|183238626|gb|ACC60954.1|CMY-14| DE class C beta-lactamase CMY-14
#=GS gi|1036257205|gb|ANJ78051.1|CMY-140| DE class C beta-lactamase CMY-140
#=GS gi|1043484869|gb|ANS56705.1|CMY-141| DE class C beta-lactamase CMY-141
#=GS AOS70335.1|CMY-142| DE class C beta-lactamase CMY-142
#=GS AOX21805.1|CMY-143| DE class C beta-lactamase CMY-143
#=GS APC23883.1|CMY-144| DE class C beta-lactamase CMY-144
#=GS APD79118.2|CMY-145| DE class C beta-lactamase CMY-145
#=GS APD79117.2|CMY-146| DE class C beta-lactamase CMY-146
#=GS AQM40187.1|CMY-147| DE class C beta-lactamase CMY-147
#=GS AQS23583.1|CMY-148| DE class C beta-lactamase CMY-148
#=GS AQS23584.1|CMY-149| DE class C beta-lactamase CMY-149
#=GS gi|46357592|emb|CAD88477.1|CMY-15| DE class C beta-lactamase CMY-15
#=GS ARQ85811.1|CMY-150| DE class C beta-lactamase CMY-150
#=GS ARE65229.1|CMY-151| DE class C beta-lactamase CMY-151
#=GS ARM19732.1|CMY-152| DE class C beta-lactamase CMY-152
#=GS ARQ85812.1|CMY-153| DE class C beta-lactamase CMY-153
#=GS ARX70574.1|CMY-154| DE class C beta-lactamase CMY-154
#=GS ALF62843.1|CMY-155| DE class C beta-lactamase CMY-155
#=GS ATD84840.1|CMY-156| DE class C beta-lactamase CMY-156
#=GS ASW32315.1|CMY-157| DE class C beta-lactamase CMY-157
#=GS ATD84841.1|CMY-158| DE class C beta-lactamase CMY-158
#=GS ATD84842.1|CMY-159| DE class C beta-lactamase CMY-159
#=GS gi|514883990|gb|AGO62642.1|CMY-16| DE class C beta-lactamase CMY-16
#=GS AWI33313.1|CMY-160| DE class C beta-lactamase CMY-160
#=GS AVP74338.1|CMY-161| DE class C beta-lactamase CMY-161
#=GS AWR93229.1|CMY-162| DE class C beta-lactamase CMY-162
#=GS AWU66456.1|CMY-163| DE class C beta-lactamase CMY-163
#=GS QCT85446.1|CMY-164| DE class C beta-lactamase CMY-164
#=GS QDM39443.1|CMY-165| DE class C beta-lactamase CMY-165
#=GS QDM39447.1|CMY-166| DE class C beta-lactamase CMY-166
#=GS QDY98371.1|CMY-167| DE class C beta-lactamase CMY-167
#=GS QFR38193.1|CMY-168| DE class C beta-lactamase CMY-168
#=GS QFR38194.1|CMY-169| DE class C beta-lactamase CMY-169
#=GS gi|42357703|gb|AAS13399.1|CMY-17| DE class C beta-lactamase CMY-17
#=GS QFR38195.1|CMY-170| DE class C beta-lactamase CMY-170
#=GS QHD25689.1|CMY-171| DE class C beta-lactamase CMY-171
#=GS MTZ79300.1|CMY-172| DE class C beta-lactamase CMY-172
#=GS QQL36767.1|CMY-174| DE class C beta-lactamase CMY-174
#=GS QVO43829.1|CMY-175| DE class C beta-lactamase CMY-175
#=GS MBJ9337561.1|CMY-176| DE class C beta-lactamase CMY-176
#=GS UDF87831.1|CMY-178| DE class C beta-lactamase CMY-178
#=GS MBC6501781.1|CMY-179| DE class C beta-lactamase CMY-179
#=GS gi|53854916|gb|AAU95778.1|CMY-18| DE class C beta-lactamase CMY-18
#=GS AYL78128.1|CMY-180| DE class C beta-lactamase CMY-180
#=GS EGT0516627.1|CMY-181| DE class C beta-lactamase CMY-181
#=GS AUV24482.1|CMY-182| DE class C beta-lactamase CMY-182
#=GS AUV45551.1|CMY-183| DE class C beta-lactamase CMY-183
#=GS WAK12379.1|CMY-184| DE class C beta-lactamase CMY-184
#=GS WCB91330.1|CMY-185| DE class C beta-lactamase CMY-185
#=GS MDI2051974.1|CMY-186| DE class C beta-lactamase CMY-186
#=GS WNH41907.1|CMY-188| DE class C beta-lactamase CMY-188
#=GS BAA02494.1|CMY-189| DE Citrobacter freundii
#=GS gi|81157966|dbj|BAE48233.1|CMY-19| DE CMY-1-MOX family class C beta-lactamase CMY-19
#=GS WPR17911.1|CMY-190| DE class C beta-lactamase CMY-190
#=GS WZE64858.1|CMY-191| DE class C beta-lactamase CMY-191
#=GS WZW61258.1|CMY-192| DE CMY-2 family class C beta-lactamase
#=GS XHJ89679.1|CMY-194| DE class C beta-lactamase CMY-194
#=GS XHO32879.1|CMY-195| DE class C beta-lactamase CMY-195
#=GS XHO32880.1|CMY-196| DE class C beta-lactamase CMY-196
#=GS XHO32881.1|CMY-197| DE class C beta-lactamase CMY-197
#=GS XHO32882.1|CMY-198| DE class C beta-lactamase CMY-198
#=GS XHO32883.1|CMY-199| DE class C beta-lactamase CMY-199
#=GS gi|678222250|gb|AIM49619.1|CMY-2| DE class C beta-lactamase CMY-2
#=GS gi|108884840|gb|AAX58682.2|CMY-20| DE class C beta-lactamase CMY-20
#=GS XOU30655.1|CMY-200| DE class C beta-lactamase CMY-200
#=GS XOU30656.1|CMY-201| DE class C beta-lactamase CMY-201
#=GS XOU30657.1|CMY-202| DE class C beta-lactamase CMY-202
#=GS XOU30658.1|CMY-203| DE class C beta-lactamase CMY-203
#=GS XOU30659.1|CMY-204| DE class C beta-lactamase CMY-204
#=GS XOU30660.1|CMY-205| DE class C beta-lactamase CMY-205
#=GS XOU30661.1|CMY-206| DE class C beta-lactamase CMY-206
#=GS XOU30662.1|CMY-207| DE class C beta-lactamase CMY-207
#=GS XOU30663.1|CMY-208| DE class C beta-lactamase CMY-208
#=GS XOU30664.1|CMY-209| DE class C beta-lactamase CMY-209
#=GS gi|72199370|gb|AAZ66866.1|CMY-21| DE class C beta-lactamase CMY-21
#=GS XOU30665.1|CMY-210| DE class C beta-lactamase CMY-210
#=GS XOU30666.1|CMY-211| DE class C beta-lactamase CMY-211
#=GS XOU30667.1|CMY-212| DE class C beta-lactamase CMY-212
#=GS XOU30668.1|CMY-213| DE class C beta-lactamase CMY-213
#=GS XOU30669.1|CMY-214| DE class C beta-lactamase CMY-214
#=GS XOU30670.1|CMY-215| DE class C beta-lactamase CMY-215
#=GS XOU30671.1|CMY-216| DE class C beta-lactamase CMY-216
#=GS XOU30672.1|CMY-217| DE class C beta-lactamase CMY-217
#=GS XPD12780.1|CMY-218| DE class C beta-lactamase CMY-218
#=GS gi|82395022|gb|ABB72431.1|CMY-22| DE class C beta-lactamase CMY-22
#=GS HBN2680090.1|CMY-220| DE inhibitor-resistant class C beta-lactamase CMY-220
#=GS HBN2659835.1|CMY-221| DE inhibitor-resistant class C beta-lactamase CMY-221
#=GS HBN2683657.1|CMY-222| DE inhibitor-resistant class C beta-lactamase CMY-222
#=GS HBN2669143.1|CMY-223| DE inhibitor-resistant class C beta-lactamase CMY-223
#=GS gi|90568485|gb|ABD94117.1|CMY-23| DE class C beta-lactamase CMY-23
#=GS gi|126013511|gb|ABN69070.1|CMY-24| DE class C beta-lactamase CMY-24
#=GS gi|363644937|gb|EHL84218.1|CMY-25| DE class C beta-lactamase CMY-25
#=GS gi|144226030|dbj|BAF56185.1|CMY-26| DE class C beta-lactamase CMY-26
#=GS gi|168824143|gb|ACA30421.1|CMY-27| DE class C beta-lactamase CMY-27
#=GS gi|147744337|gb|ABQ51091.1|CMY-28| DE class C beta-lactamase CMY-28
#=GS gi|151505320|gb|ABS12248.1|CMY-29| DE class C beta-lactamase CMY-29
#=GS AAB80855.1|CMY-2b| DE CMY-2 family cephalosporin-hydrolyzing class C beta-lactamase LAT-3
#=GS XXX99945.1|CMY-3| DE CMY-3
#=GS gi|950055640|gb|KRR92472.1|CMY-30| DE class C extended-spectrum beta-lactamase CMY-30
#=GS gi|148913115|gb|ABR18736.1|CMY-31| DE class C beta-lactamase CMY-31
#=GS gi|169883502|gb|ACA97846.1|CMY-32| DE class C beta-lactamase CMY-32
#=GS gi|169883504|gb|ACA97847.1|CMY-33| DE class C beta-lactamase CMY-33
#=GS gi|125664037|gb|ABN51006.1|CMY-34| DE class C beta-lactamase CMY-34
#=GS gi|125664048|gb|ABN51007.1|CMY-35| DE class C beta-lactamase CMY-35
#=GS gi|1836114|gb|AAB46884.1|CMY-36| DE class C beta-lactamase CMY-36
#=GS gi|117307233|dbj|BAF36388.1|CMY-37| DE class C extended-spectrum beta-lactamase CMY-37
#=GS gi|191174822|emb|CAP60699.1|CMY-38| DE class C beta-lactamase CMY-38
#=GS gi|163263361|dbj|BAF95726.1|CMY-39| DE class C beta-lactamase CMY-39
#=GS gi|960733433|gb|KSY23356.1|CMY-4| DE class C beta-lactamase CMY-4
#=GS gi|168824145|gb|ACA30422.1|CMY-40| DE class C beta-lactamase CMY-40
#=GS gi|171362756|dbj|BAG14343.1|CMY-41| DE class C beta-lactamase CMY-41
#=GS gi|304304323|gb|ADM21467.1|CMY-42| DE class C extended-spectrum beta-lactamase CMY-42
#=GS gi|209981362|gb|ACJ05361.1|CMY-43| DE class C beta-lactamase CMY-43
#=GS gi|215398945|gb|ACJ65711.1|CMY-44| DE class C beta-lactamase CMY-44
#=GS gi|283465831|emb|CBB16411.1|CMY-45| DE class C beta-lactamase CMY-45
#=GS gi|351720144|emb|CBH19182.1|CMY-46| DE class C beta-lactamase CMY-46
#=GS gi|296881969|gb|ADH82410.1|CMY-47| DE class C beta-lactamase CMY-47
#=GS gi|310686631|gb|ADP02979.1|CMY-48| DE class C beta-lactamase CMY-48
#=GS gi|256860803|gb|ACV32310.1|CMY-49| DE class C beta-lactamase CMY-49
#=GS gi|5514768|emb|CAB50867.1|CMY-5| DE class C beta-lactamase CMY-5
#=GS gi|315456454|emb|CBI75447.1|CMY-50| DE class C beta-lactamase CMY-50
#=GS gi|388564829|gb|AFK73431.1|CMY-51| DE class C beta-lactamase CMY-51
#=GS gi|312164950|gb|ADQ38362.1|CMY-53| DE class C beta-lactamase CMY-53
#=GS gi|301071044|gb|ADK55604.1|CMY-54| DE class C beta-lactamase CMY-54
#=GS gi|301071046|gb|ADK55605.1|CMY-55| DE class C beta-lactamase CMY-55
#=GS gi|315227437|gb|ADT91162.1|CMY-56| DE class C beta-lactamase CMY-56
#=GS gi|310894149|gb|ADP37961.1|CMY-57| DE class C beta-lactamase CMY-57
#=GS gi|324122378|gb|ADY19254.1|CMY-58| DE class C beta-lactamase CMY-58
#=GS gi|1028104531|ref|WP_063859852.1|CMY-59| DE class C beta-lactamase CMY-59
#=GS gi|345105220|gb|AEN71420.1|CMY-6| DE class C beta-lactamase CMY-6
#=GS gi|344179205|gb|AEM97672.1|CMY-60| DE class C beta-lactamase CMY-60
#=GS gi|344179207|gb|AEM97673.1|CMY-61| DE class C beta-lactamase CMY-61
#=GS gi|344179209|gb|AEM97674.1|CMY-62| DE class C beta-lactamase CMY-62
#=GS gi|356457902|gb|AET07387.1|CMY-63| DE class C beta-lactamase CMY-63
#=GS gi|321440544|gb|ADW84690.1|CMY-64| DE class C beta-lactamase CMY-64
#=GS gi|126256516|gb|ABO09820.1|CMY-65| DE class C beta-lactamase CMY-65
#=GS gi|374414415|gb|AEZ49849.1|CMY-66| DE class C beta-lactamase CMY-66
#=GS gi|387861054|gb|AFK08541.1|CMY-67| DE class C beta-lactamase CMY-67
#=GS gi|374414423|gb|AEZ49855.1|CMY-68| DE class C beta-lactamase CMY-68
#=GS gi|448819160|gb|AGE45504.1|CMY-69| DE class C beta-lactamase CMY-69
#=GS gi|74099853|gb|AAZ99136.1|CMY-7| DE class C beta-lactamase CMY-7
#=GS gi|806989826|gb|KKC62625.1|CMY-70| DE class C beta-lactamase CMY-70
#=GS gi|387861050|gb|AFK08538.1|CMY-71| DE class C beta-lactamase CMY-71
#=GS gi|13605348|gb|AAK32688.1|CMY-72| DE class C beta-lactamase CMY-72
#=GS gi|255046260|gb|ACU00152.1|CMY-73| DE class C beta-lactamase CMY-73
#=GS gi|407731512|gb|AFU25632.1|CMY-74| DE class C beta-lactamase CMY-74
#=GS gi|13605346|gb|AAK32687.1|CMY-75| DE class C beta-lactamase CMY-75
#=GS gi|388564837|gb|AFK73437.1|CMY-76| DE class C beta-lactamase CMY-76
#=GS gi|407731528|gb|AFU25644.1|CMY-77| DE class C beta-lactamase CMY-77
#=GS gi|388564845|gb|AFK73443.1|CMY-78| DE class C beta-lactamase CMY-78
#=GS gi|388564849|gb|AFK73446.1|CMY-79| DE class C beta-lactamase CMY-79
#=GS gi|58430782|dbj|BAD89188.1|CMY-8| DE CMY-1-MOX family class C extended-spectrum beta-lactamase CMY-8
#=GS gi|388564853|gb|AFK73449.1|CMY-80| DE class C beta-lactamase CMY-80
#=GS gi|388564857|gb|AFK73452.1|CMY-81| DE class C beta-lactamase CMY-81
#=GS gi|591542850|gb|AHL39324.1|CMY-82| DE class C beta-lactamase CMY-82
#=GS gi|407731520|gb|AFU25638.1|CMY-83| DE class C beta-lactamase CMY-83
#=GS gi|388564861|gb|AFK73455.1|CMY-84| DE class C beta-lactamase CMY-84
#=GS gi|591542828|gb|AHL39322.1|CMY-85| DE class C beta-lactamase CMY-85
#=GS gi|591542870|gb|AHL39327.1|CMY-86| DE class C beta-lactamase CMY-86
#=GS gi|377652327|dbj|BAL63057.1|CMY-87| DE class C beta-lactamase CMY-87
#=GS gi|433285825|emb|CCK86742.1|CMY-89| DE class C beta-lactamase CMY-89
#=GS gi|69139106|gb|AAZ03413.1|CMY-8b| DE CMY-1-MOX family class C beta-lactamase CMY-8b
#=GS gi|17046114|dbj|BAB72158.1|CMY-9| DE CMY-1-MOX family class C extended-spectrum beta-lactamase CMY-9
#=GS gi|433285827|emb|CCK86743.1|CMY-90| DE class C beta-lactamase CMY-90
#=GS gi|595583475|gb|AHM76768.1|CMY-93| DE class C beta-lactamase CMY-93
#=GS gi|442540409|gb|AGC54798.1|CMY-94| DE class C beta-lactamase CMY-94
#=GS gi|442540411|gb|AGC54799.1|CMY-95| DE class C beta-lactamase CMY-95
#=GS gi|429464462|gb|AFZ85212.1|CMY-96| DE class C beta-lactamase CMY-96
#=GS gi|429464466|gb|AFZ85213.1|CMY-97| DE class C beta-lactamase CMY-97
#=GS gi|537366552|gb|AGU59995.1|CMY-99| DE class C beta-lactamase CMY-99
#=GS AIR05023.1|CNE-1| DE beta-lactamase [Cedecea neteri]
#=GS ATF94459.1|CNE-2| DE CMY/LAT/MOX/ACT/MIR/FOX family class C beta-lactamase [Cedecea neteri]
#=GS AHB24365.1|CSA-1| DE class C beta-lactamase CSA-1
#=GS AGE86387.1|CSA-2| DE class C beta-lactamase CSA-2
#=GS CAB76925.1|CepH-1| DE cephalosporin-hydrolyzing class C beta-lactamase CepH
#=GS CAA56561.1|CepS-1| DE cephalosporin-hydrolyzing class C beta-lactamase CepS
#=GS gi|348161599|gb|AEP68014.1|DHA-1| DE class C beta-lactamase DHA-1
#=GS gi|757399516|gb|AJO16043.1|DHA-10| DE class C beta-lactamase DHA-10
#=GS gi|573461059|emb|CDL68900.1|DHA-12| DE class C beta-lactamase DHA-12
#=GS gi|698174202|gb|AIT76108.1|DHA-13| DE class C beta-lactamase DHA-13
#=GS gi|94502814|gb|ABF29635.1|DHA-14| DE class C beta-lactamase DHA-14
#=GS gi|698174198|gb|AIT76106.1|DHA-15| DE class C beta-lactamase DHA-15
#=GS gi|698174196|gb|AIT76105.1|DHA-16| DE class C beta-lactamase DHA-16
#=GS gi|698174192|gb|AIT76103.1|DHA-17| DE class C beta-lactamase DHA-17
#=GS gi|698174174|gb|AIT76094.1|DHA-18| DE class C beta-lactamase DHA-18
#=GS gi|698174190|gb|AIT76102.1|DHA-19| DE class C beta-lactamase DHA-19
#=GS gi|11527187|gb|AAG36927.1|DHA-2| DE class C beta-lactamase DHA-2
#=GS gi|698174188|gb|AIT76101.1|DHA-20| DE class C beta-lactamase DHA-20
#=GS gi|698174186|gb|AIT76100.1|DHA-21| DE class C beta-lactamase DHA-21
#=GS gi|698174204|gb|AIT76109.1|DHA-22| DE class C beta-lactamase DHA-22
#=GS gi|1018517324|gb|AMY61251.1|DHA-23| DE class C beta-lactamase DHA-23
#=GS gi|1001906060|gb|AMM39807.1|DHA-24| DE class C beta-lactamase DHA-24
#=GS AQM40192.1|DHA-25| DE class C beta-lactamase DHA-25
#=GS AVP74341.1|DHA-26| DE class C beta-lactamase DHA-26
#=GS AVP74340.1|DHA-27| DE class C beta-lactamase DHA-27
#=GS AZB74599.1|DHA-28| DE class C beta-lactamase DHA-28
#=GS QDY98373.1|DHA-29| DE class C beta-lactamase DHA-29
#=GS gi|40548852|gb|AAR87489.1|DHA-3| DE class C beta-lactamase DHA-3
#=GS BEK76843.1|DHA-30| DE class C beta-lactamase DHA-30
#=GS HDU8654191.1|DHA-31| DE class C beta-lactamase DHA-31
#=GS ELX0465764.1|DHA-33| DE class C beta-lactamase DHA-33
#=GS XHO32889.1|DHA-34| DE class C beta-lactamase DHA-34
#=GS XOU30673.1|DHA-35| DE class C beta-lactamase DHA-35
#=GS XOU30674.1|DHA-36| DE class C beta-lactamase DHA-36
#=GS XOU30675.1|DHA-37| DE class C beta-lactamase DHA-37
#=GS gi|721582324|gb|KGZ25601.1|DHA-4| DE class C beta-lactamase DHA-4
#=GS gi|342325651|gb|AEL22919.1|DHA-5| DE class C beta-lactamase DHA-5
#=GS gi|315227435|gb|ADT91161.1|DHA-6| DE class C beta-lactamase DHA-6
#=GS gi|311700561|gb|ADQ00385.1|DHA-7| DE class C beta-lactamase DHA-7
#=GS gi|591542811|gb|AHL39320.1|DHA-9| DE class C beta-lactamase DHA-9
#=GS AAA23441.1|EC-1| DE BlaEC family class C beta-lactamase
#=GS AAZ85970.1|EC-10| DE AmpC-EC10 [Escherichia coli O157:H7 str. EC10]
#=GS AMP54490.1|EC-100| DE {EDITED} CMY-LAT-MOX-ACT-MIR-FOX [uncultured bacterium]
#=GS EFB9666473.1|EC-1000| DE BlaEC family class C beta-lactamase [Escherichia coli]
#=GS EEV6059891.1|EC-1001| DE BlaEC family class C beta-lactamase
#=GS SQZ66347.1|EC-1002| DE BlaEC family class C beta-lactamase
#=GS HAM0041696.1|EC-1003| DE TPA: BlaEC family class C beta-lactamase [Escherichia coli]
#=GS NNS64259.1|EC-1004| DE BlaEC family class C beta-lactamase
#=GS HAL9122599.1|EC-1005| DE TPA: BlaEC family class C beta-lactamase [Escherichia coli]
#=GS WP_185159573.1|EC-1006| DE BlaEC family class C beta-lactamase
#=GS EEW2266332.1|EC-1007| DE BlaEC family class C beta-lactamase [Escherichia coli]
#=GS HAL9370376.1|EC-1008| DE BlaEC family class C beta-lactamase
#=GS EFH2588993.1|EC-1009| DE BlaEC family class C beta-lactamase [Escherichia coli]
#=GS ABB64281.1|EC-101| DE BlaEC family class C beta-lactamase
#=GS QIN71656.1|EC-1010| DE BlaEC family class C beta-lactamase
#=GS EFD4870838.1|EC-1011| DE BlaEC family class C beta-lactamase [Escherichia coli]
#=GS WP_113415230.1|EC-1012| DE BlaEC family class C beta-lactamase
#=GS EFC4161928.1|EC-1013| DE BlaEC family class C beta-lactamase [Escherichia coli]
#=GS RRC62885.1|EC-1014| DE BlaEC family class C beta-lactamase
#=GS EFD5325057.1|EC-1015| DE BlaEC family class C beta-lactamase [Escherichia coli]
#=GS HAL1297352.1|EC-1016| DE TPA: BlaEC family class C beta-lactamase [Escherichia coli]
#=GS WP_097402430.1|EC-1017| DE BlaEC family class C beta-lactamase
#=GS EFE7705915.1|EC-1018| DE BlaEC family class C beta-lactamase [Escherichia coli]
#=GS EEU9381463.1|EC-1019| DE BlaEC family class C beta-lactamase [Escherichia coli]
#=GS WP_064562450.1|EC-102| DE BlaEC family class C beta-lactamase
#=GS EFB1132643.1|EC-1020| DE BlaEC family class C beta-lactamase [Escherichia coli]
#=GS EFH4849983.1|EC-1021| DE BlaEC family class C beta-lactamase [Escherichia coli]
#=GS WP_112888925.1|EC-1022| DE BlaEC family class C beta-lactamase
#=GS NEY50141.1|EC-1023| DE BlaEC family class C beta-lactamase
#=GS MBA0942991.1|EC-1024| DE BlaEC family class C beta-lactamase [Escherichia coli]
#=GS STG97309.1|EC-1025| DE BlaEC family class C beta-lactamase
#=GS EFN6213188.1|EC-1026| DE BlaEC family class C beta-lactamase [Escherichia coli]
#=GS MRD62654.1|EC-1027| DE BlaEC family class C beta-lactamase
#=GS EEW2158892.1|EC-1028| DE BlaEC family class C beta-lactamase [Escherichia coli]
#=GS EEW2144487.1|EC-1029| DE BlaEC family class C beta-lactamase [Escherichia coli]
#=GS AMP55063.1|EC-103| DE {EDITED} CMY-LAT-MOX-ACT-MIR-FOX [uncultured bacterium]
#=GS EFU2723331.1|EC-1030| DE BlaEC family class C beta-lactamase [Escherichia coli]
#=GS EEV6142487.1|EC-1031| DE BlaEC family class C beta-lactamase [Escherichia coli]
#=GS EFH6331897.1|EC-1032| DE BlaEC family class C beta-lactamase [Escherichia coli]
#=GS MBE7621508.1|EC-1033| DE BlaEC family class C beta-lactamase
#=GS WP_115799638.1|EC-1034| DE BlaEC family class C beta-lactamase
#=GS EFI4791310.1|EC-1035| DE BlaEC family class C beta-lactamase [Escherichia coli]
#=GS WP_097430780.1|EC-1036| DE BlaEC family class C beta-lactamase
#=GS HAH9235907.1|EC-1037| DE TPA: BlaEC family class C beta-lactamase [Escherichia coli]
#=GS TGJ54109.1|EC-1038| DE BlaEC family class C beta-lactamase
#=GS RCB40706.1|EC-1039| DE BlaEC family class C beta-lactamase
#=GS AMP55101.1|EC-104| DE {EDITED} CMY-LAT-MOX-ACT-MIR-FOX [uncultured bacterium]
#=GS QMU48540.1|EC-1040| DE BlaEC family class C beta-lactamase
#=GS HAO0813790.1|EC-1041| DE TPA: BlaEC family class C beta-lactamase [Escherichia coli]
#=GS NVE32752.1|EC-1042| DE BlaEC family class C beta-lactamase
#=GS WP_097500076.1|EC-1043| DE BlaEC family class C beta-lactamase
#=GS EFC9731626.1|EC-1044| DE BlaEC family class C beta-lactamase [Escherichia coli]
#=GS NJW44559.1|EC-1045| DE BlaEC family class C beta-lactamase [Escherichia coli]
#=GS EGE1329018.1|EC-1046| DE beta-lactamase [Escherichia coli]
#=GS EFB2683418.1|EC-1047| DE BlaEC family class C beta-lactamase [Escherichia coli O157:H7]
#=GS EEW2440552.1|EC-1048| DE BlaEC family class C beta-lactamase
#=GS EER0285806.1|EC-1049| DE BlaEC family class C beta-lactamase [Escherichia coli]
#=GS AMP55203.1|EC-105| DE {EDITED} CMY-LAT-MOX-ACT-MIR-FOX [uncultured bacterium]
#=GS EFB8893231.1|EC-1050| DE BlaEC family class C beta-lactamase [Escherichia coli]
#=GS HAH1167323.1|EC-1051| DE TPA: BlaEC family class C beta-lactamase [Escherichia coli]
#=GS HAO1305129.1|EC-1052| DE TPA: BlaEC family class C beta-lactamase [Escherichia coli]
#=GS EFH2906902.1|EC-1053| DE BlaEC family class C beta-lactamase
#=GS EFB2649283.1|EC-1054| DE BlaEC family class C beta-lactamase
#=GS EFD5164784.1|EC-1055| DE BlaEC family class C beta-lactamase [Escherichia coli]
#=GS OYI29746.1|EC-1056| DE BlaEC family class C beta-lactamase
#=GS EFI0590538.1|EC-1057| DE BlaEC family class C beta-lactamase
#=GS EFC9761937.1|EC-1058| DE BlaEC family class C beta-lactamase
#=GS EFH7765216.1|EC-1059| DE BlaEC family class C beta-lactamase [Escherichia coli]
#=GS AMP55305.1|EC-106| DE {EDITED} CMY-LAT-MOX-ACT-MIR-FOX [uncultured bacterium]
#=GS EEW1802869.1|EC-1060| DE BlaEC family class C beta-lactamase [Escherichia coli]
#=GS EEW1798648.1|EC-1061| DE BlaEC family class C beta-lactamase [Escherichia coli]
#=GS TGF66057.1|EC-1062| DE BlaEC family class C beta-lactamase
#=GS WP_134679823.1|EC-1063| DE BlaEC family class C beta-lactamase
#=GS EES8062503.1|EC-1064| DE BlaEC family class C beta-lactamase [Escherichia coli]
#=GS EFC4340840.1|EC-1065| DE BlaEC family class C beta-lactamase [Escherichia coli]
#=GS WP_097503539.1|EC-1066| DE BlaEC family class C beta-lactamase
#=GS HAJ2705314.1|EC-1067| DE BlaEC family class C beta-lactamase
#=GS ROX14078.1|EC-1068| DE BlaEC family class C beta-lactamase
#=GS EFN4888006.1|EC-1069| DE BlaEC family class C beta-lactamase [Escherichia coli]
#=GS AMP55381.1|EC-107| DE CMY-LAT-MOX-ACT-MIR-FOX [uncultured bacterium]
#=GS HAO2114577.1|EC-1070| DE TPA: BlaEC family class C beta-lactamase [Escherichia coli]
#=GS EEZ6066739.1|EC-1071| DE BlaEC family class C beta-lactamase
#=GS SQJ94512.1|EC-1072| DE BlaEC family class C beta-lactamase
#=GS EER8442524.1|EC-1073| DE BlaEC family class C beta-lactamase [Escherichia coli]
#=GS PBT38532.1|EC-1074| DE BlaEC family class C beta-lactamase
#=GS EFI8421220.1|EC-1075| DE BlaEC family class C beta-lactamase [Escherichia coli]
#=GS SQO97802.1|EC-1076| DE BlaEC family class C beta-lactamase
#=GS EFP0681568.1|EC-1077| DE BlaEC family class C beta-lactamase [Escherichia coli]
#=GS WP_172410794.1|EC-1078| DE BlaEC family class C beta-lactamase
#=GS EFH7886340.1|EC-1079| DE BlaEC family class C beta-lactamase [Escherichia coli]
#=GS AMP55446.1|EC-108| DE CMY-LAT-MOX-ACT-MIR-FOX [uncultured bacterium]
#=GS EEV5844851.1|EC-1080| DE BlaEC family class C beta-lactamase [Escherichia coli]
#=GS HAJ2483682.1|EC-1081| DE TPA: BlaEC family class C beta-lactamase [Escherichia coli]
#=GS RCB37795.1|EC-1082| DE BlaEC family class C beta-lactamase
#=GS WP_097427497.1|EC-1083| DE BlaEC family class C beta-lactamase
#=GS RLY03534.1|EC-1084| DE BlaEC family class C beta-lactamase
#=GS HAN4139751.1|EC-1085| DE TPA: BlaEC family class C beta-lactamase [Escherichia coli]
#=GS HAL1622936.1|EC-1086| DE TPA: BlaEC family class C beta-lactamase [Escherichia coli]
#=GS HAN3785862.1|EC-1087| DE TPA: BlaEC family class C beta-lactamase [Escherichia coli]
#=GS QMD87405.1|EC-1088| DE BlaEC family class C beta-lactamase [Escherichia coli]
#=GS WP_105906498.1|EC-1089| DE BlaEC family class C beta-lactamase
#=GS AMP56091.1|EC-109| DE {EDITED} CMY-LAT-MOX-ACT-MIR-FOX [uncultured bacterium]
#=GS EFL9703013.1|EC-1090| DE BlaEC family class C beta-lactamase [Escherichia coli]
#=GS EGC2502449.1|EC-1091| DE BlaEC family class C beta-lactamase [Escherichia coli]
#=GS EFJ3785625.1|EC-1092| DE BlaEC family class C beta-lactamase
#=GS EFM2016042.1|EC-1093| DE BlaEC family class C beta-lactamase [Escherichia coli]
#=GS PHK72359.1|EC-1095| DE BlaEC family class C beta-lactamase
#=GS EEW2467937.1|EC-1096| DE BlaEC family class C beta-lactamase [Escherichia coli]
#=GS EFE3022540.1|EC-1097| DE BlaEC family class C beta-lactamase [Escherichia coli]
#=GS HAL2422171.1|EC-1098| DE TPA: BlaEC family class C beta-lactamase [Escherichia coli]
#=GS HAH9199490.1|EC-1099| DE TPA: BlaEC family class C beta-lactamase [Escherichia coli]
#=GS AAZ85971.1|EC-11| DE BlaEC family class C beta-lactamase
#=GS AMP56245.1|EC-110| DE {EDITED} CMY-LAT-MOX-ACT-MIR-FOX	partial [uncultured bacterium]
#=GS EFN4945727.1|EC-1100| DE BlaEC family class C beta-lactamase [Escherichia coli]
#=GS EFD4032403.1|EC-1101| DE BlaEC family class C beta-lactamase [Escherichia coli]
#=GS WP_113400327.1|EC-1102| DE BlaEC family class C beta-lactamase
#=GS EFE7186197.1|EC-1103| DE BlaEC family class C beta-lactamase [Escherichia coli]
#=GS HAL1399598.1|EC-1104| DE TPA: BlaEC family class C beta-lactamase [Escherichia coli]
#=GS EEU9182998.1|EC-1105| DE BlaEC family class C beta-lactamase [Escherichia coli]
#=GS EEY5788229.1|EC-1106| DE BlaEC family class C beta-lactamase [Escherichia coli]
#=GS EFD0918616.1|EC-1107| DE BlaEC family class C beta-lactamase [Escherichia coli]
#=GS EEX1866838.1|EC-1108| DE BlaEC family class C beta-lactamase [Escherichia coli]
#=GS OUD18291.1|EC-1109| DE BlaEC family class C beta-lactamase
#=GS AMP56302.1|EC-111| DE CMY-LAT-MOX-ACT-MIR-FOX [uncultured bacterium]
#=GS HAN6661948.1|EC-1110| DE TPA: BlaEC family class C beta-lactamase [Escherichia coli]
#=GS HAJ7041760.1|EC-1111| DE TPA: BlaEC family class C beta-lactamase [Escherichia coli]
#=GS MHP11383.1|EC-1112| DE BlaEC family class C beta-lactamase [Escherichia coli]
#=GS TGF83741.1|EC-1113| DE BlaEC family class C beta-lactamase
#=GS MHS91850.1|EC-1114| DE BlaEC family class C beta-lactamase [Escherichia coli]
#=GS HAJ2508605.1|EC-1115| DE TPA: BlaEC family class C beta-lactamase [Escherichia coli]
#=GS PCR60147.1|EC-1116| DE BlaEC family class C beta-lactamase
#=GS EFN4614604.1|EC-1117| DE BlaEC family class C beta-lactamase [Escherichia coli]
#=GS EFL5813267.1|EC-1118| DE BlaEC family class C beta-lactamase [Escherichia coli]
#=GS WP_097511976.1|EC-1119| DE BlaEC family class C beta-lactamase
#=GS AZU86360.1|EC-112| DE BlaEC family class C beta-lactamase
#=GS EFN8539822.1|EC-1120| DE BlaEC family class C beta-lactamase [Escherichia coli O117]
#=GS HAH0613730.1|EC-1121| DE TPA: BlaEC family class C beta-lactamase [Escherichia coli]
#=GS EFN4676941.1|EC-1122| DE BlaEC family class C beta-lactamase [Escherichia coli]
#=GS EFF2363980.1|EC-1123| DE BlaEC family class C beta-lactamase [Escherichia coli]
#=GS ARA31964.1|EC-1124| DE BlaEC family class C beta-lactamase
#=GS EFC4222491.1|EC-1125| DE BlaEC family class C beta-lactamase [Escherichia coli]
#=GS EFB2860357.1|EC-1126| DE BlaEC family class C beta-lactamase [Escherichia coli]
#=GS EFG2167540.1|EC-1127| DE BlaEC family class C beta-lactamase [Escherichia coli]
#=GS HAL7322461.1|EC-1128| DE BlaEC family class C beta-lactamase
#=GS HAJ2719632.1|EC-1129| DE TPA: BlaEC family class C beta-lactamase [Escherichia coli]
#=GS ODQ12408.1|EC-113| DE class C beta-lactamase [Shigella sp. FC569]
#=GS EFN5317639.1|EC-1130| DE BlaEC family class C beta-lactamase [Escherichia coli]
#=GS MHQ13896.1|EC-1131| DE BlaEC family class C beta-lactamase [Escherichia coli]
#=GS EFC4471098.1|EC-1132| DE BlaEC family class C beta-lactamase
#=GS WP_112925192.1|EC-1133| DE BlaEC family class C beta-lactamase
#=GS HAJ5963643.1|EC-1134| DE TPA: BlaEC family class C beta-lactamase [Escherichia coli]
#=GS WP_130090328.1|EC-1135| DE BlaEC family class C beta-lactamase
#=GS QKF11508.1|EC-1136| DE BlaEC family class C beta-lactamase
#=GS MXH51012.1|EC-1137| DE BlaEC family class C beta-lactamase [Escherichia coli]
#=GS EGI4368999.1|EC-1138| DE BlaEC family class C beta-lactamase [Escherichia coli]
#=GS EFH5882751.1|EC-1139| DE BlaEC family class C beta-lactamase [Escherichia coli]
#=GS AMP57878.1|EC-114| DE {EDITED} CMY-LAT-MOX-ACT-MIR-FOX [uncultured bacterium]
#=GS WP_097413628.1|EC-1140| DE BlaEC family class C beta-lactamase
#=GS MBC1015783.1|EC-1141| DE BlaEC family class C beta-lactamase
#=GS EFA4481254.1|EC-1142| DE BlaEC family class C beta-lactamase
#=GS EFC4193329.1|EC-1143| DE BlaEC family class C beta-lactamase [Escherichia coli]
#=GS WP_115734757.1|EC-1144| DE BlaEC family class C beta-lactamase
#=GS WP_086708936.1|EC-1145| DE BlaEC family class C beta-lactamase
#=GS EMU57005.1|EC-1146| DE BlaEC family class C beta-lactamase
#=GS APO30229.1|EC-1147| DE {EDITED} Beta-lactamase [uncultured bacterium]
#=GS EFU3049146.1|EC-1148| DE BlaEC family class C beta-lactamase [Escherichia coli]
#=GS ACT30866.1|EC-1149| DE BlaEC family class C beta-lactamase
#=GS WP_064562045.1|EC-115| DE BlaEC family class C beta-lactamase
#=GS EFC1838386.1|EC-1150| DE BlaEC family class C beta-lactamase [Escherichia coli]
#=GS EFH9567311.1|EC-1151| DE BlaEC family class C beta-lactamase [Escherichia coli]
#=GS MHN82620.1|EC-1152| DE BlaEC family class C beta-lactamase [Escherichia coli]
#=GS EFC2091990.1|EC-1153| DE BlaEC family class C beta-lactamase [Escherichia coli]
#=GS HAO3581351.1|EC-1154| DE TPA: BlaEC family class C beta-lactamase [Escherichia coli]
#=GS EEW5229888.1|EC-1155| DE BlaEC family class C beta-lactamase [Escherichia coli]
#=GS HAN8485758.1|EC-1156| DE TPA: BlaEC family class C beta-lactamase [Escherichia coli]
#=GS EEW8805364.1|EC-1157| DE BlaEC family class C beta-lactamase
#=GS MBB7984809.1|EC-1158| DE BlaEC family class C beta-lactamase
#=GS GCL19291.1|EC-1159| DE BlaEC family class C beta-lactamase
#=GS BAT37670.1|EC-116| DE CMY2-MIR-ACT-EC family class C beta-lactamase
#=GS EES4557367.1|EC-1160| DE BlaEC family class C beta-lactamase [Escherichia coli]
#=GS EEQ2864155.1|EC-1161| DE BlaEC family class C beta-lactamase [Escherichia coli]
#=GS EFL8377323.1|EC-1162| DE BlaEC family class C beta-lactamase [Escherichia coli]
#=GS EEQ7414886.1|EC-1163| DE BlaEC family class C beta-lactamase [Escherichia coli]
#=GS EEX9108085.1|EC-1164| DE BlaEC family class C beta-lactamase [Escherichia coli]
#=GS EET3628800.1|EC-1165| DE BlaEC family class C beta-lactamase [Escherichia coli]
#=GS EEC8322875.1|EC-1166| DE BlaEC family class C beta-lactamase
#=GS EET1813814.1|EC-1167| DE BlaEC family class C beta-lactamase [Escherichia coli]
#=GS EFO3337295.1|EC-1168| DE beta-lactamase [Escherichia coli]
#=GS EFD7648672.1|EC-1169| DE BlaEC family class C beta-lactamase [Escherichia coli]
#=GS QML54912.1|EC-117| DE BlaEC family class C beta-lactamase [Escherichia coli]
#=GS EFT7141242.1|EC-1170| DE BlaEC family class C beta-lactamase [Escherichia coli]
#=GS EEV3061198.1|EC-1171| DE BlaEC family class C beta-lactamase [Escherichia coli]
#=GS EER9137175.1|EC-1172| DE BlaEC family class C beta-lactamase [Escherichia coli]
#=GS EET7268499.1|EC-1173| DE BlaEC family class C beta-lactamase [Escherichia coli]
#=GS EEZ2043097.1|EC-1174| DE BlaEC family class C beta-lactamase [Escherichia coli]
#=GS EFA5604614.1|EC-1175| DE BlaEC family class C beta-lactamase [Escherichia coli]
#=GS EFA4074523.1|EC-1176| DE BlaEC family class C beta-lactamase
#=GS EFC6685298.1|EC-1177| DE BlaEC family class C beta-lactamase [Escherichia coli]
#=GS MBB8737483.1|EC-1178| DE BlaEC family class C beta-lactamase [Escherichia coli]
#=GS EEZ6488341.1|EC-1179| DE BlaEC family class C beta-lactamase
#=GS WP_064670655.1|EC-118| DE BlaEC family class C beta-lactamase
#=GS GDP52932.1|EC-1180| DE BlaEC family class C beta-lactamase
#=GS RDP07828.1|EC-1181| DE BlaEC family class C beta-lactamase
#=GS EEW1569691.1|EC-1182| DE BlaEC family class C beta-lactamase
#=GS EEW1628468.1|EC-1183| DE BlaEC family class C beta-lactamase [Escherichia coli]
#=GS EFS3868847.1|EC-1184| DE BlaEC family class C beta-lactamase [Shigella boydii]
#=GS EAA4814861.1|EC-1185| DE beta-lactamase [Shigella boydii]
#=GS EFG7825456.1|EC-1186| DE BlaEC family class C beta-lactamase
#=GS PDO14184.1|EC-1187| DE BlaEC family class C beta-lactamase
#=GS EFX7209430.1|EC-1188| DE BlaEC family class C beta-lactamase [Shigella sonnei]
#=GS EFH4036065.1|EC-1189| DE BlaEC family class C beta-lactamase [Escherichia coli]
#=GS KZH92675.1|EC-119| DE BlaEC family class C beta-lactamase
#=GS PGG26493.1|EC-1190| DE BlaEC family class C beta-lactamase
#=GS EFH4496996.1|EC-1191| DE BlaEC family class C beta-lactamase [Escherichia coli]
#=GS EEQ8053458.1|EC-1192| DE BlaEC family class C beta-lactamase [Escherichia coli]
#=GS EFF8622694.1|EC-1193| DE BlaEC family class C beta-lactamase
#=GS EFF4027688.1|EC-1194| DE BlaEC family class C beta-lactamase [Escherichia coli]
#=GS EFJ6557716.1|EC-1195| DE BlaEC family class C beta-lactamase [Escherichia coli]
#=GS EGC7027959.1|EC-1196| DE BlaEC family class C beta-lactamase [Escherichia coli]
#=GS EFA2222340.1|EC-1197| DE BlaEC family class C beta-lactamase [Escherichia coli]
#=GS HAH9987124.1|EC-1198| DE TPA: BlaEC family class C beta-lactamase [Escherichia coli]
#=GS EFP2196377.1|EC-1199| DE BlaEC family class C beta-lactamase
#=GS AAZ85972.1|EC-12| DE AmpC-EC12 [Escherichia coli]
#=GS WP_063120794.1|EC-120| DE BlaEC family class C beta-lactamase
#=GS MBE4636001.1|EC-1200| DE BlaEC family class C beta-lactamase
#=GS EFB1268066.1|EC-1201| DE BlaEC family class C beta-lactamase [Escherichia coli]
#=GS EFN8014882.1|EC-1202| DE BlaEC family class C beta-lactamase [Escherichia coli]
#=GS ARV55977.1|EC-1203| DE BlaEC family class C beta-lactamase
#=GS EFE7627371.1|EC-1204| DE BlaEC family class C beta-lactamase [Escherichia coli]
#=GS MHS33272.1|EC-1205| DE BlaEC family class C beta-lactamase [Escherichia coli]
#=GS EFN3874095.1|EC-1206| DE BlaEC family class C beta-lactamase [Escherichia coli]
#=GS EEW2472635.1|EC-1207| DE BlaEC family class C beta-lactamase [Escherichia coli]
#=GS EFD0117959.1|EC-1208| DE BlaEC family class C beta-lactamase [Escherichia coli]
#=GS EFL7425806.1|EC-1209| DE BlaEC family class C beta-lactamase [Escherichia coli]
#=GS WP_069198147.1|EC-121| DE BlaEC family class C beta-lactamase
#=GS MHN77389.1|EC-1210| DE BlaEC family class C beta-lactamase [Escherichia coli]
#=GS TMN31100.1|EC-1211| DE BlaEC family class C beta-lactamase
#=GS EEW1579276.1|EC-1212| DE BlaEC family class C beta-lactamase [Escherichia coli]
#=GS EGC4512373.1|EC-1213| DE BlaEC family class C beta-lactamase [Escherichia coli]
#=GS EFH6730606.1|EC-1214| DE BlaEC family class C beta-lactamase [Escherichia coli]
#=GS EES1607526.1|EC-1215| DE BlaEC family class C beta-lactamase [Escherichia coli]
#=GS EFD5325056.1|EC-1216| DE BlaEC family class C beta-lactamase
#=GS EEQ4061750.1|EC-1217| DE BlaEC family class C beta-lactamase [Escherichia coli]
#=GS EEG9062133.1|EC-1218| DE BlaEC family class C beta-lactamase [Escherichia coli]
#=GS HAN2358957.1|EC-1219| DE TPA: BlaEC family class C beta-lactamase [Escherichia coli]
#=GS WP_024198656.1|EC-122| DE BlaEC family class C beta-lactamase
#=GS EFF5976175.1|EC-1220| DE BlaEC family class C beta-lactamase [Escherichia coli]
#=GS EFE9638530.1|EC-1221| DE BlaEC family class C beta-lactamase [Escherichia coli]
#=GS EEZ7540967.1|EC-1222| DE BlaEC family class C beta-lactamase [Escherichia coli]
#=GS EFK9342056.1|EC-1223| DE BlaEC family class C beta-lactamase [Escherichia coli]
#=GS EEY6269075.1|EC-1224| DE BlaEC family class C beta-lactamase [Escherichia coli]
#=GS EFN9814454.1|EC-1225| DE BlaEC family class C beta-lactamase [Escherichia coli]
#=GS EEY3264038.1|EC-1226| DE BlaEC family class C beta-lactamase
#=GS EFQ7788486.1|EC-1227| DE BlaEC family class C beta-lactamase [Escherichia coli]
#=GS EEV9343489.1|EC-1228| DE BlaEC family class C beta-lactamase [Escherichia coli]
#=GS WP_113441787.1|EC-1229| DE BlaEC family class C beta-lactamase
#=GS WP_024198365.1|EC-123| DE BlaEC family class C beta-lactamase
#=GS EFC9776300.1|EC-1230| DE BlaEC family class C beta-lactamase [Escherichia coli]
#=GS EFN5472095.1|EC-1231| DE BlaEC family class C beta-lactamase [Escherichia coli]
#=GS EFU2728458.1|EC-1232| DE BlaEC family class C beta-lactamase [Escherichia coli]
#=GS HAI8806122.1|EC-1233| DE TPA: BlaEC family class C beta-lactamase [Escherichia coli]
#=GS MHV35098.1|EC-1234| DE BlaEC family class C beta-lactamase [Escherichia coli]
#=GS HAM0116077.1|EC-1235| DE TPA: BlaEC family class C beta-lactamase [Escherichia coli]
#=GS HAH1010403.1|EC-1236| DE TPA: BlaEC family class C beta-lactamase [Escherichia coli]
#=GS EFC4426927.1|EC-1237| DE BlaEC family class C beta-lactamase [Escherichia coli]
#=GS EEZ6605021.1|EC-1238| DE BlaEC family class C beta-lactamase [Escherichia coli]
#=GS HAJ2690008.1|EC-1239| DE TPA: BlaEC family class C beta-lactamase [Escherichia coli]
#=GS PPZ97109.1|EC-124| DE BlaEC family class C beta-lactamase
#=GS EEU2439123.1|EC-1240| DE BlaEC family class C beta-lactamase
#=GS EFH4997696.1|EC-1241| DE BlaEC family class C beta-lactamase [Escherichia coli]
#=GS EFR2152295.1|EC-1242| DE BlaEC family class C beta-lactamase [Escherichia coli]
#=GS WP_130088707.1|EC-1243| DE BlaEC family class C beta-lactamase
#=GS EEY5464257.1|EC-1244| DE BlaEC family class C beta-lactamase
#=GS HAG6473128.1|EC-1245| DE TPA: BlaEC family class C beta-lactamase [Escherichia coli]
#=GS EGF4699954.1|EC-1246| DE BlaEC family class C beta-lactamase [Escherichia coli]
#=GS EES8258427.1|EC-1247| DE BlaEC family class C beta-lactamase [Escherichia coli]
#=GS HAM8861026.1|EC-1248| DE TPA: BlaEC family class C beta-lactamase [Escherichia coli]
#=GS EEV3492575.1|EC-1249| DE BlaEC family class C beta-lactamase [Escherichia coli]
#=GS WP_024198470.1|EC-125| DE BlaEC family class C beta-lactamase
#=GS EEW6917103.1|EC-1250| DE BlaEC family class C beta-lactamase [Escherichia coli]
#=GS EFL0177143.1|EC-1251| DE BlaEC family class C beta-lactamase [Escherichia coli]
#=GS EFH8539707.1|EC-1252| DE class C beta-lactamase [Escherichia coli]
#=GS EEU2100272.1|EC-1253| DE BlaEC family class C beta-lactamase [Escherichia coli]
#=GS EET3009840.1|EC-1254| DE BlaEC family class C beta-lactamase [Escherichia coli]
#=GS HAG5697675.1|EC-1255| DE TPA: BlaEC family class C beta-lactamase [Escherichia coli]
#=GS EEY2174015.1|EC-1256| DE BlaEC family class C beta-lactamase [Escherichia coli]
#=GS EED0406031.1|EC-1257| DE BlaEC family class C beta-lactamase [Escherichia coli]
#=GS EEV0550984.1|EC-1258| DE BlaEC family class C beta-lactamase [Escherichia coli]
#=GS EFD5195849.1|EC-1259| DE BlaEC family class C beta-lactamase [Escherichia coli]
#=GS ACC96112.1|EC-126| DE BlaEC family class C beta-lactamase
#=GS HAO0711336.1|EC-1260| DE TPA: BlaEC family class C beta-lactamase [Escherichia coli]
#=GS EEY2050716.1|EC-1261| DE BlaEC family class C beta-lactamase [Escherichia coli]
#=GS EAC1837473.1|EC-1262| DE BlaEC family class C beta-lactamase [Escherichia coli]
#=GS MHO64772.1|EC-1263| DE BlaEC family class C beta-lactamase [Escherichia coli]
#=GS EFB9602573.1|EC-1264| DE BlaEC family class C beta-lactamase
#=GS WP_105481781.1|EC-1265| DE BlaEC family class C beta-lactamase
#=GS EFE7479471.1|EC-1266| DE BlaEC family class C beta-lactamase [Escherichia coli]
#=GS EEY5263668.1|EC-1267| DE BlaEC family class C beta-lactamase [Escherichia coli]
#=GS HAH1334087.1|EC-1268| DE TPA: BlaEC family class C beta-lactamase [Escherichia coli]
#=GS HAL1167134.1|EC-1269| DE TPA: BlaEC family class C beta-lactamase [Escherichia coli]
#=GS EFZ57232.1|EC-127| DE BlaEC family class C beta-lactamase
#=GS EFH6538281.1|EC-1270| DE BlaEC family class C beta-lactamase [Escherichia coli]
#=GS WP_103927938.1|EC-1271| DE BlaEC family class C beta-lactamase
#=GS EFN4479769.1|EC-1272| DE BlaEC family class C beta-lactamase
#=GS EEV4406264.1|EC-1273| DE BlaEC family class C beta-lactamase [Escherichia coli]
#=GS EFI6904007.1|EC-1274| DE BlaEC family class C beta-lactamase [Escherichia coli]
#=GS HAM5048608.1|EC-1275| DE TPA: BlaEC family class C beta-lactamase [Escherichia coli]
#=GS EEC9590011.1|EC-1276| DE BlaEC family class C beta-lactamase [Escherichia coli]
#=GS HAL1180975.1|EC-1277| DE TPA: BlaEC family class C beta-lactamase [Escherichia coli]
#=GS EFR9717398.1|EC-1278| DE BlaEC family class C beta-lactamase [Escherichia coli]
#=GS EER9651649.1|EC-1279| DE BlaEC family class C beta-lactamase [Escherichia coli]
#=GS EGK30550.1|EC-128| DE beta-lactamase [Shigella flexneri K-272]
#=GS EFJ7136686.1|EC-1280| DE BlaEC family class C beta-lactamase [Escherichia coli]
#=GS WP_100035784.1|EC-1281| DE BlaEC family class C beta-lactamase
#=GS EFH9946372.1|EC-1282| DE BlaEC family class C beta-lactamase [Escherichia coli]
#=GS EFF6321199.1|EC-1283| DE BlaEC family class C beta-lactamase [Escherichia coli]
#=GS EEU5226286.1|EC-1284| DE BlaEC family class C beta-lactamase
#=GS EGI6847536.1|EC-1285| DE BlaEC family class C beta-lactamase [Escherichia coli]
#=GS EFF1459355.1|EC-1286| DE BlaEC family class C beta-lactamase [Escherichia coli]
#=GS EFE8697128.1|EC-1287| DE BlaEC family class C beta-lactamase [Escherichia coli]
#=GS EET5801662.1|EC-1288| DE BlaEC family class C beta-lactamase
#=GS MXC90220.1|EC-1289| DE BlaEC family class C beta-lactamase
#=GS EGM59095.1|EC-129| DE beta-lactamase [Shigella flexneri SFJ17B]
#=GS EFO9008285.1|EC-1290| DE BlaEC family class C beta-lactamase [Escherichia coli]
#=GS EFH1224992.1|EC-1291| DE BlaEC family class C beta-lactamase [Escherichia coli]
#=GS GCG09410.1|EC-1292| DE BlaEC family class C beta-lactamase
#=GS EFK4020241.1|EC-1293| DE BlaEC family class C beta-lactamase [Escherichia coli]
#=GS EFK5728209.1|EC-1294| DE BlaEC family class C beta-lactamase [Escherichia coli]
#=GS EFB2513040.1|EC-1295| DE BlaEC family class C beta-lactamase
#=GS WP_096961574.1|EC-1296| DE BlaEC family class C beta-lactamase
#=GS EFC1611826.1|EC-1297| DE BlaEC family class C beta-lactamase [Escherichia coli]
#=GS EGH1313155.1|EC-1298| DE BlaEC family class C beta-lactamase [Escherichia coli]
#=GS EFH3415190.1|EC-1299| DE BlaEC family class C beta-lactamase [Escherichia coli]
#=GS AAZ85973.1|EC-13| DE extended-spectrum class C beta-lactamase EC-13
#=GS EGX01345.1|EC-130| DE BlaEC family class C beta-lactamase
#=GS EEY3555078.1|EC-1300| DE BlaEC family class C beta-lactamase [Escherichia coli]
#=GS EFE6886080.1|EC-1301| DE BlaEC family class C beta-lactamase
#=GS EFK7235575.1|EC-1302| DE BlaEC family class C beta-lactamase [Escherichia coli]
#=GS EFJ2688120.1|EC-1303| DE BlaEC family class C beta-lactamase [Escherichia coli]
#=GS EER2263748.1|EC-1304| DE BlaEC family class C beta-lactamase [Escherichia coli]
#=GS WP_105475928.1|EC-1305| DE BlaEC family class C beta-lactamase
#=GS EFI2192778.1|EC-1306| DE BlaEC family class C beta-lactamase [Escherichia coli]
#=GS EFF4410046.1|EC-1307| DE BlaEC family class C beta-lactamase [Escherichia coli]
#=GS EFG0322594.1|EC-1308| DE BlaEC family class C beta-lactamase [Escherichia coli]
#=GS EFM6845832.1|EC-1309| DE BlaEC family class C beta-lactamase [Escherichia coli]
#=GS ANO92107.1|EC-131| DE BlaEC family class C beta-lactamase
#=GS EET4529808.1|EC-1310| DE BlaEC family class C beta-lactamase [Escherichia coli]
#=GS WP_097464838.1|EC-1311| DE BlaEC family class C beta-lactamase
#=GS GDM92275.1|EC-1312| DE BlaEC family class C beta-lactamase
#=GS EFM5567148.1|EC-1313| DE BlaEC family class C beta-lactamase [Escherichia coli]
#=GS EFK5936067.1|EC-1314| DE BlaEC family class C beta-lactamase [Escherichia coli]
#=GS EFN6178907.1|EC-1315| DE BlaEC family class C beta-lactamase [Escherichia coli]
#=GS EED0963131.1|EC-1316| DE BlaEC family class C beta-lactamase [Escherichia coli]
#=GS EFC5388789.1|EC-1317| DE BlaEC family class C beta-lactamase [Escherichia coli]
#=GS WP_113433812.1|EC-1318| DE BlaEC family class C beta-lactamase
#=GS EES1612814.1|EC-1319| DE BlaEC family class C beta-lactamase [Escherichia coli]
#=GS TGB70942.1|EC-132| DE BlaEC family class C beta-lactamase
#=GS EEV6024707.1|EC-1320| DE BlaEC family class C beta-lactamase
#=GS EFA7869756.1|EC-1321| DE BlaEC family class C beta-lactamase [Escherichia coli]
#=GS EEZ0043980.1|EC-1322| DE BlaEC family class C beta-lactamase
#=GS EEU1437819.1|EC-1323| DE BlaEC family class C beta-lactamase [Escherichia coli]
#=GS EFB5167875.1|EC-1324| DE BlaEC family class C beta-lactamase
#=GS HAG5913220.1|EC-1325| DE TPA: BlaEC family class C beta-lactamase [Escherichia coli]
#=GS EEV5820832.1|EC-1326| DE BlaEC family class C beta-lactamase [Escherichia coli]
#=GS EEU9394415.1|EC-1327| DE BlaEC family class C beta-lactamase
#=GS EFG2582029.1|EC-1328| DE BlaEC family class C beta-lactamase [Escherichia coli]
#=GS APO34010.1|EC-1329| DE {EDITED} Beta-lactamase [uncultured bacterium]
#=GS OEJ03481.1|EC-133| DE BlaEC family class C beta-lactamase
#=GS EFF8241554.1|EC-1330| DE BlaEC family class C beta-lactamase [Escherichia coli]
#=GS EEQ4835434.1|EC-1331| DE BlaEC family class C beta-lactamase [Escherichia coli]
#=GS EGH2867919.1|EC-1332| DE BlaEC family class C beta-lactamase [Escherichia coli]
#=GS EET6621726.1|EC-1333| DE BlaEC family class C beta-lactamase [Escherichia coli]
#=GS EEX7654208.1|EC-1334| DE BlaEC family class C beta-lactamase [Escherichia coli]
#=GS HAL4932557.1|EC-1335| DE TPA: BlaEC family class C beta-lactamase [Escherichia coli O157]
#=GS EFR8415786.1|EC-1336| DE BlaEC family class C beta-lactamase [Escherichia coli]
#=GS HAL4768809.1|EC-1337| DE TPA: BlaEC family class C beta-lactamase [Escherichia coli O157]
#=GS HAM9962985.1|EC-1338| DE TPA: BlaEC family class C beta-lactamase [Escherichia coli]
#=GS EFM5197912.1|EC-1339| DE BlaEC family class C beta-lactamase [Escherichia coli]
#=GS ANJ37100.1|EC-134| DE BlaEC family class C beta-lactamase
#=GS HAL4231582.1|EC-1340| DE TPA: BlaEC family class C beta-lactamase [Escherichia coli O157]
#=GS HAL5438796.1|EC-1341| DE TPA: BlaEC family class C beta-lactamase [Escherichia coli O157]
#=GS EEQ2332043.1|EC-1342| DE BlaEC family class C beta-lactamase [Escherichia coli]
#=GS EEZ4931331.1|EC-1343| DE BlaEC family class C beta-lactamase [Escherichia coli]
#=GS HAM7969756.1|EC-1344| DE TPA: BlaEC family class C beta-lactamase [Escherichia coli]
#=GS EES0989882.1|EC-1345| DE BlaEC family class C beta-lactamase [Escherichia coli]
#=GS HAL5853577.1|EC-1346| DE TPA: BlaEC family class C beta-lactamase [Escherichia coli O157]
#=GS EER0938476.1|EC-1347| DE BlaEC family class C beta-lactamase [Escherichia coli]
#=GS EFE4068875.1|EC-1348| DE BlaEC family class C beta-lactamase [Escherichia coli]
#=GS HAL4057132.1|EC-1349| DE TPA: BlaEC family class C beta-lactamase [Escherichia coli O157]
#=GS APL80484.1|EC-135| DE BlaEC family class C beta-lactamase
#=GS HAL4410984.1|EC-1350| DE TPA: BlaEC family class C beta-lactamase [Escherichia coli O157]
#=GS EEZ7437786.1|EC-1351| DE BlaEC family class C beta-lactamase [Escherichia coli]
#=GS EFM4617373.1|EC-1352| DE BlaEC family class C beta-lactamase [Escherichia coli]
#=GS EEW7464708.1|EC-1353| DE BlaEC family class C beta-lactamase [Escherichia coli]
#=GS HAN0429651.1|EC-1354| DE TPA: BlaEC family class C beta-lactamase [Escherichia coli]
#=GS HAL4932560.1|EC-1355| DE TPA: BlaEC family class C beta-lactamase [Escherichia coli O157]
#=GS EGC6995771.1|EC-1356| DE BlaEC family class C beta-lactamase [Escherichia coli]
#=GS EEZ7327556.1|EC-1357| DE BlaEC family class C beta-lactamase [Escherichia coli]
#=GS EEV1168669.1|EC-1358| DE BlaEC family class C beta-lactamase [Escherichia coli]
#=GS EET2068077.1|EC-1359| DE BlaEC family class C beta-lactamase [Escherichia coli]
#=GS ACB17111.1|EC-136| DE BlaEC family class C beta-lactamase
#=GS EEX6750307.1|EC-1360| DE BlaEC family class C beta-lactamase [Escherichia coli]
#=GS EFU6609128.1|EC-1361| DE BlaEC family class C beta-lactamase [Escherichia coli]
#=GS EEX6217556.1|EC-1362| DE BlaEC family class C beta-lactamase [Escherichia coli]
#=GS EGE7060190.1|EC-1363| DE BlaEC family class C beta-lactamase [Escherichia coli]
#=GS HAL5004440.1|EC-1364| DE TPA: BlaEC family class C beta-lactamase [Escherichia coli O157]
#=GS HAM8117650.1|EC-1365| DE TPA: BlaEC family class C beta-lactamase [Escherichia coli]
#=GS EEQ8075345.1|EC-1366| DE BlaEC family class C beta-lactamase [Escherichia coli]
#=GS EET1534248.1|EC-1367| DE BlaEC family class C beta-lactamase [Escherichia coli]
#=GS EFA8272748.1|EC-1368| DE BlaEC family class C beta-lactamase [Escherichia coli O157]
#=GS HAI2299880.1|EC-1369| DE BlaEC family class C beta-lactamase
#=GS APE94027.1|EC-137| DE BlaEC family class C beta-lactamase
#=GS HAL4113426.1|EC-1370| DE TPA: BlaEC family class C beta-lactamase [Escherichia coli O157]
#=GS EEY9353598.1|EC-1371| DE BlaEC family class C beta-lactamase [Escherichia coli]
#=GS EEX8313962.1|EC-1372| DE BlaEC family class C beta-lactamase [Escherichia coli]
#=GS EEZ7306622.1|EC-1373| DE BlaEC family class C beta-lactamase [Escherichia coli]
#=GS EEX4282104.1|EC-1374| DE BlaEC family class C beta-lactamase [Escherichia coli]
#=GS EEC9230706.1|EC-1375| DE BlaEC family class C beta-lactamase [Escherichia coli]
#=GS EEZ5437285.1|EC-1376| DE BlaEC family class C beta-lactamase [Escherichia coli]
#=GS HAL8901907.1|EC-1377| DE TPA: BlaEC family class C beta-lactamase [Escherichia coli]
#=GS HAL4016206.1|EC-1378| DE TPA: BlaEC family class C beta-lactamase [Escherichia coli O157]
#=GS EEW6517231.1|EC-1379| DE BlaEC family class C beta-lactamase [Escherichia coli]
#=GS GCX60340.1|EC-138| DE BlaEC family class C beta-lactamase
#=GS EFB1038261.1|EC-1380| DE BlaEC family class C beta-lactamase [Escherichia coli]
#=GS EFE6337647.1|EC-1381| DE BlaEC family class C beta-lactamase [Escherichia coli]
#=GS HAL4113422.1|EC-1382| DE TPA: BlaEC family class C beta-lactamase [Escherichia coli O157]
#=GS EEZ4629009.1|EC-1383| DE BlaEC family class C beta-lactamase [Escherichia coli]
#=GS EGE6649670.1|EC-1384| DE BlaEC family class C beta-lactamase [Escherichia coli]
#=GS EEZ1120961.1|EC-1385| DE BlaEC family class C beta-lactamase [Escherichia coli]
#=GS EFE6419965.1|EC-1386| DE BlaEC family class C beta-lactamase [Escherichia coli]
#=GS EES3782112.1|EC-1387| DE BlaEC family class C beta-lactamase [Escherichia coli]
#=GS HAL4231585.1|EC-1388| DE TPA: BlaEC family class C beta-lactamase [Escherichia coli O157]
#=GS EEX4571766.1|EC-1389| DE BlaEC family class C beta-lactamase [Escherichia coli]
#=GS HAH7393117.1|EC-1390| DE TPA: BlaEC family class C beta-lactamase [Escherichia coli]
#=GS EES5410874.1|EC-1391| DE BlaEC family class C beta-lactamase [Escherichia coli]
#=GS HAL8116804.1|EC-1392| DE TPA: BlaEC family class C beta-lactamase [Escherichia coli]
#=GS EEQ7030083.1|EC-1393| DE BlaEC family class C beta-lactamase [Escherichia coli]
#=GS EEU0849836.1|EC-1394| DE BlaEC family class C beta-lactamase [Escherichia coli]
#=GS HAG6674508.1|EC-1395| DE TPA: BlaEC family class C beta-lactamase [Escherichia coli]
#=GS HAL5607492.1|EC-1396| DE TPA: BlaEC family class C beta-lactamase [Escherichia coli O157]
#=GS EFQ7971729.1|EC-1397| DE BlaEC family class C beta-lactamase [Escherichia coli]
#=GS EFN2475396.1|EC-1398| DE BlaEC family class C beta-lactamase [Escherichia coli]
#=GS EEX8933657.1|EC-1399| DE BlaEC family class C beta-lactamase [Escherichia coli]
#=GS AAZ85974.1|EC-14| DE class C extended-spectrum beta-lactamase EC-14
#=GS TGB64659.1|EC-140| DE BlaEC family class C beta-lactamase
#=GS EFN0814810.1|EC-1400| DE BlaEC family class C beta-lactamase [Escherichia coli]
#=GS EFA9472664.1|EC-1401| DE BlaEC family class C beta-lactamase [Escherichia coli]
#=GS EEX4406452.1|EC-1402| DE BlaEC family class C beta-lactamase [Escherichia coli]
#=GS HAL4016212.1|EC-1403| DE TPA: BlaEC family class C beta-lactamase [Escherichia coli O157]
#=GS PAQ66438.1|EC-1404| DE BlaEC family class C beta-lactamase
#=GS EFG1559374.1|EC-1405| DE BlaEC family class C beta-lactamase [Escherichia coli]
#=GS EFJ3458511.1|EC-1406| DE BlaEC family class C beta-lactamase [Escherichia coli]
#=GS EFZ8961459.1|EC-1407| DE BlaEC family class C beta-lactamase [Escherichia coli]
#=GS EFB3808534.1|EC-1408| DE BlaEC family class C beta-lactamase [Escherichia coli]
#=GS EES6399779.1|EC-1409| DE BlaEC family class C beta-lactamase [Escherichia coli]
#=GS KFH75904.1|EC-141| DE BlaEC family class C beta-lactamase
#=GS EFF5924475.1|EC-1410| DE BlaEC family class C beta-lactamase [Escherichia coli]
#=GS EES4850410.1|EC-1411| DE BlaEC family class C beta-lactamase [Escherichia coli]
#=GS EEQ6659284.1|EC-1412| DE BlaEC family class C beta-lactamase [Escherichia coli O157:H7]
#=GS HAM8388477.1|EC-1413| DE TPA: BlaEC family class C beta-lactamase [Escherichia coli]
#=GS EEW6737473.1|EC-1414| DE BlaEC family class C beta-lactamase [Escherichia coli]
#=GS QLM78793.1|EC-1415| DE BlaEC family class C beta-lactamase [Escherichia coli]
#=GS EEQ6911376.1|EC-1416| DE BlaEC family class C beta-lactamase [Escherichia coli]
#=GS EES5909544.1|EC-1417| DE BlaEC family class C beta-lactamase [Escherichia coli]
#=GS HAM3489029.1|EC-1418| DE TPA: BlaEC family class C beta-lactamase [Escherichia coli O157]
#=GS EFF7502927.1|EC-1419| DE BlaEC family class C beta-lactamase [Escherichia coli]
#=GS RZN43124.1|EC-142| DE BlaEC family class C beta-lactamase
#=GS EFC7965256.1|EC-1420| DE BlaEC family class C beta-lactamase [Escherichia coli]
#=GS EEQ6699971.1|EC-1421| DE BlaEC family class C beta-lactamase [Escherichia coli]
#=GS EEV8369969.1|EC-1422| DE BlaEC family class C beta-lactamase [Escherichia coli]
#=GS HAL8212991.1|EC-1423| DE TPA: BlaEC family class C beta-lactamase [Escherichia coli]
#=GS EEV4467696.1|EC-1424| DE BlaEC family class C beta-lactamase [Escherichia coli]
#=GS EES1468939.1|EC-1425| DE BlaEC family class C beta-lactamase [Escherichia coli]
#=GS EFN4864933.1|EC-1426| DE BlaEC family class C beta-lactamase [Escherichia coli]
#=GS EFB8286120.1|EC-1427| DE BlaEC family class C beta-lactamase [Escherichia coli]
#=GS EEC8999298.1|EC-1428| DE BlaEC family class C beta-lactamase [Escherichia coli]
#=GS EFF5867898.1|EC-1429| DE BlaEC family class C beta-lactamase [Escherichia coli]
#=GS OJL63558.1|EC-143| DE BlaEC family class C beta-lactamase
#=GS EES6567527.1|EC-1430| DE BlaEC family class C beta-lactamase [Escherichia coli]
#=GS EER2338683.1|EC-1431| DE BlaEC family class C beta-lactamase [Escherichia coli]
#=GS EFE1902773.1|EC-1432| DE BlaEC family class C beta-lactamase [Escherichia coli]
#=GS EEC7903736.1|EC-1433| DE BlaEC family class C beta-lactamase [Escherichia coli]
#=GS EES4814355.1|EC-1434| DE BlaEC family class C beta-lactamase [Escherichia coli]
#=GS MHZ15652.1|EC-1435| DE BlaEC family class C beta-lactamase [Escherichia coli]
#=GS MQH42638.1|EC-1436| DE BlaEC family class C beta-lactamase
#=GS HAI0065219.1|EC-1437| DE BlaEC family class C beta-lactamase
#=GS EFA6413242.1|EC-1438| DE BlaEC family class C beta-lactamase
#=GS AYV44304.1|EC-1439| DE BlaEC family class C beta-lactamase
#=GS OJM56054.1|EC-144| DE BlaEC family class C beta-lactamase
#=GS EFF5924479.1|EC-1440| DE BlaEC family class C beta-lactamase [Escherichia coli]
#=GS EFF5924477.1|EC-1441| DE BlaEC family class C beta-lactamase [Escherichia coli]
#=GS EEW1292491.1|EC-1442| DE BlaEC family class C beta-lactamase [Escherichia coli]
#=GS EEQ2263395.1|EC-1443| DE BlaEC family class C beta-lactamase
#=GS EFN5150550.1|EC-1444| DE BlaEC family class C beta-lactamase
#=GS MBB9924954.1|EC-1445| DE BlaEC family class C beta-lactamase [Escherichia coli]
#=GS EFO1737261.1|EC-1446| DE BlaEC family class C beta-lactamase [Escherichia coli]
#=GS QED72374.1|EC-1447| DE BlaEC family class C beta-lactamase [Escherichia coli]
#=GS HAN1539811.1|EC-1448| DE TPA: BlaEC family class C beta-lactamase [Escherichia coli]
#=GS HAN9111756.1|EC-1449| DE TPA: BlaEC family class C beta-lactamase [Escherichia coli]
#=GS OJM58350.1|EC-145| DE BlaEC family class C beta-lactamase
#=GS HAH0816155.1|EC-1450| DE TPA: BlaEC family class C beta-lactamase [Escherichia coli]
#=GS EEW3894119.1|EC-1451| DE BlaEC family class C beta-lactamase [Escherichia coli]
#=GS EFL4679530.1|EC-1452| DE BlaEC family class C beta-lactamase [Escherichia coli]
#=GS EFJ2596178.1|EC-1453| DE BlaEC family class C beta-lactamase [Escherichia coli]
#=GS EFL2901871.1|EC-1454| DE BlaEC family class C beta-lactamase [Escherichia coli]
#=GS EET0987663.1|EC-1455| DE BlaEC family class C beta-lactamase [Escherichia coli]
#=GS HAH0585385.1|EC-1456| DE TPA: BlaEC family class C beta-lactamase [Escherichia coli]
#=GS EFC1169725.1|EC-1457| DE BlaEC family class C beta-lactamase [Escherichia coli]
#=GS HAH9399809.1|EC-1458| DE TPA: BlaEC family class C beta-lactamase [Escherichia coli]
#=GS EFG7581705.1|EC-1459| DE BlaEC family class C beta-lactamase [Escherichia coli]
#=GS OJO71997.1|EC-146| DE BlaEC family class C beta-lactamase
#=GS EET4634640.1|EC-1460| DE BlaEC family class C beta-lactamase [Escherichia coli O157:H7]
#=GS EET4270432.1|EC-1461| DE BlaEC family class C beta-lactamase [Escherichia coli]
#=GS EGE6317962.1|EC-1462| DE BlaEC family class C beta-lactamase
#=GS WP_115443199.1|EC-1463| DE BlaEC family class C beta-lactamase
#=GS HAM3478806.1|EC-1464| DE TPA: BlaEC family class C beta-lactamase [Escherichia coli O157]
#=GS EFD4759912.1|EC-1465| DE BlaEC family class C beta-lactamase [Escherichia coli]
#=GS HAL8051032.1|EC-1466| DE TPA: BlaEC family class C beta-lactamase [Escherichia coli]
#=GS HAL8334470.1|EC-1467| DE TPA: BlaEC family class C beta-lactamase [Escherichia coli]
#=GS EFD4056311.1|EC-1468| DE BlaEC family class C beta-lactamase [Escherichia coli]
#=GS HAL5106276.1|EC-1469| DE TPA: BlaEC family class C beta-lactamase [Escherichia coli O157]
#=GS OJP65294.1|EC-147| DE BlaEC family class C beta-lactamase
#=GS EEC8287332.1|EC-1470| DE BlaEC family class C beta-lactamase [Escherichia coli]
#=GS WP_115445541.1|EC-1471| DE BlaEC family class C beta-lactamase
#=GS EFN1887836.1|EC-1472| DE BlaEC family class C beta-lactamase [Escherichia coli]
#=GS HAL4236700.1|EC-1473| DE TPA: BlaEC family class C beta-lactamase [Escherichia coli O157]
#=GS HAL5802335.1|EC-1474| DE TPA: BlaEC family class C beta-lactamase [Escherichia coli O157]
#=GS EFK3218954.1|EC-1475| DE BlaEC family class C beta-lactamase [Escherichia coli]
#=GS EFI6898876.1|EC-1476| DE BlaEC family class C beta-lactamase [Escherichia coli]
#=GS EFO3089545.1|EC-1477| DE beta-lactamase [Escherichia coli]
#=GS EFO3089542.1|EC-1478| DE beta-lactamase [Escherichia coli]
#=GS HAH8629665.1|EC-1479| DE TPA: BlaEC family class C beta-lactamase [Escherichia coli]
#=GS OJR46225.1|EC-148| DE BlaEC family class C beta-lactamase
#=GS EFO3282141.1|EC-1480| DE BlaEC family class C beta-lactamase
#=GS OON51811.1|EC-1481| DE BlaEC family class C beta-lactamase
#=GS MHW74751.1|EC-1482| DE BlaEC family class C beta-lactamase [Escherichia coli]
#=GS HAL9805493.1|EC-1483| DE TPA: BlaEC family class C beta-lactamase [Escherichia coli]
#=GS EFO3089551.1|EC-1484| DE beta-lactamase [Escherichia coli]
#=GS EAB8928706.1|EC-1485| DE BlaEC family class C beta-lactamase [Escherichia coli]
#=GS WP_097562190.1|EC-1486| DE BlaEC family class C beta-lactamase
#=GS EFH2913238.1|EC-1487| DE BlaEC family class C beta-lactamase [Escherichia coli]
#=GS EGF7445524.1|EC-1488| DE BlaEC family class C beta-lactamase [Escherichia coli]
#=GS EEZ5249079.1|EC-1489| DE BlaEC family class C beta-lactamase [Escherichia coli]
#=GS OJR86798.1|EC-149| DE BlaEC family class C beta-lactamase
#=GS APO33533.1|EC-1490| DE {EDITED} Beta-lactamase [uncultured bacterium]
#=GS MHX19890.1|EC-1491| DE BlaEC family class C beta-lactamase [Escherichia coli]
#=GS EFK5173102.1|EC-1492| DE BlaEC family class C beta-lactamase [Escherichia coli]
#=GS EFI4647243.1|EC-1493| DE BlaEC family class C beta-lactamase [Escherichia coli]
#=GS HAN7883876.1|EC-1494| DE TPA: BlaEC family class C beta-lactamase [Escherichia coli]
#=GS EFN4589867.1|EC-1495| DE BlaEC family class C beta-lactamase [Escherichia coli]
#=GS EFL9594957.1|EC-1496| DE BlaEC family class C beta-lactamase [Escherichia coli]
#=GS EEZ5245198.1|EC-1497| DE BlaEC family class C beta-lactamase
#=GS SQC30865.1|EC-1498| DE BlaEC family class C beta-lactamase
#=GS HAH9682803.1|EC-1499| DE TPA: BlaEC family class C beta-lactamase [Escherichia coli]
#=GS AAZ42370.1|EC-15| DE BlaEC family class C beta-lactamase
#=GS OJS31446.1|EC-150| DE BlaEC family class C beta-lactamase
#=GS MGR81112.1|EC-1500| DE BlaEC family class C beta-lactamase [Escherichia coli]
#=GS EFC1702485.1|EC-1501| DE BlaEC family class C beta-lactamase [Escherichia coli]
#=GS ASG51641.1|EC-1502| DE BlaEC family class C beta-lactamase
#=GS EEW1766589.1|EC-1503| DE BlaEC family class C beta-lactamase [Escherichia coli]
#=GS WP_097757228.1|EC-1504| DE BlaEC family class C beta-lactamase
#=GS HAM3082074.1|EC-1505| DE TPA: BlaEC family class C beta-lactamase [Escherichia coli]
#=GS EFH8056809.1|EC-1506| DE BlaEC family class C beta-lactamase [Escherichia coli]
#=GS WP_112929024.1|EC-1507| DE BlaEC family class C beta-lactamase
#=GS HAJ7885893.1|EC-1508| DE BlaEC family class C beta-lactamase
#=GS EFK8873965.1|EC-1509| DE BlaEC family class C beta-lactamase [Escherichia coli]
#=GS WP_000477363.1|EC-151| DE BlaEC family class C beta-lactamase
#=GS EAA1743941.1|EC-1510| DE beta-lactamase [Escherichia coli]
#=GS EEV5931462.1|EC-1511| DE BlaEC family class C beta-lactamase [Escherichia coli]
#=GS EFH6662342.1|EC-1512| DE BlaEC family class C beta-lactamase [Escherichia coli]
#=GS EFN6254441.1|EC-1513| DE BlaEC family class C beta-lactamase [Escherichia coli]
#=GS EFG6578743.1|EC-1514| DE BlaEC family class C beta-lactamase [Escherichia coli]
#=GS WP_134692075.1|EC-1515| DE BlaEC family class C beta-lactamase
#=GS HAO1011592.1|EC-1516| DE TPA: BlaEC family class C beta-lactamase [Escherichia coli]
#=GS EFD5124218.1|EC-1517| DE BlaEC family class C beta-lactamase [Escherichia coli]
#=GS EFB4183833.1|EC-1518| DE BlaEC family class C beta-lactamase
#=GS EFD5124220.1|EC-1519| DE BlaEC family class C beta-lactamase [Escherichia coli]
#=GS WP_000477366.1|EC-152| DE BlaEC family class C beta-lactamase
#=GS HAN1462812.1|EC-1520| DE TPA: BlaEC family class C beta-lactamase [Escherichia coli]
#=GS EET5694879.1|EC-1521| DE BlaEC family class C beta-lactamase [Escherichia coli]
#=GS HAM7671817.1|EC-1522| DE TPA: BlaEC family class C beta-lactamase [Escherichia coli]
#=GS HAH0866210.1|EC-1523| DE TPA: class C beta-lactamase [Escherichia coli]
#=GS EEQ6348051.1|EC-1524| DE BlaEC family class C beta-lactamase [Escherichia coli O157:H7]
#=GS EEV4474081.1|EC-1525| DE BlaEC family class C beta-lactamase [Escherichia coli]
#=GS EER5756571.1|EC-1526| DE BlaEC family class C beta-lactamase [Escherichia coli]
#=GS EFJ2180224.1|EC-1527| DE BlaEC family class C beta-lactamase [Escherichia coli]
#=GS QOH75082.1|EC-1528| DE BlaEC family class C beta-lactamase
#=GS EFF2475507.1|EC-1529| DE BlaEC family class C beta-lactamase [Escherichia coli]
#=GS KZO62724.1|EC-153| DE BlaEC family class C beta-lactamase
#=GS HAI2332719.1|EC-1530| DE TPA: BlaEC family class C beta-lactamase [Escherichia coli]
#=GS EFC8383551.1|EC-1531| DE BlaEC family class C beta-lactamase [Escherichia coli]
#=GS EFF2001458.1|EC-1532| DE BlaEC family class C beta-lactamase [Escherichia coli]
#=GS EFE9165582.1|EC-1533| DE BlaEC family class C beta-lactamase [Escherichia coli]
#=GS MBC1094358.1|EC-1534| DE BlaEC family class C beta-lactamase [Escherichia coli]
#=GS HAN1324770.1|EC-1535| DE TPA: BlaEC family class C beta-lactamase [Escherichia coli]
#=GS PDN92678.1|EC-1536| DE BlaEC family class C beta-lactamase
#=GS HAI0145867.1|EC-1537| DE TPA: BlaEC family class C beta-lactamase [Escherichia coli]
#=GS EGC4610046.1|EC-1538| DE BlaEC family class C beta-lactamase [Escherichia coli]
#=GS MBB6965331.1|EC-1539| DE BlaEC family class C beta-lactamase [Escherichia coli]
#=GS ACI71993.1|EC-154| DE BlaEC family class C beta-lactamase
#=GS EEQ4848850.1|EC-1540| DE BlaEC family class C beta-lactamase [Escherichia coli]
#=GS HAN1398740.1|EC-1541| DE TPA: BlaEC family class C beta-lactamase [Escherichia coli]
#=GS HAM3529158.1|EC-1542| DE TPA: BlaEC family class C beta-lactamase [Escherichia coli]
#=GS EFA5945739.1|EC-1543| DE BlaEC family class C beta-lactamase [Escherichia coli]
#=GS EEZ1616293.1|EC-1544| DE BlaEC family class C beta-lactamase [Escherichia coli]
#=GS GCH14515.1|EC-1545| DE BlaEC family class C beta-lactamase
#=GS EFI3327613.1|EC-1546| DE BlaEC family class C beta-lactamase [Escherichia coli]
#=GS APO28857.1|EC-1547| DE {EDITED} Beta-lactamase [uncultured bacterium]
#=GS EEY5905154.1|EC-1548| DE BlaEC family class C beta-lactamase
#=GS EFO2741629.1|EC-1549| DE beta-lactamase [Escherichia coli]
#=GS TGC13262.1|EC-155| DE BlaEC family class C beta-lactamase
#=GS EFC6474343.1|EC-1550| DE BlaEC family class C beta-lactamase
#=GS EEY3176746.1|EC-1551| DE BlaEC family class C beta-lactamase [Escherichia coli]
#=GS EEZ3883960.1|EC-1552| DE BlaEC family class C beta-lactamase [Escherichia coli]
#=GS EEQ9443375.1|EC-1553| DE BlaEC family class C beta-lactamase [Escherichia coli]
#=GS EER0691363.1|EC-1554| DE BlaEC family class C beta-lactamase [Escherichia coli]
#=GS MWT22903.1|EC-1555| DE BlaEC family class C beta-lactamase
#=GS EFD5181124.1|EC-1556| DE BlaEC family class C beta-lactamase
#=GS EFI6452098.1|EC-1557| DE BlaEC family class C beta-lactamase [Escherichia coli]
#=GS EFH4072514.1|EC-1558| DE BlaEC family class C beta-lactamase [Escherichia coli]
#=GS HAJ3361012.1|EC-1559| DE TPA: BlaEC family class C beta-lactamase [Escherichia coli]
#=GS KYU56686.1|EC-156| DE BlaEC family class C beta-lactamase
#=GS GDE18903.1|EC-1560| DE BlaEC family class C beta-lactamase
#=GS EET6957984.1|EC-1561| DE BlaEC family class C beta-lactamase [Escherichia coli]
#=GS QAU57401.1|EC-1562| DE BlaEC family class C beta-lactamase
#=GS HAM2539271.1|EC-1563| DE TPA: BlaEC family class C beta-lactamase [Escherichia coli]
#=GS EES5485511.1|EC-1564| DE BlaEC family class C beta-lactamase [Escherichia coli]
#=GS KAB3182221.1|EC-1565| DE BlaEC family class C beta-lactamase [Escherichia coli]
#=GS EFL0218078.1|EC-1566| DE BlaEC family class C beta-lactamase [Escherichia coli]
#=GS NJY34691.1|EC-1567| DE BlaEC family class C beta-lactamase [Escherichia coli]
#=GS HAM5056801.1|EC-1568| DE TPA: BlaEC family class C beta-lactamase [Escherichia coli]
#=GS EFL4005719.1|EC-1569| DE BlaEC family class C beta-lactamase [Escherichia coli]
#=GS EFF14612.1|EC-157| DE BlaEC family class C beta-lactamase
#=GS EFB4417672.1|EC-1570| DE BlaEC family class C beta-lactamase [Escherichia coli]
#=GS EFI2787517.1|EC-1571| DE BlaEC family class C beta-lactamase
#=GS EEQ3566084.1|EC-1572| DE BlaEC family class C beta-lactamase [Escherichia coli]
#=GS EFA9408046.1|EC-1573| DE BlaEC family class C beta-lactamase [Escherichia coli]
#=GS EFH5701868.1|EC-1574| DE BlaEC family class C beta-lactamase [Escherichia coli]
#=GS HAN6092046.1|EC-1575| DE TPA: BlaEC family class C beta-lactamase [Escherichia coli]
#=GS EER3217384.1|EC-1576| DE BlaEC family class C beta-lactamase
#=GS EFK6792963.1|EC-1577| DE BlaEC family class C beta-lactamase [Escherichia coli]
#=GS EFA6149536.1|EC-1578| DE BlaEC family class C beta-lactamase [Escherichia coli]
#=GS MHZ55475.1|EC-1579| DE BlaEC family class C beta-lactamase [Escherichia coli]
#=GS EGI23811.1|EC-158| DE BlaEC family class C beta-lactamase
#=GS HAM3225004.1|EC-1580| DE TPA: BlaEC family class C beta-lactamase [Escherichia coli]
#=GS EET7336655.1|EC-1581| DE BlaEC family class C beta-lactamase [Escherichia coli]
#=GS EFH6619537.1|EC-1582| DE BlaEC family class C beta-lactamase
#=GS OXV35694.1|EC-1583| DE BlaEC family class C beta-lactamase
#=GS EFB8598750.1|EC-1584| DE BlaEC family class C beta-lactamase [Escherichia coli]
#=GS HAO2311100.1|EC-1585| DE TPA: BlaEC family class C beta-lactamase [Escherichia coli]
#=GS HAN7828127.1|EC-1586| DE TPA: BlaEC family class C beta-lactamase [Escherichia coli]
#=GS HAN5152516.1|EC-1587| DE TPA: BlaEC family class C beta-lactamase [Escherichia coli]
#=GS AIZ80802.1|EC-1588| DE BlaEC family class C beta-lactamase
#=GS WP_088541528.1|EC-1589| DE BlaEC family class C beta-lactamase
#=GS APJ74406.1|EC-159| DE BlaEC family class C beta-lactamase
#=GS QMJ68323.1|EC-1590| DE BlaEC family class C beta-lactamase
#=GS MBA5615167.1|EC-1591| DE BlaEC family class C beta-lactamase
#=GS QMC72212.1|EC-1592| DE BlaEC family class C beta-lactamase
#=GS QMA99908.1|EC-1593| DE BlaEC family class C beta-lactamase
#=GS EFI4021901.1|EC-1594| DE BlaEC family class C beta-lactamase [Escherichia coli]
#=GS WP_180491963.1|EC-1595| DE BlaEC family class C beta-lactamase
#=GS MXE41995.1|EC-1596| DE BlaEC family class C beta-lactamase
#=GS EGO5105017.1|EC-1597| DE BlaEC family class C beta-lactamase
#=GS QCZ33870.1|EC-1598| DE BlaEC family class C beta-lactamase
#=GS EFO3546731.1|EC-1599| DE beta-lactamase [Escherichia coli]
#=GS AAZ85975.1|EC-16| DE class C extended-spectrum beta-lactamase EC-16
#=GS EGI43084.1|EC-160| DE BlaEC family class C beta-lactamase
#=GS EFL4494108.1|EC-1600| DE BlaEC family class C beta-lactamase
#=GS MBA8227676.1|EC-1601| DE BlaEC family class C beta-lactamase
#=GS EFL4481449.1|EC-1602| DE BlaEC family class C beta-lactamase [Escherichia fergusonii]
#=GS EFN9328100.1|EC-1603| DE BlaEC family class C beta-lactamase [Escherichia coli O157:H7]
#=GS EGO8189389.1|EC-1604| DE BlaEC family class C beta-lactamase
#=GS EGI0701323.1|EC-1605| DE BlaEC family class C beta-lactamase
#=GS NAP33497.1|EC-1606| DE BlaEC family class C beta-lactamase
#=GS HAI1316354.1|EC-1607| DE BlaEC family class C beta-lactamase
#=GS EFO3521180.1|EC-1608| DE BlaEC family class C beta-lactamase
#=GS QKD67496.1|EC-1609| DE BlaEC family class C beta-lactamase
#=GS EFJ63286.1|EC-161| DE BlaEC family class C beta-lactamase
#=GS EGB70607.1|EC-1610| DE BlaEC family class C beta-lactamase
#=GS OKU94648.1|EC-1611| DE BlaEC family class C beta-lactamase
#=GS HAP3105244.1|EC-1612| DE BlaEC family class C beta-lactamase
#=GS WP_105271931.1|EC-1613| DE BlaEC family class C beta-lactamase
#=GS QMI36113.1|EC-1614| DE BlaEC family class C beta-lactamase
#=GS EFF0768641.1|EC-1615| DE BlaEC family class C beta-lactamase [Escherichia fergusonii]
#=GS EEY3902634.1|EC-1616| DE BlaEC family class C beta-lactamase [Escherichia coli]
#=GS MBC1089249.1|EC-1617| DE BlaEC family class C beta-lactamase [Escherichia coli]
#=GS EFN0063368.1|EC-1618| DE BlaEC family class C beta-lactamase [Escherichia coli]
#=GS QEP86113.1|EC-1619| DE BlaEC family class C beta-lactamase [Escherichia coli]
#=GS HAH9366397.1|EC-1620| DE TPA: BlaEC family class C beta-lactamase [Escherichia coli]
#=GS EFP7711360.1|EC-1621| DE BlaEC family class C beta-lactamase [Shigella flexneri]
#=GS EFP7923203.1|EC-1622| DE BlaEC family class C beta-lactamase [Shigella flexneri]
#=GS EFX8052525.1|EC-1623| DE BlaEC family class C beta-lactamase [Shigella flexneri]
#=GS EFS6375582.1|EC-1624| DE BlaEC family class C beta-lactamase [Shigella flexneri]
#=GS EFW4059216.1|EC-1625| DE BlaEC family class C beta-lactamase [Shigella flexneri]
#=GS EFW6905690.1|EC-1626| DE BlaEC family class C beta-lactamase [Shigella flexneri]
#=GS WP_152060982.1|EC-1627| DE BlaEC family class C beta-lactamase
#=GS EFW1883756.1|EC-1628| DE BlaEC family class C beta-lactamase [Shigella flexneri]
#=GS EFY1779002.1|EC-1629| DE BlaEC family class C beta-lactamase [Shigella flexneri]
#=GS CTU08215.1|EC-163| DE CMY2-MIR-ACT-EC family class C beta-lactamase
#=GS EFW6848321.1|EC-1630| DE BlaEC family class C beta-lactamase [Shigella flexneri]
#=GS EFW0298031.1|EC-1631| DE BlaEC family class C beta-lactamase [Shigella flexneri]
#=GS EGA1796661.1|EC-1632| DE BlaEC family class C beta-lactamase [Shigella flexneri]
#=GS EFQ1285981.1|EC-1633| DE BlaEC family class C beta-lactamase [Shigella flexneri]
#=GS WP_152062613.1|EC-1634| DE BlaEC family class C beta-lactamase
#=GS EFZ3528344.1|EC-1635| DE BlaEC family class C beta-lactamase
#=GS EFY5075949.1|EC-1636| DE BlaEC family class C beta-lactamase [Shigella flexneri]
#=GS EGD7170412.1|EC-1637| DE BlaEC family class C beta-lactamase
#=GS EGD7630983.1|EC-1638| DE beta-lactamase [Shigella flexneri]
#=GS EFV6593073.1|EC-1639| DE BlaEC family class C beta-lactamase [Shigella flexneri]
#=GS EII88617.1|EC-164| DE BlaEC family class C beta-lactamase
#=GS EFY4495311.1|EC-1640| DE BlaEC family class C beta-lactamase [Shigella flexneri]
#=GS EFN5782615.1|EC-1641| DE BlaEC family class C beta-lactamase [Escherichia coli]
#=GS EFZ4970465.1|EC-1642| DE BlaEC family class C beta-lactamase [Shigella flexneri]
#=GS EAB9198241.1|EC-1643| DE BlaEC family class C beta-lactamase [Shigella flexneri]
#=GS AAN45726.2|EC-1644| DE BlaEC family class C beta-lactamase
#=GS EFN3626961.1|EC-1645| DE BlaEC family class C beta-lactamase [Escherichia coli]
#=GS EER1489272.1|EC-1646| DE BlaEC family class C beta-lactamase [Escherichia coli]
#=GS EFP8109869.1|EC-1647| DE BlaEC family class C beta-lactamase [Shigella flexneri]
#=GS EFP4148242.1|EC-1648| DE BlaEC family class C beta-lactamase [Shigella flexneri]
#=GS EFY5943834.1|EC-1649| DE BlaEC family class C beta-lactamase [Shigella flexneri]
#=GS KGI49128.1|EC-165| DE BlaEC family class C beta-lactamase
#=GS EFW4375218.1|EC-1650| DE BlaEC family class C beta-lactamase [Shigella flexneri]
#=GS EFP7076381.1|EC-1651| DE BlaEC family class C beta-lactamase
#=GS EFY5913639.1|EC-1652| DE BlaEC family class C beta-lactamase
#=GS EFO3138720.1|EC-1653| DE beta-lactamase [Escherichia coli O8]
#=GS RLX44868.1|EC-1654| DE BlaEC family class C beta-lactamase
#=GS EFK1515265.1|EC-1655| DE BlaEC family class C beta-lactamase [Escherichia coli]
#=GS EET2265662.1|EC-1656| DE BlaEC family class C beta-lactamase [Escherichia coli]
#=GS EFY2806193.1|EC-1657| DE beta-lactamase [Shigella sonnei]
#=GS EFY0541044.1|EC-1658| DE BlaEC family class C beta-lactamase [Shigella sonnei]
#=GS EFY1998675.1|EC-1659| DE beta-lactamase [Shigella sonnei]
#=GS KOA35750.1|EC-166| DE BlaEC family class C beta-lactamase
#=GS EFY1998667.1|EC-1660| DE beta-lactamase [Shigella sonnei]
#=GS EFZ8284569.1|EC-1661| DE BlaEC family class C beta-lactamase [Shigella sonnei]
#=GS EFW1999054.1|EC-1662| DE BlaEC family class C beta-lactamase [Shigella sonnei]
#=GS EFB9035914.1|EC-1663| DE BlaEC family class C beta-lactamase [Escherichia coli]
#=GS EFQ0990528.1|EC-1664| DE BlaEC family class C beta-lactamase [Shigella sonnei]
#=GS EGA1137203.1|EC-1665| DE BlaEC family class C beta-lactamase [Escherichia coli]
#=GS EFF3587125.1|EC-1666| DE BlaEC family class C beta-lactamase [Escherichia coli]
#=GS SRZ96375.1|EC-1667| DE BlaEC family class C beta-lactamase
#=GS EER5920609.1|EC-1668| DE BlaEC family class C beta-lactamase [Escherichia coli]
#=GS EFT2971649.1|EC-1669| DE BlaEC family class C beta-lactamase
#=GS EQW97534.1|EC-167| DE BlaEC family class C beta-lactamase
#=GS EFA5648443.1|EC-1670| DE BlaEC family class C beta-lactamase [Escherichia coli]
#=GS EFB7210153.1|EC-1671| DE BlaEC family class C beta-lactamase [Escherichia coli]
#=GS EGI2453498.1|EC-1672| DE BlaEC family class C beta-lactamase [Escherichia coli]
#=GS EFO0930901.1|EC-1673| DE BlaEC family class C beta-lactamase [Escherichia coli O157]
#=GS HAH0303306.1|EC-1674| DE TPA: class C beta-lactamase [Escherichia coli]
#=GS EEV5823196.1|EC-1675| DE BlaEC family class C beta-lactamase [Escherichia coli]
#=GS EFU5142018.1|EC-1676| DE BlaEC family class C beta-lactamase [Escherichia coli]
#=GS EER4106071.1|EC-1677| DE BlaEC family class C beta-lactamase [Escherichia coli]
#=GS EFC1639117.1|EC-1678| DE BlaEC family class C beta-lactamase [Escherichia coli]
#=GS EGF7345195.1|EC-1679| DE BlaEC family class C beta-lactamase [Escherichia coli]
#=GS ANE65265.1|EC-168| DE BlaEC family class C beta-lactamase
#=GS EFX4260897.1|EC-1680| DE BlaEC family class C beta-lactamase [Shigella sonnei]
#=GS EFZ8267175.1|EC-1681| DE BlaEC family class C beta-lactamase [Shigella sonnei]
#=GS EFY3812776.1|EC-1682| DE BlaEC family class C beta-lactamase [Shigella sonnei]
#=GS EFY8248422.1|EC-1683| DE BlaEC family class C beta-lactamase [Shigella sonnei]
#=GS EEU9259297.1|EC-1684| DE BlaEC family class C beta-lactamase [Escherichia coli]
#=GS EFY5602807.1|EC-1685| DE BlaEC family class C beta-lactamase [Shigella sonnei]
#=GS EFZ0370684.1|EC-1686| DE BlaEC family class C beta-lactamase [Shigella sonnei]
#=GS EFY8218441.1|EC-1687| DE BlaEC family class C beta-lactamase [Shigella sonnei]
#=GS EFX6941738.1|EC-1688| DE BlaEC family class C beta-lactamase [Shigella sonnei]
#=GS EFD0703472.1|EC-1689| DE BlaEC family class C beta-lactamase [Escherichia coli]
#=GS KDT87836.1|EC-169| DE BlaEC family class C beta-lactamase
#=GS EFY3825196.1|EC-1690| DE BlaEC family class C beta-lactamase [Shigella sonnei]
#=GS EFL6501427.1|EC-1691| DE BlaEC family class C beta-lactamase
#=GS EFX5800576.1|EC-1692| DE BlaEC family class C beta-lactamase [Shigella sonnei]
#=GS EFQ0038312.1|EC-1693| DE BlaEC family class C beta-lactamase [Shigella flexneri]
#=GS EFX0645857.1|EC-1694| DE BlaEC family class C beta-lactamase [Shigella sonnei]
#=GS EFV5599244.1|EC-1695| DE BlaEC family class C beta-lactamase [Shigella sonnei]
#=GS EFY2240365.1|EC-1696| DE beta-lactamase [Shigella sonnei]
#=GS EFY8795262.1|EC-1697| DE BlaEC family class C beta-lactamase [Shigella sonnei]
#=GS EFW9314566.1|EC-1698| DE BlaEC family class C beta-lactamase [Shigella sonnei]
#=GS EFZ0750992.1|EC-1699| DE BlaEC family class C beta-lactamase [Shigella sonnei]
#=GS RZM87185.1|EC-17| DE BlaEC family class C beta-lactamase
#=GS EGE61813.1|EC-170| DE BlaEC family class C beta-lactamase
#=GS EEY9364083.1|EC-1700| DE BlaEC family class C beta-lactamase
#=GS EFY8042751.1|EC-1701| DE BlaEC family class C beta-lactamase [Shigella sonnei]
#=GS EFP8492721.1|EC-1702| DE BlaEC family class C beta-lactamase [Shigella sonnei]
#=GS EAB9323030.1|EC-1703| DE BlaEC family class C beta-lactamase [Shigella flexneri]
#=GS EFY6662014.1|EC-1704| DE BlaEC family class C beta-lactamase [Shigella sonnei]
#=GS EFY8036050.1|EC-1705| DE BlaEC family class C beta-lactamase [Shigella sonnei]
#=GS SJE42038.1|EC-1706| DE BlaEC family class C beta-lactamase
#=GS EFX1580080.1|EC-1707| DE BlaEC family class C beta-lactamase [Shigella sonnei]
#=GS EFX0023065.1|EC-1708| DE BlaEC family class C beta-lactamase [Shigella sonnei]
#=GS EFY7665720.1|EC-1709| DE BlaEC family class C beta-lactamase [Shigella sonnei]
#=GS KUG76977.1|EC-171| DE BlaEC family class C beta-lactamase
#=GS EFZ1126063.1|EC-1710| DE BlaEC family class C beta-lactamase [Shigella sonnei]
#=GS EFY8487986.1|EC-1711| DE BlaEC family class C beta-lactamase [Shigella sonnei]
#=GS EFY8799547.1|EC-1712| DE BlaEC family class C beta-lactamase [Shigella sonnei]
#=GS EFX2165675.1|EC-1713| DE BlaEC family class C beta-lactamase [Shigella flexneri]
#=GS EFY5833845.1|EC-1714| DE BlaEC family class C beta-lactamase [Shigella sonnei]
#=GS EFY1904428.1|EC-1715| DE BlaEC family class C beta-lactamase [Shigella sonnei]
#=GS HAJ9881745.1|EC-1716| DE TPA: BlaEC family class C beta-lactamase [Shigella sonnei]
#=GS HAK0087652.1|EC-1717| DE TPA: BlaEC family class C beta-lactamase [Shigella sonnei]
#=GS EFX2102393.1|EC-1718| DE BlaEC family class C beta-lactamase [Shigella flexneri]
#=GS EFY6356933.1|EC-1719| DE BlaEC family class C beta-lactamase [Shigella sonnei]
#=GS OEO22464.1|EC-172| DE BlaEC family class C beta-lactamase
#=GS EFY9737942.1|EC-1720| DE BlaEC family class C beta-lactamase [Shigella sonnei]
#=GS EFZ8371821.1|EC-1721| DE BlaEC family class C beta-lactamase [Shigella sonnei]
#=GS EFZ0379362.1|EC-1722| DE BlaEC family class C beta-lactamase [Shigella sonnei]
#=GS EFY9406809.1|EC-1723| DE BlaEC family class C beta-lactamase [Shigella sonnei]
#=GS EFG6763572.1|EC-1724| DE BlaEC family class C beta-lactamase [Escherichia coli]
#=GS EFP0622553.1|EC-1725| DE BlaEC family class C beta-lactamase [Escherichia coli]
#=GS EER5970749.1|EC-1726| DE BlaEC family class C beta-lactamase [Escherichia coli]
#=GS AAZ90824.1|EC-1727| DE BlaEC family class C beta-lactamase
#=GS EGD4983272.1|EC-1728| DE BlaEC family class C beta-lactamase [Shigella sonnei]
#=GS EFZ5496773.1|EC-1729| DE BlaEC family class C beta-lactamase [Shigella sonnei]
#=GS EIH13136.1|EC-173| DE BlaEC family class C beta-lactamase
#=GS EFY3765864.1|EC-1730| DE BlaEC family class C beta-lactamase [Shigella sonnei]
#=GS EFX1756838.1|EC-1731| DE BlaEC family class C beta-lactamase [Shigella sonnei]
#=GS EFV9559006.1|EC-1732| DE BlaEC family class C beta-lactamase [Shigella sonnei]
#=GS EFZ6376572.1|EC-1733| DE BlaEC family class C beta-lactamase [Shigella sonnei]
#=GS TXQ02553.1|EC-1734| DE BlaEC family class C beta-lactamase
#=GS HAN1825069.1|EC-1735| DE TPA: BlaEC family class C beta-lactamase [Escherichia coli]
#=GS HAI2203978.1|EC-1736| DE TPA: BlaEC family class C beta-lactamase [Escherichia coli]
#=GS EFN4268931.1|EC-1737| DE BlaEC family class C beta-lactamase [Escherichia coli]
#=GS EFA4869821.1|EC-1738| DE BlaEC family class C beta-lactamase [Escherichia coli]
#=GS EFI6077470.1|EC-1739| DE BlaEC family class C beta-lactamase [Escherichia coli]
#=GS APE82023.1|EC-174| DE BlaEC family class C beta-lactamase
#=GS HAJ7436695.1|EC-1740| DE TPA: BlaEC family class C beta-lactamase [Escherichia coli]
#=GS WP_171944654.1|EC-1741| DE BlaEC family class C beta-lactamase
#=GS HAJ4609651.1|EC-1742| DE BlaEC family class C beta-lactamase
#=GS HAJ4609650.1|EC-1743| DE TPA: BlaEC family class C beta-lactamase [Escherichia coli]
#=GS EGD6939216.1|EC-1744| DE BlaEC family class C beta-lactamase [Escherichia coli]
#=GS EFN9571131.1|EC-1745| DE BlaEC family class C beta-lactamase
#=GS EFO0486091.1|EC-1746| DE BlaEC family class C beta-lactamase [Escherichia coli]
#=GS EFO1205098.1|EC-1747| DE BlaEC family class C beta-lactamase [Escherichia coli]
#=GS EFN4864092.1|EC-1748| DE BlaEC family class C beta-lactamase [Escherichia coli]
#=GS SQN68119.1|EC-1749| DE BlaEC family class C beta-lactamase
#=GS APK61532.1|EC-175| DE BlaEC family class C beta-lactamase
#=GS EEW2231332.1|EC-1750| DE BlaEC family class C beta-lactamase [Escherichia coli]
#=GS HAJ4393361.1|EC-1751| DE TPA: BlaEC family class C beta-lactamase [Escherichia coli]
#=GS EGD7494132.1|EC-1752| DE beta-lactamase [Shigella dysenteriae]
#=GS EFH9601666.1|EC-1753| DE BlaEC family class C beta-lactamase [Escherichia coli]
#=GS WP_088550872.1|EC-1754| DE BlaEC family class C beta-lactamase
#=GS EEW5019293.1|EC-1755| DE BlaEC family class C beta-lactamase
#=GS EFW8152889.1|EC-1756| DE BlaEC family class C beta-lactamase [Shigella dysenteriae]
#=GS EGE3822017.1|EC-1757| DE beta-lactamase [Shigella boydii]
#=GS EFZ8638398.1|EC-1758| DE BlaEC family class C beta-lactamase [Shigella dysenteriae]
#=GS EFZ8631443.1|EC-1759| DE BlaEC family class C beta-lactamase [Shigella dysenteriae]
#=GS ERE05221.1|EC-176| DE BlaEC family class C beta-lactamase
#=GS EFX4352540.1|EC-1760| DE BlaEC family class C beta-lactamase
#=GS GDU83852.1|EC-1761| DE BlaEC family class C beta-lactamase
#=GS EFZ5910397.1|EC-1762| DE BlaEC family class C beta-lactamase [Shigella boydii]
#=GS EGD4878164.1|EC-1763| DE BlaEC family class C beta-lactamase [Shigella boydii]
#=GS EFW9608770.1|EC-1764| DE BlaEC family class C beta-lactamase [Shigella flexneri]
#=GS EAA1661098.1|EC-1765| DE BlaEC family class C beta-lactamase
#=GS EFW6778623.1|EC-1766| DE BlaEC family class C beta-lactamase [Shigella boydii]
#=GS WP_073714000.1|EC-1767| DE BlaEC family class C beta-lactamase
#=GS EFZ0091302.1|EC-1768| DE BlaEC family class C beta-lactamase
#=GS PHU84461.1|EC-1769| DE BlaEC family class C beta-lactamase
#=GS KLH26898.1|EC-177| DE BlaEC family class C beta-lactamase
#=GS EFX8613086.1|EC-1770| DE BlaEC family class C beta-lactamase [Shigella boydii]
#=GS EGE7937340.1|EC-1771| DE BlaEC family class C beta-lactamase [Escherichia coli]
#=GS EEV0136032.1|EC-1772| DE BlaEC family class C beta-lactamase
#=GS EFG3744383.1|EC-1773| DE BlaEC family class C beta-lactamase
#=GS EFB7640186.1|EC-1774| DE BlaEC family class C beta-lactamase [Escherichia coli]
#=GS EFA5168297.1|EC-1775| DE BlaEC family class C beta-lactamase [Escherichia coli]
#=GS EFN7173402.1|EC-1776| DE BlaEC family class C beta-lactamase [Escherichia coli]
#=GS WP_096852526.1|EC-1777| DE BlaEC family class C beta-lactamase
#=GS HAH7447192.1|EC-1778| DE TPA: BlaEC family class C beta-lactamase [Escherichia coli]
#=GS HAL1877897.1|EC-1779| DE TPA: BlaEC family class C beta-lactamase [Escherichia coli]
#=GS CTR18214.1|EC-178| DE BlaEC family class C beta-lactamase
#=GS HAL1877895.1|EC-1780| DE TPA: BlaEC family class C beta-lactamase [Escherichia coli]
#=GS HAM0842671.1|EC-1781| DE TPA: BlaEC family class C beta-lactamase [Escherichia coli]
#=GS HAL1877896.1|EC-1782| DE TPA: BlaEC family class C beta-lactamase [Escherichia coli]
#=GS HAL1877894.1|EC-1783| DE TPA: BlaEC family class C beta-lactamase [Escherichia coli]
#=GS MBB6901513.1|EC-1784| DE BlaEC family class C beta-lactamase [Escherichia coli]
#=GS EFH6297372.1|EC-1785| DE BlaEC family class C beta-lactamase [Escherichia coli]
#=GS EFH6297344.1|EC-1786| DE BlaEC family class C beta-lactamase [Escherichia coli]
#=GS EFH6297358.1|EC-1787| DE BlaEC family class C beta-lactamase [Escherichia coli]
#=GS EEW2077157.1|EC-1788| DE BlaEC family class C beta-lactamase [Escherichia coli]
#=GS EFN4098833.1|EC-1789| DE BlaEC family class C beta-lactamase [Escherichia coli]
#=GS KWV18009.1|EC-179| DE BlaEC family class C beta-lactamase
#=GS EFH4138574.1|EC-1790| DE BlaEC family class C beta-lactamase [Escherichia coli]
#=GS EFH4138583.1|EC-1791| DE BlaEC family class C beta-lactamase [Escherichia coli]
#=GS EFH4138580.1|EC-1792| DE BlaEC family class C beta-lactamase [Escherichia coli]
#=GS PPE33831.1|EC-1793| DE BlaEC family class C beta-lactamase
#=GS EFH7558958.1|EC-1794| DE BlaEC family class C beta-lactamase [Escherichia coli]
#=GS MHX72112.1|EC-1795| DE BlaEC family class C beta-lactamase [Escherichia coli]
#=GS WP_097292759.1|EC-1796| DE BlaEC family class C beta-lactamase
#=GS EFH4963568.1|EC-1797| DE BlaEC family class C beta-lactamase [Escherichia coli]
#=GS EFC6633312.1|EC-1798| DE BlaEC family class C beta-lactamase [Escherichia coli]
#=GS QNC00378.1|EC-1799| DE BlaEC family class C beta-lactamase [Escherichia coli]
#=GS AAT07063.1|EC-18| DE class C extended-spectrum beta-lactamase EC-18
#=GS EGW99823.1|EC-180| DE BlaEC family class C beta-lactamase
#=GS EGI4737873.1|EC-1800| DE BlaEC family class C beta-lactamase [Escherichia coli]
#=GS HAN6637058.1|EC-1801| DE TPA: BlaEC family class C beta-lactamase [Escherichia coli]
#=GS EFT1902629.1|EC-1802| DE BlaEC family class C beta-lactamase [Escherichia coli]
#=GS MHT40870.1|EC-1803| DE BlaEC family class C beta-lactamase [Escherichia coli]
#=GS GDC64978.1|EC-1804| DE BlaEC family class C beta-lactamase
#=GS EFN8912665.1|EC-1805| DE BlaEC family class C beta-lactamase [Escherichia coli]
#=GS EFB5726672.1|EC-1806| DE BlaEC family class C beta-lactamase [Escherichia coli]
#=GS HAK9444668.1|EC-1807| DE BlaEC family class C beta-lactamase
#=GS EFL7040599.1|EC-1808| DE BlaEC family class C beta-lactamase [Escherichia coli]
#=GS HAN9073330.1|EC-1809| DE TPA: BlaEC family class C beta-lactamase [Escherichia coli]
#=GS EHN86515.1|EC-181| DE BlaEC family class C beta-lactamase
#=GS POS18061.1|EC-1810| DE BlaEC family class C beta-lactamase
#=GS TCD35768.1|EC-1811| DE BlaEC family class C beta-lactamase
#=GS EFH3757621.1|EC-1812| DE BlaEC family class C beta-lactamase [Escherichia coli]
#=GS HAM0704140.1|EC-1813| DE TPA: BlaEC family class C beta-lactamase [Escherichia coli]
#=GS HAH0654524.1|EC-1814| DE TPA: BlaEC family class C beta-lactamase [Escherichia coli]
#=GS EFN7625263.1|EC-1815| DE BlaEC family class C beta-lactamase
#=GS EFH5816851.1|EC-1816| DE BlaEC family class C beta-lactamase [Escherichia coli]
#=GS WP_096924205.1|EC-1817| DE BlaEC family class C beta-lactamase
#=GS EFA5010323.1|EC-1818| DE BlaEC family class C beta-lactamase [Escherichia coli]
#=GS WP_096965699.1|EC-1819| DE BlaEC family class C beta-lactamase
#=GS EGV48074.1|EC-182| DE BlaEC family class C beta-lactamase
#=GS EFA5006220.1|EC-1820| DE BlaEC family class C beta-lactamase
#=GS EEU3016660.1|EC-1821| DE BlaEC family class C beta-lactamase
#=GS HAL6923109.1|EC-1822| DE TPA: BlaEC family class C beta-lactamase [Escherichia coli]
#=GS HAL6923112.1|EC-1823| DE TPA: BlaEC family class C beta-lactamase [Escherichia coli]
#=GS HAJ5512710.1|EC-1824| DE TPA: BlaEC family class C beta-lactamase [Escherichia coli]
#=GS HAJ5512711.1|EC-1825| DE TPA: BlaEC family class C beta-lactamase [Escherichia coli]
#=GS HAL6923103.1|EC-1826| DE TPA: BlaEC family class C beta-lactamase [Escherichia coli]
#=GS EFH1507879.1|EC-1827| DE BlaEC family class C beta-lactamase [Escherichia coli]
#=GS EFG5809964.1|EC-1828| DE BlaEC family class C beta-lactamase [Escherichia coli]
#=GS WP_139474540.1|EC-1829| DE BlaEC family class C beta-lactamase
#=GS EHU29659.1|EC-183| DE BlaEC family class C beta-lactamase
#=GS HAH1954103.1|EC-1830| DE TPA: BlaEC family class C beta-lactamase [Escherichia coli]
#=GS HAO2968674.1|EC-1831| DE TPA: BlaEC family class C beta-lactamase [Escherichia coli]
#=GS EFI6791412.1|EC-1832| DE BlaEC family class C beta-lactamase
#=GS EGF8259967.1|EC-1833| DE BlaEC family class C beta-lactamase [Escherichia coli]
#=GS WP_128879786.1|EC-1834| DE BlaEC family class C beta-lactamase
#=GS EFC1650735.1|EC-1835| DE BlaEC family class C beta-lactamase
#=GS EFM0163164.1|EC-1836| DE BlaEC family class C beta-lactamase [Escherichia coli]
#=GS APT64466.1|EC-1837| DE BlaEC family class C beta-lactamase
#=GS EFO4576977.1|EC-1838| DE BlaEC family class C beta-lactamase
#=GS HAN4252180.1|EC-1839| DE TPA: BlaEC family class C beta-lactamase [Escherichia coli]
#=GS EMV81842.1|EC-184| DE BlaEC family class C beta-lactamase
#=GS HAN4252184.1|EC-1840| DE TPA: BlaEC family class C beta-lactamase [Escherichia coli]
#=GS HAJ5787812.1|EC-1841| DE TPA: BlaEC family class C beta-lactamase [Escherichia coli]
#=GS HAJ5787816.1|EC-1842| DE TPA: BlaEC family class C beta-lactamase [Escherichia coli]
#=GS VCV81494.1|EC-1843| DE BlaEC family class C beta-lactamase
#=GS HAI7444363.1|EC-1844| DE TPA: BlaEC family class C beta-lactamase [Escherichia coli]
#=GS HAN4340883.1|EC-1845| DE TPA: BlaEC family class C beta-lactamase [Escherichia coli]
#=GS HAO0653803.1|EC-1846| DE TPA: BlaEC family class C beta-lactamase [Escherichia coli]
#=GS HAL3395895.1|EC-1847| DE TPA: BlaEC family class C beta-lactamase [Escherichia coli]
#=GS EAC1672998.1|EC-1848| DE BlaEC family class C beta-lactamase [Escherichia coli]
#=GS MBB2271452.1|EC-1849| DE BlaEC family class C beta-lactamase
#=GS EHU99541.1|EC-185| DE BlaEC family class C beta-lactamase
#=GS MHN98078.1|EC-1850| DE BlaEC family class C beta-lactamase [Escherichia coli]
#=GS STF96056.1|EC-1851| DE BlaEC family class C beta-lactamase
#=GS MHV06882.1|EC-1852| DE BlaEC family class C beta-lactamase [Escherichia coli]
#=GS SPX06921.1|EC-1853| DE BlaEC family class C beta-lactamase
#=GS HAL7118009.1|EC-1854| DE TPA: BlaEC family class C beta-lactamase [Escherichia coli]
#=GS EFH5897434.1|EC-1855| DE BlaEC family class C beta-lactamase
#=GS EFC4829732.1|EC-1856| DE BlaEC family class C beta-lactamase [Escherichia coli]
#=GS MGE17785.1|EC-1857| DE BlaEC family class C beta-lactamase [Escherichia coli]
#=GS HAO0648805.1|EC-1858| DE TPA: BlaEC family class C beta-lactamase [Escherichia coli]
#=GS EEW1707227.1|EC-1859| DE BlaEC family class C beta-lactamase [Escherichia coli]
#=GS ENB23913.1|EC-186| DE BlaEC family class C beta-lactamase
#=GS HAL1877893.1|EC-1860| DE TPA: BlaEC family class C beta-lactamase [Escherichia coli]
#=GS EEW1558951.1|EC-1861| DE BlaEC family class C beta-lactamase
#=GS EFH4875016.1|EC-1862| DE BlaEC family class C beta-lactamase [Escherichia coli]
#=GS HAO3615325.1|EC-1863| DE TPA: BlaEC family class C beta-lactamase [Escherichia coli]
#=GS HAJ5413192.1|EC-1864| DE TPA: BlaEC family class C beta-lactamase [Escherichia coli]
#=GS HAO0663504.1|EC-1865| DE TPA: BlaEC family class C beta-lactamase [Escherichia coli]
#=GS HAJ0481571.1|EC-1866| DE BlaEC family class C beta-lactamase
#=GS HAP2722749.1|EC-1867| DE BlaEC family class C beta-lactamase
#=GS PAX43109.1|EC-1868| DE BlaEC family class C beta-lactamase
#=GS HAN4252188.1|EC-1869| DE TPA: BlaEC family class C beta-lactamase [Escherichia coli]
#=GS EHV31812.1|EC-187| DE BlaEC family class C beta-lactamase
#=GS EFF1834187.1|EC-1870| DE BlaEC family class C beta-lactamase
#=GS HAL1877892.1|EC-1871| DE TPA: BlaEC family class C beta-lactamase [Escherichia coli]
#=GS APO27410.1|EC-1872| DE {EDITED} Beta-lactamase [uncultured bacterium]
#=GS APO27968.1|EC-1873| DE {EDITED} Beta-lactamase [uncultured bacterium]
#=GS HAH8751533.1|EC-1874| DE BlaEC family class C beta-lactamase
#=GS EFO2221475.1|EC-1875| DE beta-lactamase [Escherichia coli]
#=GS OXJ68553.1|EC-1876| DE BlaEC family class C beta-lactamase
#=GS API45468.1|EC-1877| DE BlaEC family class C beta-lactamase
#=GS RXA07351.1|EC-1878| DE BlaEC family class C beta-lactamase
#=GS HAH5657410.1|EC-1879| DE TPA: BlaEC family class C beta-lactamase [Escherichia coli]
#=GS EHV66208.1|EC-188| DE BlaEC family class C beta-lactamase
#=GS EFN5362116.1|EC-1880| DE BlaEC family class C beta-lactamase [Escherichia coli]
#=GS HAI9533033.1|EC-1881| DE TPA: BlaEC family class C beta-lactamase [Escherichia coli]
#=GS HAN7001683.1|EC-1882| DE TPA: BlaEC family class C beta-lactamase [Escherichia coli]
#=GS EEW2182991.1|EC-1883| DE BlaEC family class C beta-lactamase [Escherichia coli]
#=GS HAJ5787815.1|EC-1884| DE TPA: BlaEC family class C beta-lactamase [Escherichia coli]
#=GS HAN2339918.1|EC-1885| DE TPA: BlaEC family class C beta-lactamase [Escherichia coli]
#=GS HAL1877890.1|EC-1886| DE TPA: BlaEC family class C beta-lactamase [Escherichia coli]
#=GS EFC5158878.1|EC-1887| DE BlaEC family class C beta-lactamase [Escherichia coli]
#=GS EEV5863541.1|EC-1888| DE BlaEC family class C beta-lactamase [Escherichia coli]
#=GS WP_097482396.1|EC-1889| DE BlaEC family class C beta-lactamase
#=GS EHX85790.1|EC-189| DE BlaEC family class C beta-lactamase
#=GS EEU9145826.1|EC-1890| DE BlaEC family class C beta-lactamase
#=GS EEQ3296970.1|EC-1891| DE BlaEC family class C beta-lactamase
#=GS QML62857.1|EC-1892| DE BlaEC family class C beta-lactamase
#=GS AXO82280.1|EC-1893| DE BlaEC family class C beta-lactamase
#=GS EFF5841742.1|EC-1894| DE BlaEC family class C beta-lactamase [Escherichia coli]
#=GS HAH9911061.1|EC-1895| DE TPA: BlaEC family class C beta-lactamase [Escherichia coli]
#=GS EFL5722515.1|EC-1896| DE BlaEC family class C beta-lactamase [Escherichia coli]
#=GS EFG2675672.1|EC-1897| DE BlaEC family class C beta-lactamase
#=GS HAO0657299.1|EC-1898| DE TPA: BlaEC family class C beta-lactamase [Escherichia coli]
#=GS EFB4485454.1|EC-1899| DE BlaEC family class C beta-lactamase
#=GS AAT07064.1|EC-19| DE class C extended-spectrum beta-lactamase EC-19
#=GS KSZ10507.1|EC-190| DE BlaEC family class C beta-lactamase
#=GS HAI1305774.1|EC-1900| DE TPA: BlaEC family class C beta-lactamase [Escherichia fergusonii]
#=GS EFJ2923246.1|EC-1901| DE BlaEC family class C beta-lactamase
#=GS QOE40075.1|EC-1902| DE BlaEC family class C beta-lactamase [Escherichia coli]
#=GS MXC46551.1|EC-1903| DE BlaEC family class C beta-lactamase
#=GS EFV3786108.1|EC-1904| DE BlaEC family class C beta-lactamase [Escherichia coli]
#=GS HAJ2624229.1|EC-1905| DE TPA: BlaEC family class C beta-lactamase [Escherichia coli]
#=GS EES5633733.1|EC-1906| DE BlaEC family class C beta-lactamase
#=GS EEW1504065.1|EC-1907| DE BlaEC family class C beta-lactamase [Escherichia coli]
#=GS HAI5419819.1|EC-1908| DE TPA: BlaEC family class C beta-lactamase [Escherichia coli]
#=GS HAN4551481.1|EC-1909| DE TPA: BlaEC family class C beta-lactamase [Escherichia coli]
#=GS EIO59794.1|EC-191| DE BlaEC family class C beta-lactamase
#=GS HAM0818076.1|EC-1910| DE TPA: BlaEC family class C beta-lactamase [Escherichia coli]
#=GS EEU0813424.1|EC-1911| DE BlaEC family class C beta-lactamase [Escherichia coli]
#=GS EER0258656.1|EC-1912| DE BlaEC family class C beta-lactamase [Escherichia coli]
#=GS EFJ6849798.1|EC-1913| DE BlaEC family class C beta-lactamase [Escherichia coli]
#=GS HAH9766478.1|EC-1914| DE TPA: BlaEC family class C beta-lactamase [Escherichia coli]
#=GS EFF9504956.1|EC-1915| DE BlaEC family class C beta-lactamase
#=GS EFB1107423.1|EC-1916| DE BlaEC family class C beta-lactamase
#=GS EFD8937833.1|EC-1917| DE BlaEC family class C beta-lactamase
#=GS EFE1124439.1|EC-1918| DE BlaEC family class C beta-lactamase [Escherichia coli]
#=GS HAM9850036.1|EC-1919| DE BlaEC family class C beta-lactamase
#=GS ENC25569.1|EC-192| DE BlaEC family class C beta-lactamase
#=GS EFB7570234.1|EC-1920| DE BlaEC family class C beta-lactamase [Escherichia coli]
#=GS RAX34799.1|EC-1921| DE class C beta-lactamase [Escherichia coli]
#=GS EEY4073111.1|EC-1922| DE BlaEC family class C beta-lactamase [Escherichia coli]
#=GS HAG5880161.1|EC-1923| DE TPA: BlaEC family class C beta-lactamase [Escherichia coli]
#=GS QED74842.1|EC-1924| DE BlaEC family class C beta-lactamase [Escherichia coli]
#=GS EGE1182131.1|EC-1925| DE beta-lactamase [Escherichia coli]
#=GS HAM0376317.1|EC-1926| DE TPA: BlaEC family class C beta-lactamase [Escherichia coli]
#=GS PQP28103.1|EC-1927| DE BlaEC family class C beta-lactamase
#=GS EFI4461034.1|EC-1928| DE BlaEC family class C beta-lactamase [Escherichia coli]
#=GS EFN5372399.1|EC-1929| DE BlaEC family class C beta-lactamase [Escherichia coli]
#=GS AQU95406.1|EC-193| DE BlaEC family class C beta-lactamase
#=GS NAT97210.1|EC-1930| DE BlaEC family class C beta-lactamase
#=GS EFQ2925455.1|EC-1931| DE BlaEC family class C beta-lactamase
#=GS EEW4980095.1|EC-1932| DE BlaEC family class C beta-lactamase
#=GS EFH8232898.1|EC-1933| DE BlaEC family class C beta-lactamase [Escherichia coli]
#=GS MBB8027949.1|EC-1934| DE BlaEC family class C beta-lactamase [Escherichia coli]
#=GS EEY5941120.1|EC-1935| DE BlaEC family class C beta-lactamase [Escherichia coli]
#=GS EEY5939430.1|EC-1936| DE BlaEC family class C beta-lactamase [Escherichia coli]
#=GS HAL9224170.1|EC-1937| DE TPA: BlaEC family class C beta-lactamase [Escherichia coli]
#=GS HAL9154116.1|EC-1938| DE BlaEC family class C beta-lactamase
#=GS EEQ8460173.1|EC-1939| DE BlaEC family class C beta-lactamase [Escherichia coli]
#=GS ENC26951.1|EC-194| DE BlaEC family class C beta-lactamase
#=GS EFJ9192213.1|EC-1940| DE BlaEC family class C beta-lactamase [Escherichia coli]
#=GS EFH9147318.1|EC-1941| DE class C beta-lactamase [Escherichia coli]
#=GS EEW2165784.1|EC-1942| DE BlaEC family class C beta-lactamase [Escherichia coli]
#=GS EFN4745359.1|EC-1943| DE BlaEC family class C beta-lactamase [Escherichia coli]
#=GS WP_124035237.1|EC-1944| DE BlaEC family class C beta-lactamase
#=GS HAI8756692.1|EC-1945| DE TPA: BlaEC family class C beta-lactamase [Escherichia coli]
#=GS HAL6799529.1|EC-1946| DE TPA: BlaEC family class C beta-lactamase [Escherichia coli]
#=GS NPH85252.1|EC-1947| DE BlaEC family class C beta-lactamase [Escherichia coli]
#=GS WP_169758000.1|EC-1948| DE BlaEC family class C beta-lactamase
#=GS HAM5929558.1|EC-1949| DE TPA: BlaEC family class C beta-lactamase [Escherichia coli]
#=GS EMV96903.1|EC-195| DE BlaEC family class C beta-lactamase
#=GS EFL3071267.1|EC-1950| DE BlaEC family class C beta-lactamase [Escherichia coli]
#=GS EFE0730019.1|EC-1951| DE BlaEC family class C beta-lactamase [Escherichia coli]
#=GS EEC7957470.1|EC-1952| DE BlaEC family class C beta-lactamase
#=GS HAL1686891.1|EC-1953| DE TPA: BlaEC family class C beta-lactamase [Escherichia coli]
#=GS MBB7570776.1|EC-1954| DE BlaEC family class C beta-lactamase [Escherichia coli]
#=GS EER9474833.1|EC-1955| DE BlaEC family class C beta-lactamase [Escherichia coli]
#=GS EFB2644824.1|EC-1956| DE BlaEC family class C beta-lactamase [Escherichia coli]
#=GS EFH8288987.1|EC-1957| DE BlaEC family class C beta-lactamase [Escherichia coli]
#=GS HAG8702769.1|EC-1958| DE TPA: BlaEC family class C beta-lactamase [Escherichia coli]
#=GS HAL1831989.1|EC-1959| DE TPA: BlaEC family class C beta-lactamase [Escherichia coli]
#=GS ENC66926.1|EC-196| DE BlaEC family class C beta-lactamase
#=GS RNI55826.1|EC-1960| DE BlaEC family class C beta-lactamase
#=GS EGE2355752.1|EC-1961| DE beta-lactamase [Escherichia coli]
#=GS MHS28290.1|EC-1962| DE BlaEC family class C beta-lactamase [Escherichia coli]
#=GS EEY5326156.1|EC-1963| DE BlaEC family class C beta-lactamase
#=GS HAL0954861.1|EC-1964| DE TPA: BlaEC family class C beta-lactamase [Escherichia coli]
#=GS CAR15801.1|EC-1965| DE BlaEC family class C beta-lactamase
#=GS HAI8894492.1|EC-1966| DE TPA: BlaEC family class C beta-lactamase [Escherichia coli]
[truncated: 55,679 more rows]
